# Supplementary material for: Genomic Epidemiology of SARS-CoV-2 in Pakistan
Source: Genomics Proteomics Bioinformatics. 2021 Oct 23;19(5):727–40. doi: 10.1016/j.gpb.2021.08.007 (PMC8546014; doi:10.1016/j.gpb.2021.08.007)
Supplement: Supplementary Table S1 [file mmc7.xlsx]

## Sheet: Table S1
Table S1 Summary of population density, GDP income, MPI, and COVID-19 outcomes in major provinces of Pakistan
Serial No.	Province	Population density* (People/km2)	GDP income* (Billions USD)	Poverty rate (MPI)	COVID-19 statistics** (March,2021)
					Cases	Recovered	Deaths
1	Punjab	535.74	173	0.38	173000	162000	5391
2	Sindh	339.82	90	0.44	258000	242000	4353
3	Khyber Pakhtunkhwa	349.17	27	0.39	72615	68225	2085
4	Balochistan	35.55	8.53	0.43	19066	18762	200
5	Gilgit Baltistan	47.96	4.6	0.26	4956	4845	102
6	Capital territory (Islamabad)	2214.76	5.84	0.37	44516	42203	501
7	Azad Jammu Kashmir	304.23	7	0.15	10280	9262	306
Note： *，Demographic data were collected from Pakistan Bureau of Statistics (pbs.gov.pk) for year 2017-18. **，COVID-19 data were collected from official website of Government of Pakistan (covid.gov.pk). MPI, multidimensional poverty index.
