# Supplementary material for: Genomic Epidemiology of SARS-CoV-2 in Pakistan
Source: Genomics Proteomics Bioinformatics. 2021 Oct 23;19(5):727–40. doi: 10.1016/j.gpb.2021.08.007 (PMC8546014; doi:10.1016/j.gpb.2021.08.007)
Supplement: Supplementary Table S2 [file mmc8.xlsx]

## Sheet: Table S2
Table S2 Meta information, sequence variants, Pango lineage, and cluster classification for Pakistani samples
ID*	Ct value	Accession ID	District/Province	Age	Gender	Sampling date	Clinical symptoms	Contact history	Pango lineage (2021-02-18)	Cluster	Haplotype	No. of variants	Event type	Inferred source	No. of sequencing reads	Mapping depth	Mutattion position (mutated nucleotide)
E1	30.92	GWHAOJE01000000	Punjab	48	Male	2020-05-28	Fever,sore throat	No	B.1	NA	H16	10	Putative introduction	-	4232910	18172.6	241(T),2416(Y),3037(T),8371(K),11083(K),14408(T),18877(Y),22477(Y),23403(G),25563(T)
E10	21.15	GWHAOJN01000000	Federal Capital	65	Female	2020-05-31	Fever	Yes	B.1	C1	H1	9	Putative introduction	Oman	24337278	111205	241(T),2416(T),3037(T),8371(T),11083(T),14408(T),22477(T),23403(G),25563(T)
E100	20.8867	GWHAOMZ01000000	Khyber Pakhtunkhwa	40	Male	2020-04-15	Asymptomatic	No	B.1	C2	H114	8	Putative introduction	Japan, SaudiArabia,Turkey	6762542	29116.7	241(T),3037(T),14408(T),18877(T),23403(G),24000(A),25563(T),26735(T)
E101	20.8244	GWHAONA01000000	Federal Capital	51	Female	2020-04-24	Asymptomatic	Yes	B.6	C5	H46	6	-	-	26617458	119489	6312(A),11083(T),13730(T),23403(C),23929(T),28311(T)
E102	24.3328	GWHAONB01000000	Punjab	-	Male	2020-05-12	Asymptomatic	No	B.1	C2	H94	11	Putative introduction	Japan, SaudiArabia,Turkey	24068990	103030	241(T),931(G),3037(T),3140(Y),5986(T),14408(T),18877(T),23403(G),23929(T),25563(T),26735(T)
E103	22.8734	GWHAONC01000000	Punjab	19	Male	2020-04-22	Asymptomatic	No	B.1	NA	H58	12	-	-	3593208	15126.1	241(T),2416(Y),3037(T),8371(T),9208(Y),10741(T),11083(K),14408(T),22477(Y),23403(G),25563(K),29253(Y)
E104	26.4186	GWHAOND01000000	Punjab	32	Male	2020-04-24	Asymptomatic	No	B.1	C1	H1	9	Putative introduction	Oman	23923180	105260	241(T),2416(T),3037(T),8371(T),11083(T),14408(T),22477(T),23403(G),25563(T)
E105	18.0851	GWHAONE01000000	Azad Jammu Kashmir	58	Male	2020-04-30	Cough,SOB,sore throat	No	B.6	C5	H54	7	-	-	28542520	122746	5344(C),6312(A),11083(T),13730(T),21800(T),23929(T),28311(T)
E106	26.0147	GWHAONF01000000	Punjab	58	Male	2020-04-30	Asymptomatic	No	B.1	C1	H71	15	-	-	14751996	65221.2	241(T),1613(T),2416(T),3037(T),8371(T),10755(T),11083(T),14408(T),18603(C),21987(C),22477(T),23403(G),25563(T),28378(C),28878(A)
E107	26.2198	GWHAONG01000000	Khyber Pakhtunkhwa	36	Male	2020-04-13	Asympt,fever,cough,sore throat	Yes	B	C5	H56	8	-	-	12330604	52691.9	6312(A),11083(T),13730(Y),21142(K),23929(T),25563(K),28311(Y),28979(K)
E108	23.3742	GWHAONH01000000	Federal Capital	30	Male	2020-04-16	Diabetes,hypertention,typhoid, biarrhea	Yes	B	C5	H15	8	Putative introduction	-	9615360	41134	241(Y),6312(A),11083(T),13730(Y),23403(M),23929(T),25563(K),28311(Y)
E109	25.4198	GWHAONI01000000	Federal Capital	-	Male	2020-05-11	Asymptomatic	No	B.1	C1	H90	13	-	-	20273508	87414.8	241(T),2416(T),2997(T),3037(T),8371(T),11083(T),14408(T),15372(T),16178(T),22477(T),23403(G),25563(T),29140(C)
E11	18.99	GWHAOJO01000000	Federal Capital	17	Male	2020-05-31	Asymptomatic	Yes	B.1	C1	H1	9	Putative introduction	Oman	29039526	123196	241(T),2416(T),3037(T),8371(T),11083(T),14408(T),22477(T),23403(G),25563(T)
E110	21.0429	GWHAONJ01000000	Punjab	50	Male	2020-04-26	Fever, SOB,cough	No	B.1	C1	H1	9	Putative introduction	Oman	35109676	152011	241(T),2416(T),3037(T),8371(T),11083(T),14408(T),22477(T),23403(G),25563(T)
E111	25.2068	GWHAONK01000000	Punjab	19	Male	2020-04-30	Asymptomatic	No	B.1	C1	H116	11	-	-	18194486	77546.2	241(T),2416(T),3037(T),8371(T),11083(T),14408(T),22477(T),23403(G),24049(T),25563(T),29404(Y)
E112	36.9243	GWHAONL01000000	Punjab	37	Male	2020-04-18	Fever,cough	No	B.1	NA	H78	10	-	-	1393836	5969.02	241(T),2416(Y),3037(T),8371(K),11083(K),14408(T),21625(W),22477(Y),23403(R),25563(T)
E113	18.132	GWHAONM01000000	Khyber Pakhtunkhwa	38	Female	2020-04-15	Asymptomatic	No	B.1	C2	H52	8	Putative introduction	Japan, SaudiArabia,Turkey	17347114	74640.3	241(T),3037(T),14408(T),14787(C),18877(T),23403(G),25563(T),26735(Y)
E114	26.959	GWHAONN01000000	Punjab	23	Male	2020-04-30	Asymptomatic	Yes	B.1	C1	H51	10	-	-	27311954	107982	241(T),1063(Y),2416(T),3037(T),8371(T),11083(T),14408(T),22477(T),23403(G),25563(T)
E115	22.0743	GWHAONO01000000	Punjab	30	Male	2020-04-20	Asymptomatic	No	B.1	C1	H100	12	-	-	11828936	52811.7	241(T),904(Y),2416(T),3037(T),8371(T),10873(G),11074(Y),11083(T),14408(T),22477(T),23403(G),25563(T)
E116	25.9649	GWHAONP01000000	Federal Capital	22	Male	2020-05-11	Fever,cough	Yes	B.1	NA	H55	14	-	-	18539496	81352.6	241(T),313(T),2110(Y),2416(Y),3037(T),5407(Y),8371(K),14408(T),23403(G),28878(R),28881(R),28882(R),28883(S),29736(T)
E117	19.7653	GWHAONQ01000000	Federal Capital	32	Female	2020-04-23	Asymptomatic	Yes	B.1	C1	H64	10	-	-	36953626	166872	241(T),2416(T),3037(T),8371(T),11083(T),14408(T),19117(T),22477(T),23403(G),25563(T)
E118	24.2493	GWHAONR01000000	Federal Capital	4	Female	2020-04-25	Asymptomatic	Yes	B.6	C5	H15	5	Putative introduction	-	23767818	104487	6312(A),11083(T),13730(T),23929(T),28311(T)
E119	27.4575	GWHAONS01000000	Punjab	26	Female	2020-04-25	Asymptomatic	Yes	B.6	C5	H136	8	-	-	13074966	53292.7	6312(A),7042(T),11083(T),13730(T),21291(C),23929(T),28311(T),29425(A)
E12	26.35	GWHAOJP01000000	Punjab	28	Male	2020-05-29	Fever,cough,myalgia	Yes	B	NA	H131	10	-	-	17743852	78867.9	241(Y),3037(Y),6312(M),10377(Y),11083(K),14408(Y),23403(R),23929(Y),25563(K),28311(Y)
E120	27.3885	GWHAONT01000000	Punjab	20	Female	2020-04-22	Asymptomatic	No	B.1	C1	H74	11	Trvel exposure-Sweden	-	19239732	68566	241(T),2416(T),3037(T),4458(C),8371(T),11083(T),14408(T),15667(G),22477(T),23403(G),25563(T)
E121	28.2056	GWHAONU01000000	Federal Capital	28	Female	2020-04-18	Fever,sore throat, body ache	No	B.1	NA	H135	14	-	-	4360848	18975.3	241(Y),2416(Y),3037(T),6312(M),8371(K),9208(Y),10741(Y),11083(K),14408(T),22477(Y),23403(R),23929(Y),25563(K),28311(Y)
E122	30.0921	GWHAONV01000000	Punjab	47	Female	2020-04-30	Asymptomatic	Yes	B.1	C1	H49	12	-	-	16975916	72056.9	241(T),2416(T),3037(T),8371(T),9208(Y),10741(T),11083(T),14408(T),22477(T),23403(G),25563(T),29253(T)
E123	26.6462	GWHAONW01000000	Punjab	27	Male	2020-04-22	Asymptomatic	No	B.1	C1	H4	17	-	-	19909598	86498.6	241(T),1968(Y),2416(Y),3037(T),8371(K),9208(Y),10741(Y),11083(K),14408(T),18877(Y),21724(S),22477(Y),23403(G),23929(Y),25563(T),26153(K),29253(Y)
E124	23.9587	GWHAONX01000000	Punjab	25	Male	2020-04-22	Asymptomatic	No	B.1	C1	H1	9	Putative introduction	Oman	30035794	127960	241(T),2416(T),3037(T),8371(T),11083(T),14408(T),22477(T),23403(G),25563(T)
E125	27.0959	GWHAONY01000000	Punjab	54	Male	2020-04-16	Diabetes,hypertention,IHD	No	B.1	C1	H1	9	Putative introduction	Oman	14843674	65121.2	241(T),2416(T),3037(T),8371(T),11083(K),14408(T),22477(T),23403(G),25563(T)
E126	26.2351	GWHAONZ01000000	Federal Capital	26	Female	2020-03-23	Asymptomatic	Yes	B.1	NA	H32	15	-	-	19271694	83903.2	241(T),1968(Y),2416(Y),3037(T),8371(K),9208(Y),10741(Y),14408(T),18877(Y),22477(Y),23403(G),23929(Y),25563(T),26153(K),29253(Y)
E127	28.2128	GWHAOOA01000000	Punjab	22	Male	2020-03-25	Asymptomatic	No	B.1	C1	H17	10	Putative introduction	France, Slovakia, Portugal, Singapore, Senegal	4306926	18228.2	241(T),313(Y),2416(Y),3037(T),8371(K),11083(K),14408(T),22477(Y),23403(G),25563(K)
E128	27.4513	GWHAOOB01000000	Punjab	18	Female	2020-03-25	Asymptomatic	Yes	B.1	C1	H103	12	-	-	26442906	114539	241(T),806(A),2416(T),3037(T),8371(T),11083(T),14408(T),18603(C),22477(T),23403(G),25563(T),28878(A)
E129	16.8315	GWHAOOC01000000	Punjab	55	Female	2020-03-22	Fever,diabetes	Yes	B.1.1.1	C3	H123	11	Putative introduction	UK	35649236	146725	241(T),3037(T),4002(T),10097(A),13536(T),14408(T),23403(G),23731(T),28881(A),28882(A),28883(C)
E13	24.39	GWHAOJQ01000000	Federal Capital	-	Female	2020-05-30	Asymptomatic	No	B.1.1.303	C4	H128	10	Putative introduction	-	27879778	122598	241(T),313(T),3037(T),14408(T),18032(T),18105(T),23403(G),28881(A),28882(A),28883(C)
E130	25.1338	GWHAOOD01000000	Punjab	22	Male	2020-03-18	Asymptomatic	No	B.1.1.162	C4	H57	11	Putative introduction	-	34296068	138866	241(T),313(T),3037(T),13730(T),14266(G),14408(T),15477(T),23403(G),28881(A),28882(A),28883(C)
E131	17.671	GWHAOOE01000000	Punjab	52	Male	2020-03-30	Asymptomatic	Yes	B.1.1.162	C4	H31	13	-	-	33619680	142004	241(T),313(T),3037(T),4684(C),13730(T),14266(G),14408(T),15477(T),23403(G),24794(T),28881(A),28882(A),28883(C)
E132	27.5218	GWHAOOF01000000	Punjab	19	Male	2020-03-22	Asymptomatic	No	B.1	C1	H53	12	-	-	29657196	127548	151(T),241(T),2416(T),3037(T),4444(T),8371(T),11083(T),14408(T),22477(T),23403(G),25563(T),29253(T)
E133	26.1845	GWHAOOG01000000	Punjab	22	Female	2020-03-22	Asymptomatic	Yes	B.1	C1	H27	13	-	-	32285848	142099	241(T),2416(T),3037(T),6040(T),8371(T),11083(T),14408(T),18168(G),19251(G),22477(T),23403(G),25563(T),29038(C)
E134	18.8259	GWHAOOH01000000	Federal Capital	58	Male	2020-03-16	Fever	No	B.1	C1	H125	11	-	-	37092784	157817	241(T),2416(T),3037(T),8371(T),11083(T),11940(C),14408(T),17117(T),22477(T),23403(G),25563(T)
E135	27.8319	GWHAOOI01000000	Khyber Pakhtunkhwa	70	Male	2020-03-16	Asymptomatic	No	B.1.1.1	C3	H120	14	Putative introduction	UK	24479846	104300	241(T),3037(T),4002(T),9438(T),10097(A),13536(T),14408(T),23403(G),23731(T),24912(T),27970(T),28881(A),28882(A),28883(C)
E136	20.4617	GWHAOOJ01000000	Federal Capital	62	Female	2020-03-16	Asymptomatic	No	B.1	C1	H79	12	Trvel exposure-Qatar	-	31801910	133018	241(T),2416(T),3037(T),8371(T),9943(T),11083(T),14408(T),22477(T),23403(G),25563(T),25919(T),29402(T)
E137	31.9948	GWHAOOK01000000	Punjab	40	Male	2020-03-16	Asymptomatic	No	B.1.1.75	NA	H111	17	-	-	19306252	70289.5	241(T),2416(Y),3037(T),8371(K),11083(K),14408(T),17550(Y),19839(Y),20104(Y),22477(Y),23403(G),24099(T),25303(C),25563(K),28881(A),28882(A),28883(C)
E138	19.8341	GWHAOOL01000000	Punjab	38	Male	2020-03-16	Asymptomatic	No	B	NA	H21	8	-	-	31916256	136902	11083(T),14805(T),16537(A),21575(T),22032(Y),25106(C),26111(T),26144(T)
E139	27.5069	GWHAOOM01000000	Federal Capital	55	Male	2020-05-30	Asymptomatic	No	B.1	C1	H3	13	-	-	35174258	145398	241(T),2416(T),3037(T),4788(T),8371(T),9943(T),10252(T),11083(T),14408(T),22477(T),23403(G),25563(T),25919(T)
E14	26.46	GWHAOJR01000000	Federal Capital	26	Female	2020-05-30	Asymptomatic	No	B.1	C1	H6	13	-	-	28849436	130096	241(T),304(T),2416(T),3037(T),8371(T),11083(T),14408(T),22477(T),23403(G),25563(T),26313(T),28486(T),29614(T)
E140	23.57	GWHAOON01000000	Federal Capital	18	Male	2020-05-30	Asymptomatic	No	B.1	C1	H3	13	-	-	25209422	105974	241(T),2416(T),3037(T),4788(T),8371(T),9943(T),10252(T),11083(T),14408(T),22477(T),23403(G),25563(T),25919(T)
E141	24.5812	GWHAOOO01000000	Federal Capital	40	Male	2020-05-24	Asymptomatic	No	B.1.1.1	C3	H87	15	Putative introduction	UK	31706252	129490	241(T),3037(T),4002(T),10097(A),13536(T),14408(T),23403(G),23731(T),24099(T),24912(T),27970(T),28881(A),28882(A),28883(C),29119(T)
E142	24.2769	GWHAOOP01000000	Federal Capital	26	Male	2020-05-30	Fever Cough	No	B.1.1.303	C4	H19	12	-	-	34349144	146926	241(T),313(T),3037(T),14408(T),17797(A),18032(T),18105(T),18910(T),23403(G),28881(A),28882(A),28883(C)
E143	23.7872	GWHAOOQ01000000	Federal Capital	34	Male	2020-05-30	Asymptomatic	No	B.1	C1	H10	14	-	-	27516442	117535	241(T),2416(T),3037(T),4328(G),8371(T),11083(T),14408(T),18603(C),22477(T),23403(G),23533(T),25563(T),25886(T),28878(A)
E144	25.5884	GWHAOOR01000000	Federal Capital	34	Female	2020-05-30	Asymptomatic	No	B.1	C1	H10	14	-	-	28746674	123526	241(T),2416(T),3037(T),4328(G),8371(T),11083(T),14408(T),18603(C),22477(T),23403(G),23533(T),25563(T),25886(T),28878(A)
E145	31.4067	GWHAOOS01000000	Federal Capital	39	Male	2020-05-30	Asymptomatic	No	B.1	C2	H122	13	Putative introduction	Japan, SaudiArabia,Turkey	28687204	126220	105(T),241(T),3037(T),14408(T),18877(T),19154(T),19700(C),23403(G),24023(T),24912(T),25563(T),26735(T),27970(T)
E146	27.8108	GWHAOOT01000000	Federal Capital	26	Female	2020-05-30	Fever,cough,flu, body pain, no smell & taste	-	B.1.1.1	C3	H12	15	Putative introduction	UK	26138242	111943	241(T),900(T),3037(T),4002(T),10097(A),13536(T),14408(T),23403(G),23731(T),24912(T),26270(Y),27970(T),28881(A),28882(A),28883(C)
E147	26.5412	GWHAOOU01000000	Federal Capital	30	Male	2020-05-30	Asymptomatic	No	B.1.1.1	C3	H12	14	Putative introduction	UK	31540640	135556	241(T),900(T),3037(T),4002(T),10097(A),13536(T),14408(T),23403(G),23731(T),24912(T),27970(T),28881(A),28882(A),28883(C)
E148	24.0388	GWHAOOV01000000	Federal Capital	34	Male	2020-05-30	Asymptomatic	No	B.1	C1	H67	14	-	-	27690896	117665	241(T),1613(T),2416(T),3037(T),8371(T),11083(T),14408(T),16908(C),18603(C),22477(T),23403(G),25563(T),28378(C),28878(A)
E149	25.6708	GWHAOOW01000000	Punjab	19	Male	2020-06-01	Asymptomatic	No	B.1	C1	H65	15	-	-	18257926	76007.1	241(T),884(T),2416(T),3037(T),8371(T),11083(T),13815(T),14408(T),20234(T),22477(T),23403(G),25563(T),28835(C),29000(T),29253(T)
E15	22.75	GWHAOJS01000000	Federal Capital	46	Male	2020-05-29	Asymptomatic	Yes	B.1.36	C2	H7	16	Putative introduction	Japan, SaudiArabia,Turkey	33565926	151052	241(T),3037(T),5950(A),8017(A),12741(T),14408(T),18877(T),22201(T),22444(T),23403(G),24193(T),25563(T),26735(T),27384(C),28854(T),29540(T)
E150	24.6726	GWHAOOX01000000	Punjab	23	Male	2020-06-01	Asymptomatic	No	B.1	C1	H4	10	-	-	1051496	4499.29	241(T),1547(R),2416(Y),3037(T),8371(T),11083(K),14408(T),22477(Y),23403(G),25563(K)
E16	19.83	GWHAOJT01000000	Federal Capital	71	Female	2020-05-29	Asymptomatic	No	B.1.36	C2	H7	16	Putative introduction	Japan, SaudiArabia,Turkey	41412750	190759	241(T),3037(T),5950(A),8017(A),12741(T),14408(T),18877(T),22201(T),22444(T),23403(G),24193(T),25563(T),26735(T),27384(C),28854(T),29540(T)
E17	21.34	GWHAOJU01000000	Federal Capital	30	Male	2020-05-30	Abdomin pain	No	B.1	C2	H86	12	Putative introduction	Japan, SaudiArabia,Turkey	16119650	71507.4	241(T),931(G),3037(T),14408(T),18877(T),21274(C),23403(G),23929(T),25563(T),26735(T),27925(T),29315(T)
E18	19.85	GWHAOJV01000000	Federal Capital	35	Male	2020-05-30	Fever	No	B.1.1.1	C3	H62	13	Putative introduction	UK	23703640	105742	241(T),3037(T),4002(T),10097(A),13536(T),14408(T),21952(T),23403(G),23731(T),28881(A),28882(A),28883(C),29543(T)
E19	18.19	GWHAOJW01000000	Federal Capital	39	Female	2020-05-30	Fever,cough	Yes	A	NA	H83	12	-	-	21673856	95236.9	2461(C),3638(T),8782(T),10065(A),11230(T),25516(T),26157-26161(T),26313(T),28144(C),28167(A),28878(A),29742(A)
E2	28.61	GWHAOJF01000000	Khyber Pakhtunkhwa	26	Male	2020-05-28	Asymptomatic	No	B.1	C1	H8	11	-	-	24257496	109045	241(T),2416(T),3037(T),8371(T),11083(T),14408(T),18603(C),22477(T),23403(G),25563(T),28878(A)
E20	22.11	GWHAOJX01000000	Federal Capital	54	Female	2020-05-30	Fever,cough, sore throat	Yes	B.1.1.197	C4	H33	11	Putative introduction	-	25834508	115054	241(T),313(T),2110(T),3037(T),5407(T),14408(T),23403(G),28881(A),28882(A),28883(C),29736(T)
E21	20.88	GWHAOJY01000000	Federal Capital	29	Female	2020-05-30	Asymptomatic	Yes	B.1.1.1	C3	H97	14	Putative introduction	UK	25684930	112448	241(T),3037(T),4002(T),10097(A),13536(T),14408(T),20178(T),21952(T),23403(G),23731(T),25785(T),28881(A),28882(A),28883(C)
E22	22.82	GWHAOJZ01000000	Federal Capital	42	Female	2020-05-29	Fever, cough, SOB	No	B.1	C1	H38	15	-	-	14627760	65050.6	241(T),1613(T),1997(T),2416(T),3037(T),8371(T),9319(A),11083(T),14408(T),18603(C),22477(T),23403(G),25563(T),28378(C),28878(A)
E23	22.62	GWHAOKA01000000	Federal Capital	30	Male	2020-05-29	Fever, cough, SOB	No	B.1.1.162	C4	H119	10	Putative introduction	-	18379488	82597.7	241(T),313(T),3037(T),7798(T),13730(T),14408(T),23403(G),28881(A),28882(A),28883(C)
E24	22.95	GWHAOKB01000000	Punjab	85	Male	2020-05-30	Asymptomatic	No	B.1.1.162	C4	H110	12	Putative introduction	-	22811382	98344.2	241(T),313(T),3037(T),11200(T),14408(T),21635(A),23403(G),25714(T),27226(T),28881(A),28882(A),28883(C)
E25	22.81	GWHAOKC01000000	Federal Capital	23	Male	2020-05-30	Asymptomatic	No	B.1.1.1	C3	H85	14	Putative introduction	UK	25661936	112041	241(T),3037(T),4002(T),10097(A),13536(T),14408(T),17700(C),19816(T),21952(T),23403(G),23731(T),28881(A),28882(A),28883(C)
E26	19.29	GWHAOKD01000000	Punjab	41	Male	2020-05-31	Asymptomatic	No	B.1	C1	H48	16	-	-	23683118	100276	241(T),2023(A),2416(T),3037(T),8208(T),8371(T),10252(T),11083(T),14408(T),18603(C),22477(T),23403(G),25563(T),25617(T),28878(A),29137(T)
E27	24.84	GWHAOKE01000000	Federal Capital	24	Male	2020-05-30	Fever,body pain	No	B.1	C1	H2	13	-	-	22985438	99732	241(T),2416(T),3037(T),8371(T),11083(T),14408(T),18603(C),22477(T),23403(G),25563(T),27125(C),28028-28030(G),28878(A)
E28	25.24	GWHAOKF01000000	Federal Capital	35	Male	2020-05-29	Fever,cough	No	B.1	C1	H93	14	-	-	24116740	98753.1	241(T),2416(T),3020(T),3037(T),8371(T),10228(T),11083(K),14408(T),18603(C),22477(T),22899(T),23403(G),25563(T),28878(A)
E29	24.16	GWHAOKG01000000	Federal Capital	14	Female	2020-05-29	Asymptomatic	Yes	B.1	C1	H66	16	-	-	25484980	108495	241(T),2325(T),2416(T),3037(T),4543(Y),8371(T),11083(T),13618(A),14408(T),18115(T),18603(C),22477(T),23403(G),25563(T),26157-26161(T),28878(A)
E3	21.27	GWHAOJG01000000	Punjab	65	Male	2020-05-28	Fever, cough, body pain, no smeel & taste, hypertension	Yes	B.1	C1	H129	10	-	-	30280352	131411	241(T),2416(T),3037(T),8371(T),11083(T),14408(T),15667(G),22477(T),23403(G),25563(T)
E30	24.12	GWHAOKH01000000	Federal Capital	16	Female	2020-05-29	Asymptomatic	Yes	B.1	C1	H102	11	-	-	33033080	138151	241(T),799(T),2416(T),2966(T),3037(T),8371(T),11083(T),14408(T),22477(T),23403(G),25563(T)
E31	21.45	GWHAOKI01000000	Federal Capital	14	Female	2020-05-29	Asymptomatic	Yes	B.6	C5	H107	8	-	-	26422230	105802	4838(G),6312(A),11083(T),13730(T),23929(T),28109(T),28311(T),28854(T)
E32	21.26	GWHAOKJ01000000	Punjab	58	Male	-	Sore throat	Yes	B.1	C2	H59	12	-	-	25070268	106041	84(T),241(T),3037(T),12071(T),14408(T),17104(T),18877(T),23403(G),25563(T),26735(T),28314(A),28857(T)
E33	25.33	GWHAOKK01000000	Federal Capital	71	Male	2020-05-29	Asymptomatic	Yes	B.1	C2	H138	11	Putative introduction	Japan, SaudiArabia,Turkey	22330806	90866	84(T),241(T),3037(T),12071(T),14408(T),18877(T),23403(G),25563(T),26735(T),28314(A),28857(T)
E34	16.28	GWHAOKL01000000	Federal Capital	25	Male	2020-05-29	Asymptomatic	Yes	B.1	C1	H11	15	-	-	153459748	681187	204(A),241(T),1613(T),2416(T),3037(T),8371(T),11083(T),14408(T),18603(C),22477(T),23403(G),25563(T),28378(C),28878(A),29810(T)
E35	16.82	GWHAOKM01000000	Federal Capital	28	Female	2020-05-29	Fever, sore throat, cough	No	B.1.1.1	C3	H139	15	Putative introduction	UK	34151206	141077	241(T),3037(T),4002(T),6548(T),8353(A),8950(T),10097(A),13536(T),14408(T),23403(G),23731(T),27092(T),28881(A),28882(A),28883(C)
E36	-	GWHAOKN01000000	Federal Capital	25	Male	2020-05-29	Fever,sore throat	No	B.1	C1	H68	15	-	-	8201242	3541.9	204(R),241(T),1613(Y),2416(Y),3037(T),8371(K),11083(K),14408(T),18603(Y),22477(T),23403(G),25563(T),28378(S),28878(R),29810(K)
E37	-	GWHAOKO01000000	Federal Capital	20	Female	2020-05-29	Fever,sore throat	No	B.1	C1	H11	15	-	-	6216882	2049.6	204(R),241(T),1613(Y),2416(T),3037(T),8371(T),11083(K),14408(T),18603(C),22477(T),23403(G),25563(T),28378(S),28878(R),29810(K)
E38	-	GWHAOKP01000000	Federal Capital	35	Male	2020-05-29	Asymptomatic	No	B.1	C1	H4	15	-	-	3768992	3807.97	241(T),313(Y),1613(Y),2416(Y),3037(T),8371(K),11083(K),14408(T),18603(Y),22477(Y),23403(G),25563(K),28378(S),28878(R),29810(K)
E39	-	GWHAOKQ01000000	Punjab	72	Male	2020-05-29	Asymptomatic	Yes	B.1	C1	H60	15	-	-	3565550	4825.92	204(R),241(T),1613(Y),2416(T),3037(T),8371(K),11083(K),14408(T),18603(Y),22477(T),23403(G),25563(T),28378(S),28878(R),29810(K)
E4	34.69	GWHAOJH01000000	Punjab	67	Male	2020-05-28	Fever, blood pressure, diabetes	Yes	B.1	NA	H22	8	-	-	31802418	136977	241(T),2416(Y),3037(T),7087(C),8371(K),11083(K),23403(G),25563(K)
E40	-	GWHAOKR01000000	Federal Capital	64	Female	2020-05-29	Asymptomatic	Yes	B.1	C1	H126	13	-	-	5434352	1507.02	241(T),1613(Y),2416(Y),3037(T),8371(K),11083(K),14408(T),18603(Y),22477(Y),23403(G),25563(T),28878(R),29810(K)
E41	35.8	GWHAOKS01000000	Federal Capital	65	Male	2020-05-29	Fever cough	No	B.1	NA	H81	20	-	-	12977922	45135.6	241(T),300(S),308(A),312(A),2416(Y),3037(T),8087(W),8371(K),11083(T),14311(R),14316(R),14408(T),15280(T),18146(W),18171(Y),22444(Y),23403(G),25563(T),28205(T),29810(K)
E42	-	GWHAOKT01000000	Federal Capital	45	Male	2020-05-29	SOB, hospital admission	No	B.1	NA	H140	13	-	-	15181868	62205.6	241(T),2416(Y),3037(T),8371(K),11083(K),14408(T),18465(Y),18603(Y),22477(Y),23403(G),25563(K),28878(R),29810(K)
E43	-	GWHAOKU01000000	Federal Capital	41	Male	2020-05-29	Fever,cough	No	B.1	C1	H25	14	-	-	7135698	2614.36	241(T),1613(Y),2416(Y),3037(T),8371(K),11083(K),14408(T),18603(Y),22477(Y),23403(G),25563(T),28378(S),28878(R),29810(K)
E44	-	GWHAOKV01000000	Punjab	20	Male	2020-05-29	Fever,cough	No	B.1	C1	H8	14	-	-	3932954	2924.57	241(T),1613(Y),2416(Y),3037(T),8371(K),11083(K),14408(T),18603(Y),22477(T),23403(G),25563(T),28378(S),28878(R),29810(K)
E45	39.26	GWHAOKW01000000	Federal Capital	37	Male	2020-05-30	Asymptomatic	No	B.1	NA	H105	12	-	-	10659920	42197.5	241(T),2416(Y),3037(T),8371(K),11083(K),14408(T),18603(Y),22477(Y),23403(G),25563(T),28878(R),29810(K)
E46	39.21	GWHAOKX01000000	Federal Capital	40	Male	2020-05-30	Fever	No	B.1	NA	H75	14	-	-	18838528	75931.4	241(T),2416(Y),3037(T),8371(T),11083(K),13210(Y),14307(Y),14408(T),15217(G),22477(Y),23403(G),25406(Y),25563(T),29690(T)
E47	-	GWHAOKY01000000	Federal Capital	32	Male	2020-05-30	cough, fever, sore throat, fitigue	No	B.1	NA	H37	14	-	-	25344756	105063	241(T),2416(T),3037(T),7948(T),8371(K),11083(K),14408(T),17081(T),20246(Y),20247(R),22477(Y),23403(G),25563(T),25767(K)
E48	35.41	GWHAOKZ01000000	Federal Capital	-	Male	2020-05-29	Asymptomatic	No	B.1	NA	H40	23	-	-	21550804	93812.5	241(T),2416(Y),3037(T),3832-3833(C),6572(K),8371(T),8798(Y),8800(W),11083(K),13813(T),14408(T),20246(Y),20247(R),20248(S),22477(T),22726(Y),23403(G),24104(S),25563(T),26333(T),26531(W),26534(M),29690(K)
E49	-	GWHAOLA01000000	Punjab	45	Male	2020-05-30	Asymptomatic	No	B.1	C1	H26	16	-	-	4584836	11472.8	241(T),2416(Y),3037(T),8352(M),8371(K),11083(T),11149(W),11150(R),14408(T),22477(T),23403(G),23659(Y),24870(Y),24872(S),24873(W),25563(T)
E5	21.52	GWHAOJI01000000	Punjab	70	Male	2020-05-29	Asymptomatic	Yes	B.4	NA	H108	8	-	-	29591538	126367	884(T),1397(A),8653(T),8964(T),11083(T),21639(T),28688(C),29742(T)
E50	25.65	GWHAOLB01000000	-	-	-	-	-	No	B.6	C5	H35	11	-	-	24851422	107155	514-520(T),6312(A),10096(A),11083(T),11956(T),13730(T),17972(A),19365(G),23929(T),28311(T),29705(T)
E51	24.56	GWHAOLC01000000	Punjab	-	Male	-	Asymptomatic	No	B.1.36	C2	H109	13	Putative introduction	Japan, SaudiArabia,Turkey	24743548	105936	241(T),3037(T),14408(T),16915(T),18877(T),20148(T),22444(T),23185(T),23403(G),25563(T),26735(T),26996(T),28854(T)
E52	18.5	GWHAOLD01000000	Punjab	46	Female	2020-05-30	Asymptomatic	No	B.1.1.162	C4	H80	12	Putative introduction	-	33445992	144691	241(T),313(T),1940(A),3037(T),4782(T),14408(T),20274(A),23403(G),26062(A),28881(A),28882(A),28883(C)
E53	23.29	GWHAOLE01000000	Khyber Pakhtunkhwa	51	Female	2020-05-30	Symptomatic	No	B.1	C1	H121	12	-	-	26411492	115868	241(T),1890(T),2416(T),3037(T),8371(T),11083(T),14408(T),18972(T),22477(T),23403(G),25563(T),28690(T)
E54	18.03	GWHAOLF01000000	Khyber Pakhtunkhwa	29	Female	2020-05-30	Asymptomatic	No	B.1	C2	H18	9	Putative introduction	Japan, SaudiArabia,Turkey	28683464	124880	241(T),2245(T),3037(T),14408(T),18877(T),23403(G),25049(T),25563(T),26735(T)
E55	17.01	GWHAOLG01000000	Federal Capital	32	Male	2020-05-30	Asymptomatic	Yes	B.1	C1	H34	13	-	-	23014564	98399.5	241(T),775(Y),2416(T),3037(T),8371(T),11083(T),14408(T),22477(T),23403(G),25563(T),25706(Y),26333(Y),29690(K)
E56	22.49	GWHAOLH01000000	Federal Capital	28	Male	2020-05-30	Fever,vomiting	Yes	B.1.1.162	C4	H88	9	Putative introduction	-	28285722	122269	241(T),313(T),3037(T),14408(T),23403(G),25218(T),28881(A),28882(A),28883(C)
E57	20.94	GWHAOLI01000000	Federal Capital	28	Male	2020-05-30	Fever	No	B.1	C1	H91	10	-	-	54350410	247053	241(T),1547(G),2416(T),3037(T),8371(T),11083(T),14408(T),22477(T),23403(G),25563(T)
E58	18.59	GWHAOLJ01000000	Punjab	43	Female	2020-05-30	Asymptomatic	No	B.1.36	C2	H130	14	Putative introduction	Japan, SaudiArabia,Turkey	23345872	95625.7	241(T),3037(T),6535(A),12019(A),14028(T),14408(T),18877(T),22444(T),23403(G),25563(T),26060(T),26735(T),27579(T),28854(T)
E59	19.55	GWHAOLK01000000	Punjab	38	Female	2020-05-30	Asymptomatic	No	B.1.1.1	C3	H20	16	Putative introduction	UK	26403084	108039	241(T),3037(T),4002(T),10097(A),13536(T),14408(T),21707(T),21928(T),23403(G),23731(T),24912(T),27110(T),27970(T),28881(A),28882(A),28883(C)
E6	24.03	GWHAOJJ01000000	Punjab	27	Male	2020-05-29	Asymptomatic	Yes	B.1	C1	H6	13	-	-	49713710	209585	241(T),304(T),2416(T),3037(T),8371(T),11083(T),14408(T),22477(T),23403(G),25563(T),26313(T),28486(T),29614(T)
E60	21.81	GWHAOLL01000000	Punjab	36	Female	2020-05-30	Asymptomatic	No	B.1.1.1	C3	H77	13	Putative introduction	UK	30085010	135197	241(T),3037(T),4002(T),9383(T),10097(A),13536(T),14408(T),21952(T),23403(G),23731(T),28881(A),28882(A),28883(C)
E61	22.09	GWHAOLM01000000	Punjab	15	Male	2020-05-30	Asymptomatic	No	B.1	C1	H70	12	-	-	27302376	115926	241(T),851(A),2416(T),3037(T),8371(T),8752(T),11083(T),14408(T),21575(T),22477(T),23403(G),25563(T)
E62	21.04	GWHAOLN01000000	Punjab	25	Male	2020-05-30	Asymptomatic	No	B.1.468	C2	H41	11	-	-	22792648	98407.6	241(T),3037(T),11083(T),14408(T),18877(T),22201(T),22444(T),23403(G),25563(T),25690(T),26735(T)
E63	21.63	GWHAOLO01000000	Punjab	53	Male	2020-05-30	Asymptomatic	No	B.1	C2	H137	11	Putative introduction	Japan, SaudiArabia,Turkey	27778046	120560	241(T),518-524(A),3037(T),9996(T),14408(T),15928(T),18394(T),18877(T),23403(G),25563(T),26735(T)
E64	25.84	GWHAOLP01000000	Punjab	50	Male	2020-05-30	Asymptomatic	No	B.1	C2	H42	11	Putative introduction	Japan, SaudiArabia,Turkey	22923212	97989.7	241(T),3037(T),3251(T),9996(T),14408(T),15928(T),18394(T),18877(T),23403(G),25563(T),26735(T)
E65	20.48	GWHAOLQ01000000	Punjab	55	Male	2020-05-30	Asymptomatic	No	B.1.36	C2	H117	15	Putative introduction	Japan, SaudiArabia,Turkey	30728332	140073	241(T),3037(T),6535(A),12019(A),14408(T),18877(T),20006(T),22104(T),22444(T),23403(G),25563(T),26735(T),27579(T),28854(T),29737(T)
E66	21.57	GWHAOLR01000000	Punjab	68	Female	2020-05-30	Asymptomatic	No	B.1	C1	H115	18	-	-	25660498	114192	241(T),492(T),1230(G),1613(T),1997(T),2416(T),3037(T),8371(T),11083(T),14408(T),15930(C),18603(C),22477(T),23403(G),25563(T),25831(T),28378(C),28878(A)
E67	22.26	GWHAOLS01000000	Punjab	48	Male	2020-05-30	Asymptomatic	Yes	B.1	C2	H13	14	Putative introduction	Japan, SaudiArabia,Turkey	20865398	90219	241(T),3003(G),3037(T),5826(T),11083(T),13170(T),14408(T),18877(T),19525(T),23403(G),25563(T),25571(T),26735(T),26849(T)
E68	20.73	GWHAOLT01000000	Punjab	-	Male	2020-05-30	Asymptomatic	Yes	B.1	C2	H13	14	Putative introduction	Japan, SaudiArabia,Turkey	20369098	90396.5	241(T),3003(G),3037(T),5826(T),11083(T),13170(T),14408(T),18877(T),19525(T),23403(G),25563(T),25571(T),26735(T),26849(T)
E69	20.16	GWHAOLU01000000	Punjab	36	Male	2020-05-30	Asymptomatic	Yes	B.1	C2	H14	12	Putative introduction	Japan, SaudiArabia,Turkey	20947608	93422.1	241(T),3037(T),10078(T),10416(T),14408(T),17562(T),18877(T),23403(G),24230(A),25521(T),25563(T),26735(T)
E7	29.22	GWHAOJK01000000	Federal Capital	19	Female	2020-05-29	Asymptomatic	Yes	B	C5	H24	7	-	-	24292914	101830	6312(M),9562(R),11083(K),13730(Y),17566(W),23929(T),28311(Y)
E70	20.84	GWHAOLV01000000	Federal Capital	47	Male	2020-05-30	Cough	Yes	B.1.1.1	C3	H69	17	Putative introduction	UK	29782996	134004	241(T),1437(T),2434(T),3037(T),4002(T),10097(A),13536(T),14408(T),20956(T),22792(T),23403(G),23731(T),24912(T),27970(T),28881(A),28882(A),28883(C)
E71	17.71	GWHAOLW01000000	Federal Capital	26	Male	2020-06-01	Asymptomatic	Yes	B.1	C2	H28	9	Putative introduction	Japan, SaudiArabia,Turkey	21760058	96985.3	241(T),3037(T),14408(T),18115(T),18877(T),22343(C),23403(G),25563(T),26735(T)
E72	18.81	GWHAOLX01000000	Federal Capital	33	Male	2020-06-01	Cough, body pain, sore throat	No	B.1	C1	H63	13	-	-	25470370	114712	241(T),2416(T),3037(T),7479(G),8371(T),9943(T),11083(T),14408(T),22477(T),23403(G),25563(T),25919(T),29394(C)
E73	21.01	GWHAOLY01000000	Punjab	48	Male	-	Asymptomatic	No	B.1	C1	H82	12	-	-	38784998	176183	241(T),2416(T),3037(T),8371(T),11083(T),14408(T),18603(C),22477(T),23403(G),25563(T),28028-28030(G),28878(A)
E74	20.16	GWHAOLZ01000000	Federal Capital	37	Male	2020-05-29	Fever, sore throat, cough	No	B.1.1.1	C3	H47	13	Putative introduction	UK	27565820	125425	210(T),241(T),3037(T),4002(T),10097(A),13536(T),14408(T),23403(G),23731(T),27298(G),28881(A),28882(A),28883(C)
E75	20.79	GWHAOMA01000000	Federal Capital	63	Female	2020-05-30	Fever cough	No	B.1	C1	H134	14	-	-	36430050	166262	241(T),2416(T),2508(T),3037(T),8371(T),11083(T),14408(T),18603(C),22477(T),23403(G),25563(T),26645(T),27912(A),28878(A)
E76	20.1	GWHAOMB01000000	Federal Capital	42	Female	2020-05-31	Asymptomatic	No	B.1	C1	H92	15	-	-	25606082	113245	241(T),2416(T),3037(T),7756(T),8371(T),11083(T),14408(T),18603(C),22477(T),23403(G),25563(T),27796(G),27797(T),27798-27799(G),28878(A)
E77	23.1	GWHAOMC01000000	Punjab	26	Male	2020-05-31	Fever	No	B.1.1.162	C4	H99	9	Putative introduction	-	25208120	115788	241(T),313(T),1779(T),3037(T),14408(T),23403(G),28881(A),28882(A),28883(C)
E78	21.46	GWHAOMD01000000	Punjab	72	Male	2020-05-31	Asymptomatic	Yes	B.1	C1	H43	11	-	-	14377890	64050.4	241(T),2416(T),3037(T),8371(T),11083(T),14408(T),15426(G),22477(T),23403(G),25563(T),29253(T)
E79	20.54	GWHAOME01000000	Punjab	52	Male	2020-05-31	Asymptomatic	Yes	B.1	C2	H14	12	Putative introduction	Japan, SaudiArabia,Turkey	17811978	79136	241(T),3037(T),10078(T),10416(T),14408(T),17562(T),18877(T),23403(G),24230(A),25521(T),25563(T),26735(T)
E8	27.92	GWHAOJL01000000	Federal Capital	36	Male	2020-05-31	Asymptomatic	No	B.1	C1	H44	13	-	-	25519182	108868	241(T),1059(Y),2416(T),2462(Y),3037(T),8371(T),9479(T),11083(K),14408(T),22477(T),23403(G),25563(T),29253(Y)
E80	22.74	GWHAOMF01000000	Punjab	51	Male	2020-05-31	Fever, SOB, body pain, no smell	Yes	B.1	C2	H45	11	Putative introduction	Japan, SaudiArabia,Turkey	14746808	67813.2	241(T),931(G),2128(C),3037(T),14408(T),18877(T),23403(G),23929(T),25563(T),26735(T),27972(T)
E81	22.4	GWHAOMG01000000	Punjab	52	Male	2020-05-31	Asymptomatic	No	B.1	C1	H9	13	-	-	30885472	138997	241(T),2416(T),3037(T),8371(T),11083(T),14408(T),18603(C),22477(T),23403(G),25563(T),26060(T),28878(A),29511(T)
E82	19.89	GWHAOMH01000000	Punjab	51	Male	2020-05-31	Asymptomatic	No	B.1	C1	H9	13	-	-	18087438	81323.7	241(T),2416(T),3037(T),8371(T),11083(T),14408(T),18603(C),22477(T),23403(G),25563(T),26060(T),28878(A),29511(T)
E83	22.87	GWHAOMI01000000	Federal Capital	4	Male	2020-04-24	Fever	Yes	B.1	C1	H2	13	-	-	21002504	92496.9	241(T),2416(T),3037(T),8371(T),11083(T),14408(T),18603(C),22477(T),23403(G),25563(T),27125(C),28028-28030(G),28878(A)
E84	22.38	GWHAOMJ01000000	Punjab	-	Male	2020-04-29	Fever	No	B.1	C1	H2	13	-	-	19342500	84636.1	241(T),2416(T),3037(T),8371(T),11083(T),14408(T),18603(C),22477(T),23403(G),25563(T),27125(C),28028-28030(G),28878(A)
E85	16.46	GWHAOMK01000000	Gilgit Baltistan	20	Female	2020-04-16	Asymptomatic	No	B.1.1.1	C3	H101	15	Putative introduction	UK	26215362	116996	241(T),1170(T),3037(T),4002(T),10097(A),13536(T),14408(T),23403(G),23731(T),25218(T),28253-28254(C),28314(T),28881(A),28882(A),28883(C)
E86	27.88	GWHAOML01000000	Punjab	-	Female	2020-04-16	Fever,cough	No	B.1.1.1	C3	H89	13	Putative introduction	UK	26058768	116108	241(T),3037(T),4002(T),10097(A),13536(T),14408(T),23403(G),23731(T),28881(A),28882(A),28883(C),29642(T),29660(C)
E87	22.31	GWHAOMM01000000	Federal Capital	47	Male	2020-04-25	Fever,cough	No	B.1	C2	H61	9	Putative introduction	Japan, SaudiArabia,Turkey	21473502	95022.5	241(T),3037(T),9751(T),14408(T),18877(T),23403(G),25563(T),26735(T),29732(T)
E88	23.01	GWHAOMN01000000	Federal Capital	25	Female	2020-04-25	Asymptomatic	No	B.1.1.1	C3	H113	17	Putative introduction	UK	19585036	85451.2	241(T),1111(A),1912(T),2782(T),3037(T),4002(T),10097(A),11083(T),13536(T),14408(T),21952(T),23403(G),23731(T),28209(T),28881(A),28882(A),28883(C)
E89	33.04	GWHAOMO01000000	Khyber Pakhtunkhwa	28	Male	2020-04-15	Asymptomatic	No	B.1.1.1	C3	H104	15	Putative introduction	UK	14816458	61419.9	241(T),1170(T),3037(T),3340(K),4002(T),10097(A),13536(T),14408(T),23403(G),23731(T),25186(T),28727(K),28881(A),28882(A),28883(C)
E9	28.6	GWHAOJM01000000	Federal Capital	40	Male	2020-05-31	Asymptomatic	Yes	B.1	C1	H3	13	-	-	30818686	126615	241(T),2416(T),3037(T),4788(T),8371(T),9943(T),10252(T),11083(K),14408(T),22477(T),23403(G),25563(T),25919(T)
E90	25.84	GWHAOMP01000000	Azad Jammu Kashmir	28	Male	2020-04-15	Asymptomatic	No	B.1.1.1	C3	H73	15	Putative introduction	UK	23847678	107202	241(T),3037(T),3622(T),4002(T),10097(A),13536(T),14408(T),17502(T),23403(G),23731(T),24912(T),27970(T),28881(A),28882(A),28883(C)
E91	19.86	GWHAOMQ01000000	Federal Capital	40	Male	2020-04-15	Asymptomatic	Yes	B.1	C1	H96	12	-	-	16109346	72210.7	241(T),1101(T),2416(T),3037(T),3231(T),8371(T),11083(T),14408(T),19999(T),22477(T),23403(G),25563(T)
E92	21.87	GWHAOMR01000000	Khyber Pakhtunkhwa	28	Male	2020-04-15	Asymptomatic	No	B.1	C1	H23	13	-	-	22312588	97768.4	241(T),1101(T),2416(T),3037(T),3231(T),8371(T),11083(T),14408(T),19999(T),22477(T),23403(G),24442(T),25563(T)
E93	24.24	GWHAOMS01000000	Federal Capital	30	Male	2020-04-15	Fever,cough, SOB	No	B.1	C1	H50	13	-	-	17438468	73945.7	241(T),2416(T),3037(T),8371(T),11083(T),14408(T),17278(T),22477(T),23403(G),25563(T),26013(A),28280(T),29703(T)
E94	23.47	GWHAOMT01000000	Punjab	10	Male	2020-04-15	Asymptomatic	Yes	B.1	C2	H72	11	Putative introduction	Japan, SaudiArabia,Turkey	30691130	133664	241(T),3037(T),11083(T),14408(T),18877(T),23403(G),25563(T),25571(T),25665(T),26735(T),29614(T)
E95	23.15	GWHAOMU01000000	Federal Capital	22	Male	2020-04-22	Fever	No	B.1	C1	H132	12	-	-	29939528	132435	241(T),2416(T),3037(T),4925(A),7086(T),8371(T),11083(T),14408(T),22477(T),23403(G),25563(T),29530(T)
E96	22.14	GWHAOMV01000000	Khyber Pakhtunkhwa	38	Male	2020-04-15	Asymptomatic	No	B.1	C1	H36	17	-	-	16910826	76782.8	241(T),1613(T),1997(T),2147(A),2416(T),3037(T),6082(C),8371(T),11083(T),12473(T),14408(T),18603(C),22477(T),23403(G),25563(T),28378(C),28878(A)
E97	20.0174	GWHAOMW01000000	-	22	Female	2020-04-22	Asymptomatic	No	B.1	C1	H39	14	-	-	16079334	71367.2	241(T),2416(T),3037(T),3431(K),8371(T),9208(C),10741(T),11083(T),14408(T),21724(C),22477(T),23403(G),25563(T),29253(T)
E98	39.9928	GWHAOMX01000000	Federal Capital	42	Female	2020-04-25	Fever	No	B.1	NA	H16	6	Putative introduction	-	976124	4287.3	241(T),3037(T),14408(T),18877(Y),23403(G),25563(K)
E99	24.3772	GWHAOMY01000000	Rawalpindi	65	Female	2020-05-01	Asymptomatic	Yes	B.1	C1	H84	12	-	-	18041986	71068.8	241(T),2416(T),3037(T),8371(T),11083(T),13725(C),14408(T),15356(T),15667(G),22477(T),23403(G),25563(T)
EPI_ISL_468159	-	EPI_ISL_468159	Islamabad	87	Male	2020-06-02	-	-	A	NA	H30	10	-	-	-	-	355(T),2461(C),8782(T),11230(T),24051(C),26313(T),28144(C),28167(A),28878(A),29742(A)
EPI_ISL_468160	-	EPI_ISL_468160	Rawalpindi	55	Female	2020-06-02	-	-	B.1	C1	H118	13	-	-	-	-	241(T),2416(T),3037(T),8371(T),10738(A),11083(T),14408(T),22477(T),23403(G),25563(T),25706(C),29865(R),29868(A)
EPI_ISL_468161	-	EPI_ISL_468161	Islamabad	49	Female	2020-06-02	-	-	B.1	C1	H76	11	-	-	-	-	241(T),2416(T),3037(T),8371(T),11083(T),14408(T),22477(T),23403(G),25563(T),28027(T),29696(T)
EPI_ISL_468162	-	EPI_ISL_468162	Islamabad	46	Female	2020-06-02	-	-	B.1	C1	H106	15	-	-	-	-	241(T),1613(T),2416(T),3037(T),3613(C),8371(T),11083(T),14408(T),18603(C),18788(T),22477(T),23403(G),25563(T),28378(C),28878(A)
EPI_ISL_468163	-	EPI_ISL_468163	Islamabad	23	Male	2020-06-02	-	-	A	NA	H124	9	-	-	-	-	2461(C),8782(T),11230(T),24051(C),26313(T),28144(C),28167(A),28878(A),29742(A)
GWHACDD01000001	-	GWHACDD01000001	Gilgit	40	Female	2020-03-04	-	-	B	NA	H95	6	-	-	-	-	241(T),884(T),1348(T),1397(A),9159(T),11083(T)
MT262993	-	MT262993	Khyber Pakhtunkhwa	-	Male	2020-03-12	-	-	B	NA	H127	2	-	-	-	-	9720-9735(A),19515-19536(A)
MT500122	-	MT500122	Karachi	-	-	2020-03-16	-	-	B	NA	H98	4	-	-	-	-	1604-1607(A),1912(T),10582(T),26022(T)
MT879619	-	MT879619	-	-	-	2020-05-15	-	-	B.1	C1	H29	15	-	-	-	-	241(T),2416(T),3037(T),8371(T),9208(C),10741(T),11083(T),12565(A),14408(T),16945(A),22477(T),23403(G),25563(T),29253(T),29645(T)
MW031799	-	MW031799	-	-	-	2020-05-11	-	-	B.1.1.1	C3	H5	13	-	-	-	-	241(T),3037(T),3096(T),4002(T),4180(T),10097(A),13536(T),14408(T),23403(G),23731(T),28881(A),28882(A),28883(C)
MW031800	-	MW031800	-	-	-	2020-05-11	-	-	B.1.1.1	C3	H5	13	-	-	-	-	241(T),3037(T),3096(T),4002(T),4180(T),10097(A),13536(T),14408(T),23403(G),23731(T),28881(A),28882(A),28883(C)
MW031801	-	MW031801	-	-	-	2020-05-11	-	-	B.1.1.1	C3	H5	13	-	-	-	-	241(T),3037(T),3096(T),4002(T),4180(T),10097(A),13536(T),14408(T),23403(G),23731(T),28881(A),28882(A),28883(C)
MW031802	-	MW031802	-	-	-	2020-05-11	-	-	B.1.1.1	C3	H112	14	-	-	-	-	241(T),3037(T),3096(T),4002(T),4180(T),10097(A),13536(T),14408(T),21784(A),23403(G),23731(T),28881(A),28882(A),28883(C)
MW031803	-	MW031803	-	-	-	2020-05-11	-	-	B.1.1.29	NA	H133	11	-	-	-	-	241(T),3037(T),14408(T),20031(T),23403(G),24370(T),28810(T),28881(A),28882(A),28883(C),29865(G)
Note: *, Samples collected in this study are indicated as E1-E150, the other 14 sequences are publicly released as of Oct 9, 2020. - means data missing or not available. putative introdctions means direct interaction with sequences of other countries. NA, no cluster assigned.
