# Supplementary material for: Genomic Epidemiology of SARS-CoV-2 in Pakistan
Source: Genomics Proteomics Bioinformatics. 2021 Oct 23;19(5):727–40. doi: 10.1016/j.gpb.2021.08.007 (PMC8546014; doi:10.1016/j.gpb.2021.08.007)
Supplement: Supplementary Table S3 [file mmc9.xlsx]

## Sheet: Table S3
Table S3 Variants identified in SARS-CoV-2 genome sequences of Pakistani samples
Note: PMF, population mutation frequency.
Genomic position	Gene/region	Mutation type	Pakistani sequences (n = 164)			Publicly released sequences (n = 54,204 as of Oct 9, 2020)		Fisher test (P)	Annotation type	Protein (amino acid change)	Gene (codon change)	Impact	Potential effect (nucleic acid /antibody detection)
			No.of mutated samples	PMF	No. of samples with alternative nucleotide	No.of mutated samples	PMF
23403	S	SNP	140	0.933333	A->M:1; A->C:1; A->R:3; A->G:135	43992	0.811616	3.56953e-05	missense	QHD43416.1:p.614-; QHD43416.1:p.614D>A; QHD43416.1:p.614D>G	gene-S:c.1841gAt>gMt; gene-S:c.1841gAt>gCt; gene-S:c.1841gAt>gRt; gene-S:c.1841gAt>gGt	MODIFIER; MODERATE	Antibody detection:N
241	5'UTR	SNP	139	0.926667	C->T:136; C->Y:3	43209	0.79717	2.31032e-05	upstream_gene_variant	QHD43415.1	gene-ORF1ab	MODIFIER,DISTANCE=25	-
3037	ORF1ab	SNP	138	0.92	C->T:137; C->Y:1	43967	0.811154	0.000328151	synonymous	QHD43415.1:p.924F; QHD43415.1:p.924-	gene-ORF1ab:c.2772ttC>ttT; gene-ORF1ab:c.2772ttC>ttY	LOW; MODIFIER	-
14408	ORF1ab	SNP	137	0.913333	C->T:136; C->Y:1	43978	0.811357	0.000752876	missense	QHD43415.1:p.4715P>L; QHD43415.1:p.4715-	gene-ORF1ab:c.14144cCt>cTt; gene-ORF1ab:c.14144cCt>cYt	MODERATE; MODIFIER	-
25563	ORF3a	SNP	111	0.74	G->T:99; G->K:12	16987	0.313396	1.12368e-26	missense	QHD43417.1:p.57Q>H; QHD43417.1:p.57-	gene-ORF3a:c.171caG>caT; gene-ORF3a:c.171caG>caK	MODERATE; MODIFIER	-
11083	ORF1ab	SNP	99	0.66	G->T:72; G->K:27	4564	0.084202	4.61683e-68	missense	QHD43415.1:p.3606L>F; QHD43415.1:p.3606-	gene-ORF1ab:c.10818ttG>ttT; gene-ORF1ab:c.10818ttG>ttK	MODERATE; MODIFIER	Antibody detection:protein S1
2416	ORF1ab	SNP	84	0.56	C->T:62; C->Y:22	1184	0.0218438	3.85124e-96	synonymous	QHD43415.1:p.717Y; QHD43415.1:p.717-	gene-ORF1ab:c.2151taC>taT; gene-ORF1ab:c.2151taC>taY	LOW; MODIFIER	-
8371	ORF1ab	SNP	84	0.56	G->T:64; G->K:20	288	0.00531336	1.35104e-143	missense	QHD43415.1:p.2702Q>H; QHD43415.1:p.2702-	gene-ORF1ab:c.8106caG>caT; gene-ORF1ab:c.8106caG>caK	MODERATE; MODIFIER	-
22477	S	SNP	81	0.54	C->T:65; C->Y:16	38	0.000701068	1.73827e-188	synonymous	QHD43416.1:p.305S; QHD43416.1:p.305-	gene-S:c.915tcC>tcT; gene-S:c.915tcC>tcY	LOW; MODIFIER	-
28878	N	SNP	32	0.213333	G->A:22; G->R:10	426	0.00785934	2.61588e-35	missense	QHD43423.2:p.202S>N; QHD43423.2:p.202-	gene-N:c.605aGt>aAt; gene-N:c.605aGt>aRt	MODERATE; MODIFIER	-
18603	ORF1ab	SNP	30	0.2	T->C:22; T->Y:8	7	0.000129144	7.66321e-72	synonymous	QHD43415.1:p.6113H; QHD43415.1:p.6113-	gene-ORF1ab:c.18339caT>caC; gene-ORF1ab:c.18339caT>caY	LOW; MODIFIER	Antibody detection:N
28881	N	SNP	30	0.2	G->A:29; G->R:1	16185	0.2986	0.00729577	missense	QHD43423.2:p.203R>K; QHD43423.2:p.203-	gene-N:c.608aGg>aAg; gene-N:c.608aGg>aRg	MODERATE; MODIFIER	-
28882	N	SNP	30	0.2	G->A:29; G->R:1	16160	0.298138	0.00924026	synonymous	QHD43423.2:p.203R; QHD43423.2:p.203-	gene-N:c.609agG>agA; gene-N:c.609agG>agR	LOW; MODIFIER	Nucleic acid detection:USA CDC: 2019-nCoV_N3-F
28883	N	SNP	30	0.2	G->S:1; G->C:29	16150	0.297954	0.00923251	missense	QHD43423.2:p.204-; QHD43423.2:p.204G>R	gene-N:c.610Gga>Sga; gene-N:c.610Gga>Cga	MODIFIER; MODERATE	-
18877	ORF1ab	SNP	28	0.186667	C->T:24; C->Y:4	2080	0.0383743	4.93594e-12	synonymous	QHD43415.1:p.6205L; QHD43415.1:p.6205-	gene-ORF1ab:c.18613Cta>Tta; gene-ORF1ab:c.18613Cta>Yta	LOW; MODIFIER	-
26735	M	SNP	24	0.16	C->T:23; C->Y:1	976	0.0180064	7.47888e-16	synonymous	QHD43419.1:p.71Y; QHD43419.1:p.71-	gene-M:c.213taC>taT; gene-M:c.213taC>taY	LOW; MODIFIER	-
4002	ORF1ab	SNP	18	0.12	C->T:18	587	0.0108297	1.09811e-13	missense	QHD43415.1:p.1246T>I	gene-ORF1ab:c.3737aCt>aTt	MODERATE	-
10097	ORF1ab	SNP	18	0.12	G->A:18	1509	0.0278398	2.5877e-07	missense	QHD43415.1:p.3278G>S	gene-ORF1ab:c.9832Ggt>Agt	MODERATE	-
13536	ORF1ab	SNP	18	0.12	C->T:18	610	0.011254	2.05712e-13	synonymous	QHD43415.1:p.4424Y	gene-ORF1ab:c.13272taC>taT	LOW	-
23731	S	SNP	18	0.12	C->T:18	1502	0.0277106	2.42048e-07	synonymous	QHD43416.1:p.723T	gene-S:c.2169acC>acT	LOW	-
23929	S	SNP	16	0.106667	C->T:12; C->Y:4	814	0.0150176	1.55542e-09	synonymous	QHD43416.1:p.789Y; QHD43416.1:p.789-	gene-S:c.2367taC>taT; gene-S:c.2367taC>taY	LOW; MODIFIER	-
313	ORF1ab	SNP	13	0.0866667	C->T:11; C->Y:2	1228	0.0226556	4.40903e-05	synonymous	QHD43415.1:p.16L; QHD43415.1:p.16-	gene-ORF1ab:c.48ctC>ctT; gene-ORF1ab:c.48ctC>ctY	LOW; MODIFIER	Antibody detection:protein S1
1613	ORF1ab	SNP	13	0.0866667	C->T:6; C->Y:7	6	0.000110695	8.45079e-30	missense	QHD43415.1:p.450L>F; QHD43415.1:p.450-	gene-ORF1ab:c.1348Ctt>Ttt; gene-ORF1ab:c.1348Ctt>Ytt	MODERATE; MODIFIER	Antibody detection:protein S1
13730	ORF1ab	SNP	12	0.08	C->T:9; C->Y:3	954	0.0176005	1.70353e-05	missense	QHD43415.1:p.4489A>V; QHD43415.1:p.4489-	gene-ORF1ab:c.13466gCt>gTt; gene-ORF1ab:c.13466gCt>gYt	MODERATE; MODIFIER	-
28378	N	SNP	12	0.08	G->S:6; G->C:6	83	0.00153128	5.59526e-17	synonymous	QHD43423.2:p.35-; QHD43423.2:p.35A	gene-N:c.105gcG>gcS; gene-N:c.105gcG>gcC	MODIFIER; LOW	-
6312	ORF1ab	SNP	11	0.0733333	C->A:8; C->M:3	888	0.0163829	4.42265e-05	missense	QHD43415.1:p.2016T>K; QHD43415.1:p.2016-	gene-ORF1ab:c.6047aCa>aAa; gene-ORF1ab:c.6047aCa>aMa	MODERATE; MODIFIER	-
28311	N	SNP	11	0.0733333	C->T:6; C->Y:5	1000	0.0184492	0.000124643	missense	QHD43423.2:p.13P>L; QHD43423.2:p.13-	gene-N:c.38cCc>cTc; gene-N:c.38cCc>cYc	MODERATE; MODIFIER	-
29810	3'UTR	SNP	11	0.0733333	G->T:1; G->K:10	61	0.0011254	1.27361e-16	intergenic_variant	-	-	MODIFIER	-
29253	N	SNP	9	0.06	C->T:5; C->Y:4	52	0.000959356	1.11724e-13	missense	QHD43423.2:p.327S>L; QHD43423.2:p.327-	gene-N:c.980tCg>tTg; gene-N:c.980tCg>tYg	MODERATE; MODIFIER	-
24912	S	SNP	8	0.0533333	C->T:8	4	7.37967e-05	1.36545e-18	missense	QHD43416.1:p.1117T>I	gene-S:c.3350aCa>aTa	MODERATE	-
27970	ORF8	SNP	8	0.0533333	C->T:8	42	0.000774865	1.35576e-12	missense	QHD43422.1:p.26T>I	gene-ORF8:c.77aCt>aTt	MODERATE	-
22444	S	SNP	7	0.0466667	C->T:6; C->Y:1	413	0.0076195	0.000178456	synonymous	QHD43416.1:p.294D; QHD43416.1:p.294-	gene-S:c.882gaC>gaT; gene-S:c.882gaC>gaY	LOW; MODIFIER	-
9208	ORF1ab	SNP	6	0.04	T->C:1; T->Y:5	4	7.37967e-05	8.31047e-14	synonymous	QHD43415.1:p.2981S; QHD43415.1:p.2981-	gene-ORF1ab:c.8943tcT>tcC; gene-ORF1ab:c.8943tcT>tcY	LOW; MODIFIER	-
10741	ORF1ab	SNP	6	0.04	C->T:3; C->Y:3	16	0.000295187	2.87326e-11	synonymous	QHD43415.1:p.3492D; QHD43415.1:p.3492-	gene-ORF1ab:c.10476gaC>gaT; gene-ORF1ab:c.10476gaC>gaY	LOW; MODIFIER	-
28854	N	SNP	6	0.04	C->T:6	1914	0.0353117	0.657362	missense	QHD43423.2:p.194S>L	gene-N:c.581tCa>tTa	MODERATE	-
9943	ORF1ab	SNP	5	0.0333333	C->T:5	11	0.000202941	6.38004e-10	synonymous	QHD43415.1:p.3226Y	gene-ORF1ab:c.9678taC>taT	LOW	-
21952	S	SNP	5	0.0333333	C->T:5	42	0.000774865	2.09132e-07	synonymous	QHD43416.1:p.130V	gene-S:c.390gtC>gtT	LOW	Antibody detection:protein S1
25919	ORF3a	SNP	5	0.0333333	C->T:5	22	0.000405882	1.15067e-08	missense	QHD43417.1:p.176T>I	gene-ORF3a:c.527aCa>aTa	MODERATE	-
204	5'UTR	SNP	4	0.0266667	G->A:1; G->R:3	31	0.000571924	2.72947e-06	upstream_gene_variant	QHD43415.1	gene-ORF1ab	MODIFIER,DISTANCE=62	-
10252	ORF1ab	SNP	4	0.0266667	C->T:4	21	0.000387432	6.73744e-07	synonymous	QHD43415.1:p.3329F	gene-ORF1ab:c.9987ttC>ttT	LOW	-
28028	ORF8	Deletion	4	0.0266667	GTA->G:4	26	0.000479678	1.44401e-06	frameshift_variant	QHD43422.1:p.46Y>X	gene-ORF8:c.136-137TAt>t	HIGH	-
931	ORF1ab	SNP	3	0.02	T->G:3	5	9.22458e-05	1.14202e-06	missense	QHD43415.1:p.222I>M	gene-ORF1ab:c.666atT>atG	MODERATE	-
1997	ORF1ab	SNP	3	0.02	C->T:3	35	0.000645721	0.000161893	synonymous	QHD43415.1:p.578L	gene-ORF1ab:c.1732Ctg>Ttg	LOW	Nucleic acid detection:USA CDC: 2019-nCoV_N3-F;Antibody detection:N
4788	ORF1ab	SNP	3	0.02	C->T:3	6	0.000110695	1.70955e-06	missense	QHD43415.1:p.1508A>V	gene-ORF1ab:c.4523gCt>gTt	MODERATE	-
15667	ORF1ab	SNP	3	0.02	A->G:3	0	0	2.06012e-08	missense	QHD43415.1:p.5135N>D	gene-ORF1ab:c.15403Aat>Gat	MODERATE	-
22201	S	SNP	3	0.02	G->T:3	24	0.00044278	5.73962e-05	synonymous	QHD43416.1:p.213V	gene-S:c.639gtG>gtT	LOW	-
25571	ORF3a	SNP	3	0.02	C->T:3	15	0.000276737	1.63067e-05	missense	QHD43417.1:p.60S>F	gene-ORF3a:c.179tCc>tTc	MODERATE	-
26060	ORF3a	SNP	3	0.02	C->T:3	25	0.000461229	6.41537e-05	missense	QHD43417.1:p.223T>I	gene-ORF3a:c.668aCt>aTt	MODERATE	-
26313	E	SNP	3	0.02	C->T:3	56	0.00103315	0.000597967	synonymous	QHD43418.1:p.23F	gene-E:c.69ttC>ttT	LOW	-
27125	M	SNP	3	0.02	T->C:3	0	0	2.06012e-08	synonymous	QHD43419.1:p.201I	gene-M:c.603atT>atC	LOW	-
28314	N	SNP	3	0.02	G->A:2; G->T:1	8	0.000147593	3.34445e-06	missense	QHD43423.2:p.14R>H; QHD43423.2:p.14R>L	gene-N:c.41cGc>cAc; gene-N:c.41cGc>cTc	MODERATE	-
29614	ORF10	SNP	3	0.02	C->T:3	117	0.00215855	0.00456996	synonymous	QHI42199.1:p.19C	gene-ORF10:c.57tgC>tgT	LOW	-
29690	3'UTR	SNP	3	0.02	G->T:1; G->K:2	28	0.000516577	8.74924e-05	downstream_gene_variant	QHI42199.1	gene-ORF10	MODIFIER,DISTANCE=16	-
84	5'UTR	SNP	2	0.0133333	C->T:2	16	0.000295187	0.00112441	intergenic_variant	-	-	MODIFIER	Antibody detection:protein S1
304	ORF1ab	SNP	2	0.0133333	C->T:2	1	1.84492e-05	2.26553e-05	synonymous	QHD43415.1:p.13H	gene-ORF1ab:c.39caC>caT	LOW	-
884	ORF1ab	SNP	2	0.0133333	C->T:2	147	0.00271203	0.0641365	missense	QHD43415.1:p.207R>C	gene-ORF1ab:c.619Cgt>Tgt	MODERATE	-
900	ORF1ab	SNP	2	0.0133333	C->T:2	23	0.000424331	0.00217697	missense	QHD43415.1:p.212S>L	gene-ORF1ab:c.635tCa>tTa	MODERATE	-
1101	ORF1ab	SNP	2	0.0133333	C->T:2	57	0.0010516	0.0116783	missense	QHD43415.1:p.279S>F	gene-ORF1ab:c.836tCc>tTc	MODERATE	Drug RdRp:ORF1ab-RdRp
1170	ORF1ab	SNP	2	0.0133333	C->T:2	66	0.00121764	0.0152994	missense	QHD43415.1:p.302S>F	gene-ORF1ab:c.905tCt>tTt	MODERATE	-
1547	ORF1ab	SNP	2	0.0133333	A->R:1; A->G:1	22	0.000405882	0.00200644	missense	QHD43415.1:p.428-; QHD43415.1:p.428S>G	gene-ORF1ab:c.1282Agc>Rgc; gene-ORF1ab:c.1282Agc>Ggc	MODIFIER; MODERATE	-
1968	ORF1ab	SNP	2	0.0133333	C->Y:2	72	0.00132834	0.0179466	coding_sequence_variant	QHD43415.1:p.568-	gene-ORF1ab:c.1703aCa>aYa	MODIFIER	-
2110	ORF1ab	SNP	2	0.0133333	C->T:1; C->Y:1	31	0.000571924	0.00377649	synonymous	QHD43415.1:p.615N; QHD43415.1:p.615-	gene-ORF1ab:c.1845aaC>aaT; gene-ORF1ab:c.1845aaC>aaY	LOW; MODIFIER	-
3003	ORF1ab	SNP	2	0.0133333	A->G:2	15	0.000276737	0.00100129	missense	QHD43415.1:p.913E>G	gene-ORF1ab:c.2738gAg>gGg	MODERATE	-
3231	ORF1ab	SNP	2	0.0133333	G->T:2	34	0.000627272	0.00448171	missense	QHD43415.1:p.989G>V	gene-ORF1ab:c.2966gGt>gTt	MODERATE	-
4328	ORF1ab	SNP	2	0.0133333	A->G:2	1	1.84492e-05	2.26553e-05	missense	QHD43415.1:p.1355I>V	gene-ORF1ab:c.4063Att>Gtt	MODERATE	-
5407	ORF1ab	SNP	2	0.0133333	C->T:1; C->Y:1	5	9.22458e-05	0.00015744	synonymous	QHD43415.1:p.1714I; QHD43415.1:p.1714-	gene-ORF1ab:c.5142atC>atT; gene-ORF1ab:c.5142atC>atY	LOW; MODIFIER	-
5826	ORF1ab	SNP	2	0.0133333	C->T:2	41	0.000756416	0.00634325	missense	QHD43415.1:p.1854T>I	gene-ORF1ab:c.5561aCa>aTa	MODERATE	Nucleic acid detection:France, Germany: E_Sarbeco_F1
5950	ORF1ab	SNP	2	0.0133333	G->A:2	11	0.000202941	0.000578445	synonymous	QHD43415.1:p.1895K	gene-ORF1ab:c.5685aaG>aaA	LOW	-
6535	ORF1ab	SNP	2	0.0133333	T->A:2	0	0	7.56551e-06	synonymous	QHD43415.1:p.2090V	gene-ORF1ab:c.6270gtT>gtA	LOW	-
8017	ORF1ab	SNP	2	0.0133333	G->A:2	12	0.00022139	0.00067363	synonymous	QHD43415.1:p.2584A	gene-ORF1ab:c.7752gcG>gcA	LOW	-
9996	ORF1ab	SNP	2	0.0133333	C->T:2	23	0.000424331	0.00217697	missense	QHD43415.1:p.3244S>L	gene-ORF1ab:c.9731tCa>tTa	MODERATE	-
10078	ORF1ab	SNP	2	0.0133333	C->T:2	23	0.000424331	0.00217697	synonymous	QHD43415.1:p.3271F	gene-ORF1ab:c.9813ttC>ttT	LOW	-
10416	ORF1ab	SNP	2	0.0133333	C->T:2	6	0.000110695	0.000209539	missense	QHD43415.1:p.3384S>L	gene-ORF1ab:c.10151tCa>tTa	MODERATE	Antibody detection:protein S1
12019	ORF1ab	SNP	2	0.0133333	G->A:2	0	0	7.56551e-06	synonymous	QHD43415.1:p.3918L	gene-ORF1ab:c.11754ttG>ttA	LOW	-
12071	ORF1ab	SNP	2	0.0133333	G->T:2	2	3.68983e-05	4.52284e-05	missense	QHD43415.1:p.3936D>Y	gene-ORF1ab:c.11806Gac>Tac	MODERATE	-
12741	ORF1ab	SNP	2	0.0133333	C->T:2	26	0.000479678	0.00272815	missense	QHD43415.1:p.4159T>I	gene-ORF1ab:c.12476aCa>aTa	MODERATE	-
13170	ORF1ab	SNP	2	0.0133333	C->T:2	7	0.000129144	0.000268919	missense	QHD43415.1:p.4302T>I	gene-ORF1ab:c.12905aCt>aTt	MODERATE	-
14266	ORF1ab	SNP	2	0.0133333	A->G:2	1	1.84492e-05	2.26553e-05	missense	QHD43415.1:p.4668T>A	gene-ORF1ab:c.14002Acg>Gcg	MODERATE	-
15477	ORF1ab	SNP	2	0.0133333	A->T:2	4	7.37967e-05	0.000112661	synonymous	QHD43415.1:p.5071G	gene-ORF1ab:c.15213ggA>ggT	LOW	-
15928	ORF1ab	SNP	2	0.0133333	C->T:2	17	0.000313636	0.00125442	missense	QHD43415.1:p.5222P>S	gene-ORF1ab:c.15664Cct>Tct	MODERATE	-
17562	ORF1ab	SNP	2	0.0133333	G->T:2	17	0.000313636	0.00125442	synonymous	QHD43415.1:p.5766R	gene-ORF1ab:c.17298cgG>cgT	LOW	-
18032	ORF1ab	SNP	2	0.0133333	C->T:2	29	0.000535026	0.00333792	missense	QHD43415.1:p.5923T>I	gene-ORF1ab:c.17768aCt>aTt	MODERATE	-
18105	ORF1ab	SNP	2	0.0133333	G->T:2	9	0.000166042	0.00040936	missense	QHD43415.1:p.5947Q>H	gene-ORF1ab:c.17841caG>caT	MODERATE	Antibody detection:NSP5;Drug nsp5:ORF1ab-proteinase
18115	ORF1ab	SNP	2	0.0133333	C->T:2	61	0.0011254	0.0132348	missense	QHD43415.1:p.5951H>Y	gene-ORF1ab:c.17851Cac>Tac	MODERATE	-
18394	ORF1ab	SNP	2	0.0133333	G->T:2	8	0.000147593	0.000335539	missense	QHD43415.1:p.6044A>S	gene-ORF1ab:c.18130Gct>Tct	MODERATE	Nucleic acid detection:Japan: NIID_2019-nCOV_N_F2;Antibody detection:N
19525	ORF1ab	SNP	2	0.0133333	G->T:2	28	0.000516577	0.00312821	missense	QHD43415.1:p.6421D>Y	gene-ORF1ab:c.19261Gat>Tat	MODERATE	Nucleic acid detection:USA CDC: 2019-nCoV_N3-P;Antibody detection:N
19999	ORF1ab	SNP	2	0.0133333	G->T:2	62	0.00114385	0.0136372	missense	QHD43415.1:p.6579V>F	gene-ORF1ab:c.19735Gtt>Ttt	MODERATE	-
20246	ORF1ab	SNP	2	0.0133333	T->Y:2	2	3.68983e-05	4.52284e-05	coding_sequence_variant	QHD43415.1:p.6661-	gene-ORF1ab:c.19982aTg>aYg	MODIFIER	Antibody detection:protein S1;Vaccine:S-RBD
20247	ORF1ab	SNP	2	0.0133333	G->R:2	5	9.22458e-05	0.00015744	coding_sequence_variant	QHD43415.1:p.6661-	gene-ORF1ab:c.19983atG>atR	MODIFIER	-
21575	S	SNP	2	0.0133333	C->T:2	462	0.00852351	0.366821	missense	QHD43416.1:p.5L>F	gene-S:c.13Ctt>Ttt	MODERATE	Antibody detection:N
21724	S	SNP	2	0.0133333	G->S:1; G->C:1	213	0.00392967	0.119263	missense	QHD43416.1:p.54-; QHD43416.1:p.54L>F	gene-S:c.162ttG>ttS; gene-S:c.162ttG>ttC	MODIFIER; MODERATE	Drug RdRp:ORF1ab-RdRp
23533	S	SNP	2	0.0133333	C->T:2	14	0.000258288	0.00088509	synonymous	QHD43416.1:p.657N	gene-S:c.1971aaC>aaT	LOW	-
24099	S	SNP	2	0.0133333	C->T:2	46	0.000848662	0.00785279	missense	QHD43416.1:p.846A>V	gene-S:c.2537gCt>gTt	MODERATE	-
24193	S	SNP	2	0.0133333	G->T:2	36	0.00066417	0.00498302	synonymous	QHD43416.1:p.877L	gene-S:c.2631ctG>ctT	LOW	-
24230	S	SNP	2	0.0133333	G->A:2	0	0	7.56551e-06	missense	QHD43416.1:p.890A>T	gene-S:c.2668Gca>Aca	MODERATE	-
25218	S	SNP	2	0.0133333	G->T:2	26	0.000479678	0.00272815	missense	QHD43416.1:p.1219G>V	gene-S:c.3656gGt>gTt	MODERATE	-
25521	ORF3a	SNP	2	0.0133333	C->T:2	68	0.00125454	0.0161616	synonymous	QHD43417.1:p.43F	gene-ORF3a:c.129ttC>ttT	LOW	-
25886	ORF3a	SNP	2	0.0133333	C->T:2	34	0.000627272	0.00448171	missense	QHD43417.1:p.165S>F	gene-ORF3a:c.494tCt>tTt	MODERATE	Antibody detection:protein S1
26153	ORF3a	SNP	2	0.0133333	G->K:2	3	5.53475e-05	7.5244e-05	coding_sequence_variant	QHD43417.1:p.254-	gene-ORF3a:c.761gGa>gKa	MODIFIER	-
26157	ORF3a	Deletion	2	0.0133333	TGTTA->T:2	17	0.000313636	0.00125442	frameshift_variant	QHD43417.1:p.256-257VN>X	gene-ORF3a:c.766-769GTTAat>at	HIGH	Nucleic acid detection:Germany: RdRP_SARSr-P2;Nucleic acid detection:Germany: RdRP_SARSr-P1
26333	E	SNP	2	0.0133333	C->T:1; C->Y:1	21	0.000387432	0.00184257	missense	QHD43418.1:p.30T>I; QHD43418.1:p.30-	gene-E:c.89aCa>aTa; gene-E:c.89aCa>aYa	MODERATE; MODIFIER	-
26849	M	SNP	2	0.0133333	G->T:2	16	0.000295187	0.00112441	missense	QHD43419.1:p.109M>I	gene-M:c.327atG>atT	MODERATE	-
27384	ORF6	SNP	2	0.0133333	T->C:2	210	0.00387432	0.116554	synonymous	QHD43420.1:p.61D	gene-ORF6:c.183gaT>gaC	LOW	-
27579	ORF7a	SNP	2	0.0133333	A->T:2	3	5.53475e-05	7.5244e-05	missense	QHD43421.1:p.62Q>H	gene-ORF7a:c.186caA>caT	MODERATE	-
28486	N	SNP	2	0.0133333	C->T:2	12	0.00022139	0.00067363	synonymous	QHD43423.2:p.71G	gene-N:c.213ggC>ggT	LOW	-
28857	N	SNP	2	0.0133333	G->T:2	63	0.0011623	0.0140449	missense	QHD43423.2:p.195R>I	gene-N:c.584aGa>aTa	MODERATE	-
29511	N	SNP	2	0.0133333	G->T:2	8	0.000147593	0.000335539	missense	QHD43423.2:p.413S>I	gene-N:c.1238aGt>aTt	MODERATE	-
29540	Intergenic	SNP	2	0.0133333	G->T:2	486	0.00896629	0.390359	downstream_gene_variant	QHD43423.2	gene-N	MODIFIER,DISTANCE=7	-
29736	3'UTR	SNP	2	0.0133333	G->T:2	72	0.00132834	0.0179466	downstream_gene_variant	QHI42199.1	gene-ORF10	MODIFIER,DISTANCE=62	Antibody detection:protein S1
29742	3'UTR	SNP	2	0.0133333	G->A:1; G->T:1	772	0.0142428	1	downstream_gene_variant	QHI42199.1	gene-ORF10	MODIFIER,DISTANCE=68	Antibody detection:N
105	5'UTR	SNP	1	0.00666667	G->T:1	142	0.00261978	0.326795	intergenic_variant	-	-	MODIFIER	Antibody detection:NSP5;Drug nsp5:ORF1ab-proteinase
151	5'UTR	SNP	1	0.00666667	C->T:1	3	5.53475e-05	0.0109936	intergenic_variant	-	-	MODIFIER	-
210	5'UTR	SNP	1	0.00666667	G->T:1	25	0.000461229	0.0693471	upstream_gene_variant	QHD43415.1	gene-ORF1ab	MODIFIER,DISTANCE=56	-
300	ORF1ab	SNP	1	0.00666667	C->S:1	7	0.000129144	0.0218672	coding_sequence_variant	QHD43415.1:p.12-	gene-ORF1ab:c.35aCa>aSa	MODIFIER	-
308	ORF1ab	SNP	1	0.00666667	C->A:1	0	0	0.00275974	missense	QHD43415.1:p.15Q>K	gene-ORF1ab:c.43Caa>Aaa	MODERATE	-
312	ORF1ab	SNP	1	0.00666667	T->A:1	3	5.53475e-05	0.0109936	missense	QHD43415.1:p.16L>H	gene-ORF1ab:c.47cTc>cAc	MODERATE	-
492	ORF1ab	SNP	1	0.00666667	C->T:1	3	5.53475e-05	0.0109936	missense	QHD43415.1:p.76A>V	gene-ORF1ab:c.227gCt>gTt	MODERATE	-
514	ORF1ab	Deletion	1	0.00666667	TGTTATG->T:1	246	0.00453849	0.495481	inframe_deletion	QHD43415.1:p.84-85VM>-	gene-ORF1ab:c.250-255GTTATG>-	MODERATE	-
518	ORF1ab	Deletion	1	0.00666667	ATGGTTG->A:1	7	0.000129144	0.0218672	inframe_deletion	QHD43415.1:p.85-87MVE>K	gene-ORF1ab:c.254-259aTGGTTGag>aag	MODERATE	Antibody detection:N
775	ORF1ab	SNP	1	0.00666667	C->Y:1	46	0.000848662	0.121854	coding_sequence_variant	QHD43415.1:p.170-	gene-ORF1ab:c.510acC>acY	MODIFIER	-
799	ORF1ab	SNP	1	0.00666667	C->T:1	16	0.000295187	0.0459005	synonymous	QHD43415.1:p.178N	gene-ORF1ab:c.534aaC>aaT	LOW	-
806	ORF1ab	SNP	1	0.00666667	G->A:1	4	7.37967e-05	0.0137232	missense	QHD43415.1:p.181A>T	gene-ORF1ab:c.541Gca>Aca	MODERATE	-
851	ORF1ab	SNP	1	0.00666667	T->A:1	1	1.84492e-05	0.00551191	missense	QHD43415.1:p.196Y>N	gene-ORF1ab:c.586Tac>Aac	MODERATE	-
904	ORF1ab	SNP	1	0.00666667	C->Y:1	3	5.53475e-05	0.0109936	coding_sequence_variant	QHD43415.1:p.213-	gene-ORF1ab:c.639tgC>tgY	MODIFIER	-
1059	ORF1ab	SNP	1	0.00666667	C->Y:1	13127	0.242182	6.09334e-17	coding_sequence_variant	QHD43415.1:p.265-	gene-ORF1ab:c.794aCc>aYc	MODIFIER	-
1063	ORF1ab	SNP	1	0.00666667	C->Y:1	28	0.000516577	0.0770348	coding_sequence_variant	QHD43415.1:p.266-	gene-ORF1ab:c.798ttC>ttY	MODIFIER	-
1111	ORF1ab	SNP	1	0.00666667	G->A:1	3	5.53475e-05	0.0109936	synonymous	QHD43415.1:p.282K	gene-ORF1ab:c.846aaG>aaA	LOW	-
1230	ORF1ab	SNP	1	0.00666667	A->G:1	7	0.000129144	0.0218672	missense	QHD43415.1:p.322K>R	gene-ORF1ab:c.965aAg>aGg	MODERATE	-
1397	ORF1ab	SNP	1	0.00666667	G->A:1	324	0.00597753	0.593774	missense	QHD43415.1:p.378V>I	gene-ORF1ab:c.1132Gta>Ata	MODERATE	Antibody detection:protein S1
1437	ORF1ab	SNP	1	0.00666667	C->T:1	86	0.00158663	0.213859	missense	QHD43415.1:p.391S>F	gene-ORF1ab:c.1172tCt>tTt	MODERATE	-
1779	ORF1ab	SNP	1	0.00666667	C->T:1	8	0.000147593	0.024567	missense	QHD43415.1:p.505S>F	gene-ORF1ab:c.1514tCc>tTc	MODERATE	-
1890	ORF1ab	SNP	1	0.00666667	G->T:1	6	0.000110695	0.01916	missense	QHD43415.1:p.542R>L	gene-ORF1ab:c.1625cGt>cTt	MODERATE	-
1912	ORF1ab	SNP	1	0.00666667	C->T:1	211	0.00389277	0.444015	synonymous	QHD43415.1:p.549S	gene-ORF1ab:c.1647tcC>tcT	LOW	-
1940	ORF1ab	SNP	1	0.00666667	G->A:1	1	1.84492e-05	0.00551191	missense	QHD43415.1:p.559V>M	gene-ORF1ab:c.1675Gtg>Atg	MODERATE	-
2023	ORF1ab	SNP	1	0.00666667	C->A:1	3	5.53475e-05	0.0109936	missense	QHD43415.1:p.586F>L	gene-ORF1ab:c.1758ttC>ttA	MODERATE	-
2128	ORF1ab	SNP	1	0.00666667	T->C:1	1	1.84492e-05	0.00551191	synonymous	QHD43415.1:p.621Y	gene-ORF1ab:c.1863taT>taC	LOW	-
2147	ORF1ab	SNP	1	0.00666667	C->A:1	9	0.000166042	0.0272594	missense	QHD43415.1:p.628L>I	gene-ORF1ab:c.1882Ctt>Att	MODERATE	-
2245	ORF1ab	SNP	1	0.00666667	C->T:1	2	3.68983e-05	0.00825654	synonymous	QHD43415.1:p.660V	gene-ORF1ab:c.1980gtC>gtT	LOW	Drug RdRp:ORF1ab-RdRp
2325	ORF1ab	SNP	1	0.00666667	C->T:1	6	0.000110695	0.01916	missense	QHD43415.1:p.687A>V	gene-ORF1ab:c.2060gCt>gTt	MODERATE	-
2434	ORF1ab	SNP	1	0.00666667	C->T:1	12	0.00022139	0.0352923	synonymous	QHD43415.1:p.723S	gene-ORF1ab:c.2169tcC>tcT	LOW	Drug RdRp:ORF1ab-RdRp
2461	ORF1ab	SNP	1	0.00666667	T->C:1	5	9.22458e-05	0.0164454	synonymous	QHD43415.1:p.732P	gene-ORF1ab:c.2196ccT>ccC	LOW	Antibody detection:protein S1
2462	ORF1ab	SNP	1	0.00666667	C->Y:1	5	9.22458e-05	0.0164454	coding_sequence_variant	QHD43415.1:p.733-	gene-ORF1ab:c.2197Cta>Yta	MODIFIER	-
2508	ORF1ab	SNP	1	0.00666667	C->T:1	61	0.0011254	0.157546	missense	QHD43415.1:p.748P>L	gene-ORF1ab:c.2243cCc>cTc	MODERATE	Drug RdRp:ORF1ab-RdRp
2782	ORF1ab	SNP	1	0.00666667	G->T:1	11	0.000202941	0.032622	synonymous	QHD43415.1:p.839V	gene-ORF1ab:c.2517gtG>gtT	LOW	-
2966	ORF1ab	SNP	1	0.00666667	A->T:1	2	3.68983e-05	0.00825654	missense	QHD43415.1:p.901S>C	gene-ORF1ab:c.2701Agt>Tgt	MODERATE	-
2997	ORF1ab	SNP	1	0.00666667	C->T:1	5	9.22458e-05	0.0164454	missense	QHD43415.1:p.911S>F	gene-ORF1ab:c.2732tCt>tTt	MODERATE	-
3020	ORF1ab	SNP	1	0.00666667	C->T:1	2	3.68983e-05	0.00825654	missense	QHD43415.1:p.919H>Y	gene-ORF1ab:c.2755Cat>Tat	MODERATE	-
3140	ORF1ab	SNP	1	0.00666667	C->Y:1	132	0.00243529	0.307883	coding_sequence_variant	QHD43415.1:p.959-	gene-ORF1ab:c.2875Cct>Yct	MODIFIER	-
3251	ORF1ab	SNP	1	0.00666667	G->T:1	18	0.000332085	0.0511611	missense	QHD43415.1:p.996D>Y	gene-ORF1ab:c.2986Gac>Tac	MODERATE	-
3340	ORF1ab	SNP	1	0.00666667	G->K:1	13	0.000239839	0.0379553	coding_sequence_variant	QHD43415.1:p.1025-	gene-ORF1ab:c.3075gtG>gtK	MODIFIER	-
3431	ORF1ab	SNP	1	0.00666667	G->K:1	10	0.000184492	0.0299444	coding_sequence_variant	QHD43415.1:p.1056-	gene-ORF1ab:c.3166Gtg>Ktg	MODIFIER	Antibody detection:N
3622	ORF1ab	SNP	1	0.00666667	C->T:1	40	0.000737967	0.10716	synonymous	QHD43415.1:p.1119G	gene-ORF1ab:c.3357ggC>ggT	LOW	Nucleic acid detection:Japan: NIID_2019-nCOV_N_F2
3638	ORF1ab	SNP	1	0.00666667	G->T:1	11	0.000202941	0.032622	missense	QHD43415.1:p.1125G>C	gene-ORF1ab:c.3373Ggt>Tgt	MODERATE	-
3832	ORF1ab	Deletion	1	0.00666667	CT->C:1	3	5.53475e-05	0.0109936	frameshift_variant	QHD43415.1:p.1190F>X	gene-ORF1ab:c.3568Ttt>tt	HIGH	-
4444	ORF1ab	SNP	1	0.00666667	G->T:1	20	0.000368983	0.0563928	synonymous	QHD43415.1:p.1393V	gene-ORF1ab:c.4179gtG>gtT	LOW	Antibody detection:protein S1
4458	ORF1ab	SNP	1	0.00666667	T->C:1	0	0	0.00275974	missense	QHD43415.1:p.1398I>T	gene-ORF1ab:c.4193aTa>aCa	MODERATE	-
4543	ORF1ab	SNP	1	0.00666667	C->Y:1	33	0.000608822	0.0897075	coding_sequence_variant	QHD43415.1:p.1426-	gene-ORF1ab:c.4278acC>acY	MODIFIER	-
4684	ORF1ab	SNP	1	0.00666667	T->C:1	1	1.84492e-05	0.00551191	synonymous	QHD43415.1:p.1473A	gene-ORF1ab:c.4419gcT>gcC	LOW	-
4782	ORF1ab	SNP	1	0.00666667	C->T:1	6	0.000110695	0.01916	missense	QHD43415.1:p.1506S>L	gene-ORF1ab:c.4517tCa>tTa	MODERATE	-
4838	ORF1ab	SNP	1	0.00666667	A->G:1	28	0.000516577	0.0770348	missense	QHD43415.1:p.1525I>V	gene-ORF1ab:c.4573Ata>Gta	MODERATE	-
4925	ORF1ab	SNP	1	0.00666667	G->A:1	2	3.68983e-05	0.00825654	missense	QHD43415.1:p.1554D>N	gene-ORF1ab:c.4660Gac>Aac	MODERATE	-
5344	ORF1ab	SNP	1	0.00666667	T->C:1	2	3.68983e-05	0.00825654	synonymous	QHD43415.1:p.1693P	gene-ORF1ab:c.5079ccT>ccC	LOW	-
5986	ORF1ab	SNP	1	0.00666667	C->T:1	42	0.000774865	0.112085	synonymous	QHD43415.1:p.1907F	gene-ORF1ab:c.5721ttC>ttT	LOW	-
6040	ORF1ab	SNP	1	0.00666667	C->T:1	285	0.00525801	0.54727	synonymous	QHD43415.1:p.1925F	gene-ORF1ab:c.5775ttC>ttT	LOW	Nucleic acid detection:China CDC: N-R;Antibody detection:N
6082	ORF1ab	SNP	1	0.00666667	T->C:1	6	0.000110695	0.01916	synonymous	QHD43415.1:p.1939D	gene-ORF1ab:c.5817gaT>gaC	LOW	-
6548	ORF1ab	SNP	1	0.00666667	C->T:1	23	0.000424331	0.0641867	synonymous	QHD43415.1:p.2095L	gene-ORF1ab:c.6283Cta>Tta	LOW	-
6572	ORF1ab	SNP	1	0.00666667	T->K:1	0	0	0.00275974	coding_sequence_variant	QHD43415.1:p.2103-	gene-ORF1ab:c.6307Tct>Kct	MODIFIER	-
7042	ORF1ab	SNP	1	0.00666667	G->T:1	45	0.000830212	0.119421	missense	QHD43415.1:p.2259M>I	gene-ORF1ab:c.6777atG>atT	MODERATE	-
7086	ORF1ab	SNP	1	0.00666667	C->T:1	10	0.000184492	0.0299444	missense	QHD43415.1:p.2274T>I	gene-ORF1ab:c.6821aCt>aTt	MODERATE	Drug RdRp:ORF1ab-RdRp
7087	ORF1ab	SNP	1	0.00666667	T->C:1	1	1.84492e-05	0.00551191	synonymous	QHD43415.1:p.2274T	gene-ORF1ab:c.6822acT>acC	LOW	-
7479	ORF1ab	SNP	1	0.00666667	A->G:1	54	0.000996255	0.141073	missense	QHD43415.1:p.2405N>S	gene-ORF1ab:c.7214aAt>aGt	MODERATE	-
7756	ORF1ab	SNP	1	0.00666667	G->T:1	9	0.000166042	0.0272594	missense	QHD43415.1:p.2497K>N	gene-ORF1ab:c.7491aaG>aaT	MODERATE	-
7798	ORF1ab	SNP	1	0.00666667	G->T:1	84	0.00154973	0.209495	missense	QHD43415.1:p.2511K>N	gene-ORF1ab:c.7533aaG>aaT	MODERATE	-
7948	ORF1ab	SNP	1	0.00666667	C->T:1	6	0.000110695	0.01916	synonymous	QHD43415.1:p.2561Y	gene-ORF1ab:c.7683taC>taT	LOW	-
8087	ORF1ab	SNP	1	0.00666667	A->W:1	0	0	0.00275974	coding_sequence_variant	QHD43415.1:p.2608-	gene-ORF1ab:c.7822Aaa>Waa	MODIFIER	-
8208	ORF1ab	SNP	1	0.00666667	C->T:1	70	0.00129144	0.178266	missense	QHD43415.1:p.2648T>I	gene-ORF1ab:c.7943aCt>aTt	MODERATE	-
8352	ORF1ab	SNP	1	0.00666667	C->M:1	10	0.000184492	0.0299444	coding_sequence_variant	QHD43415.1:p.2696-	gene-ORF1ab:c.8087gCg>gMg	MODIFIER	-
8353	ORF1ab	SNP	1	0.00666667	G->A:1	18	0.000332085	0.0511611	synonymous	QHD43415.1:p.2696A	gene-ORF1ab:c.8088gcG>gcA	LOW	-
8653	ORF1ab	SNP	1	0.00666667	G->T:1	133	0.00245374	0.309798	missense	QHD43415.1:p.2796M>I	gene-ORF1ab:c.8388atG>atT	MODERATE	-
8752	ORF1ab	SNP	1	0.00666667	C->T:1	5	9.22458e-05	0.0164454	synonymous	QHD43415.1:p.2829N	gene-ORF1ab:c.8487aaC>aaT	LOW	-
8782	ORF1ab	SNP	1	0.00666667	C->T:1	4059	0.0748852	0.000240692	synonymous	QHD43415.1:p.2839S	gene-ORF1ab:c.8517agC>agT	LOW	-
8798	ORF1ab	SNP	1	0.00666667	T->Y:1	0	0	0.00275974	coding_sequence_variant	QHD43415.1:p.2845-	gene-ORF1ab:c.8533Tat>Yat	MODIFIER	-
8800	ORF1ab	SNP	1	0.00666667	T->W:1	3	5.53475e-05	0.0109936	coding_sequence_variant	QHD43415.1:p.2845-	gene-ORF1ab:c.8535taT>taW	MODIFIER	Drug RdRp:ORF1ab-RdRp
8950	ORF1ab	SNP	1	0.00666667	C->T:1	155	0.00285962	0.350616	synonymous	QHD43415.1:p.2895I	gene-ORF1ab:c.8685atC>atT	LOW	-
8964	ORF1ab	SNP	1	0.00666667	C->T:1	18	0.000332085	0.0511611	missense	QHD43415.1:p.2900S>L	gene-ORF1ab:c.8699tCa>tTa	MODERATE	-
9319	ORF1ab	SNP	1	0.00666667	C->A:1	29	0.000535026	0.0795833	missense	QHD43415.1:p.3018F>L	gene-ORF1ab:c.9054ttC>ttA	MODERATE	-
9383	ORF1ab	SNP	1	0.00666667	G->T:1	0	0	0.00275974	missense	QHD43415.1:p.3040A>S	gene-ORF1ab:c.9118Gct>Tct	MODERATE	-
9438	ORF1ab	SNP	1	0.00666667	C->T:1	151	0.00278582	0.343377	missense	QHD43415.1:p.3058T>I	gene-ORF1ab:c.9173aCa>aTa	MODERATE	Antibody detection:N
9479	ORF1ab	SNP	1	0.00666667	G->T:1	119	0.00219545	0.282506	missense	QHD43415.1:p.3072G>C	gene-ORF1ab:c.9214Ggt>Tgt	MODERATE	-
9562	ORF1ab	SNP	1	0.00666667	A->R:1	6	0.000110695	0.01916	coding_sequence_variant	QHD43415.1:p.3099-	gene-ORF1ab:c.9297tcA>tcR	MODIFIER	-
9751	ORF1ab	SNP	1	0.00666667	G->T:1	0	0	0.00275974	missense	QHD43415.1:p.3162K>N	gene-ORF1ab:c.9486aaG>aaT	MODERATE	-
10065	ORF1ab	SNP	1	0.00666667	G->A:1	0	0	0.00275974	missense	QHD43415.1:p.3267R>K	gene-ORF1ab:c.9800aGa>aAa	MODERATE	-
10096	ORF1ab	SNP	1	0.00666667	G->A:1	20	0.000368983	0.0563928	synonymous	QHD43415.1:p.3277E	gene-ORF1ab:c.9831gaG>gaA	LOW	-
10228	ORF1ab	SNP	1	0.00666667	C->T:1	10	0.000184492	0.0299444	synonymous	QHD43415.1:p.3321L	gene-ORF1ab:c.9963ctC>ctT	LOW	-
10377	ORF1ab	SNP	1	0.00666667	C->Y:1	19	0.000350534	0.0537805	coding_sequence_variant	QHD43415.1:p.3371-	gene-ORF1ab:c.10112cCa>cYa	MODIFIER	-
10755	ORF1ab	SNP	1	0.00666667	C->T:1	30	0.000553475	0.0821248	missense	QHD43415.1:p.3497A>V	gene-ORF1ab:c.10490gCt>gTt	MODERATE	Antibody detection:protein S1
10873	ORF1ab	SNP	1	0.00666667	A->G:1	0	0	0.00275974	synonymous	QHD43415.1:p.3536Q	gene-ORF1ab:c.10608caA>caG	LOW	-
11074	ORF1ab	SNP	1	0.00666667	C->Y:1	185	0.0034131	0.402439	coding_sequence_variant	QHD43415.1:p.3603-	gene-ORF1ab:c.10809ttC>ttY	MODIFIER	-
11149	ORF1ab	SNP	1	0.00666667	T->W:1	1	1.84492e-05	0.00551191	coding_sequence_variant	QHD43415.1:p.3628-	gene-ORF1ab:c.10884ttT>ttW	MODIFIER	-
11150	ORF1ab	SNP	1	0.00666667	G->R:1	2	3.68983e-05	0.00825654	coding_sequence_variant	QHD43415.1:p.3629-	gene-ORF1ab:c.10885Gtc>Rtc	MODIFIER	-
11200	ORF1ab	SNP	1	0.00666667	C->T:1	23	0.000424331	0.0641867	synonymous	QHD43415.1:p.3645A	gene-ORF1ab:c.10935gcC>gcT	LOW	-
11230	ORF1ab	SNP	1	0.00666667	G->T:1	85	0.00156818	0.21168	missense	QHD43415.1:p.3655M>I	gene-ORF1ab:c.10965atG>atT	MODERATE	-
11940	ORF1ab	SNP	1	0.00666667	T->C:1	3	5.53475e-05	0.0109936	missense	QHD43415.1:p.3892V>A	gene-ORF1ab:c.11675gTc>gCc	MODERATE	-
11956	ORF1ab	SNP	1	0.00666667	C->T:1	25	0.000461229	0.0693471	synonymous	QHD43415.1:p.3897D	gene-ORF1ab:c.11691gaC>gaT	LOW	-
12473	ORF1ab	SNP	1	0.00666667	C->T:1	49	0.000904009	0.12911	synonymous	QHD43415.1:p.4070L	gene-ORF1ab:c.12208Cta>Tta	LOW	-
13210	ORF1ab	SNP	1	0.00666667	T->Y:1	4	7.37967e-05	0.0137232	coding_sequence_variant	QHD43415.1:p.4315-	gene-ORF1ab:c.12945aaT>aaY	MODIFIER	-
13618	ORF1ab	SNP	1	0.00666667	G->A:1	3	5.53475e-05	0.0109936	missense	QHD43415.1:p.4452D>N	gene-ORF1ab:c.13354Gac>Aac	MODERATE	-
13725	ORF1ab	SNP	1	0.00666667	T->C:1	0	0	0.00275974	synonymous	QHD43415.1:p.4487A	gene-ORF1ab:c.13461gcT>gcC	LOW	-
13813	ORF1ab	SNP	1	0.00666667	G->T:1	2	3.68983e-05	0.00825654	missense	QHD43415.1:p.4517A>S	gene-ORF1ab:c.13549Gca>Tca	MODERATE	-
13815	ORF1ab	SNP	1	0.00666667	A->T:1	15	0.000276737	0.0432594	synonymous	QHD43415.1:p.4517A	gene-ORF1ab:c.13551gcA>gcT	LOW	-
14028	ORF1ab	SNP	1	0.00666667	G->T:1	13	0.000239839	0.0379553	missense	QHD43415.1:p.4588M>I	gene-ORF1ab:c.13764atG>atT	MODERATE	-
14307	ORF1ab	SNP	1	0.00666667	T->Y:1	1	1.84492e-05	0.00551191	coding_sequence_variant	QHD43415.1:p.4681-	gene-ORF1ab:c.14043taT>taY	MODIFIER	-
14311	ORF1ab	SNP	1	0.00666667	G->R:1	0	0	0.00275974	coding_sequence_variant	QHD43415.1:p.4683-	gene-ORF1ab:c.14047Gat>Rat	MODIFIER	-
14316	ORF1ab	SNP	1	0.00666667	G->R:1	4	7.37967e-05	0.0137232	coding_sequence_variant	QHD43415.1:p.4684-	gene-ORF1ab:c.14052caG>caR	MODIFIER	Drug RdRp:ORF1ab-RdRp
14787	ORF1ab	SNP	1	0.00666667	T->C:1	0	0	0.00275974	synonymous	QHD43415.1:p.4841A	gene-ORF1ab:c.14523gcT>gcC	LOW	-
14805	ORF1ab	SNP	1	0.00666667	C->T:1	2777	0.0512333	0.00782848	synonymous	QHD43415.1:p.4847Y	gene-ORF1ab:c.14541taC>taT	LOW	-
15217	ORF1ab	SNP	1	0.00666667	A->G:1	0	0	0.00275974	missense	QHD43415.1:p.4985K>E	gene-ORF1ab:c.14953Aaa>Gaa	MODERATE	-
15280	ORF1ab	SNP	1	0.00666667	C->T:1	7	0.000129144	0.0218672	missense	QHD43415.1:p.5006L>F	gene-ORF1ab:c.15016Ctt>Ttt	MODERATE	-
15356	ORF1ab	SNP	1	0.00666667	C->T:1	1	1.84492e-05	0.00551191	missense	QHD43415.1:p.5031A>V	gene-ORF1ab:c.15092gCt>gTt	MODERATE	-
15372	ORF1ab	SNP	1	0.00666667	G->T:1	23	0.000424331	0.0641867	synonymous	QHD43415.1:p.5036T	gene-ORF1ab:c.15108acG>acT	LOW	-
15426	ORF1ab	SNP	1	0.00666667	A->G:1	16	0.000295187	0.0459005	synonymous	QHD43415.1:p.5054V	gene-ORF1ab:c.15162gtA>gtG	LOW	-
15930	ORF1ab	SNP	1	0.00666667	T->C:1	2	3.68983e-05	0.00825654	synonymous	QHD43415.1:p.5222P	gene-ORF1ab:c.15666ccT>ccC	LOW	-
16178	ORF1ab	SNP	1	0.00666667	C->T:1	14	0.000258288	0.040611	missense	QHD43415.1:p.5305S>L	gene-ORF1ab:c.15914tCa>tTa	MODERATE	-
16537	ORF1ab	SNP	1	0.00666667	G->A:1	5	9.22458e-05	0.0164454	missense	QHD43415.1:p.5425D>N	gene-ORF1ab:c.16273Gat>Aat	MODERATE	-
16908	ORF1ab	SNP	1	0.00666667	T->C:1	1	1.84492e-05	0.00551191	synonymous	QHD43415.1:p.5548Y	gene-ORF1ab:c.16644taT>taC	LOW	-
16915	ORF1ab	SNP	1	0.00666667	C->T:1	23	0.000424331	0.0641867	synonymous	QHD43415.1:p.5551L	gene-ORF1ab:c.16651Ctg>Ttg	LOW	-
17081	ORF1ab	SNP	1	0.00666667	G->T:1	0	0	0.00275974	missense	QHD43415.1:p.5606G>V	gene-ORF1ab:c.16817gGa>gTa	MODERATE	Antibody detection:protein S1;Vaccine:S-RBD
17104	ORF1ab	SNP	1	0.00666667	C->T:1	107	0.00197406	0.258261	missense	QHD43415.1:p.5614H>Y	gene-ORF1ab:c.16840Cat>Tat	MODERATE	-
17117	ORF1ab	SNP	1	0.00666667	G->T:1	1	1.84492e-05	0.00551191	missense	QHD43415.1:p.5618G>V	gene-ORF1ab:c.16853gGc>gTc	MODERATE	-
17278	ORF1ab	SNP	1	0.00666667	G->T:1	31	0.000571924	0.0846593	missense	QHD43415.1:p.5672V>L	gene-ORF1ab:c.17014Gtg>Ttg	MODERATE	-
17502	ORF1ab	SNP	1	0.00666667	C->T:1	22	0.000405882	0.0615959	synonymous	QHD43415.1:p.5746F	gene-ORF1ab:c.17238ttC>ttT	LOW	-
17550	ORF1ab	SNP	1	0.00666667	C->Y:1	48	0.00088556	0.126698	coding_sequence_variant	QHD43415.1:p.5762-	gene-ORF1ab:c.17286ctC>ctY	MODIFIER	-
17566	ORF1ab	SNP	1	0.00666667	T->W:1	0	0	0.00275974	coding_sequence_variant	QHD43415.1:p.5768-	gene-ORF1ab:c.17302Tgt>Wgt	MODIFIER	-
17700	ORF1ab	SNP	1	0.00666667	T->C:1	0	0	0.00275974	synonymous	QHD43415.1:p.5812I	gene-ORF1ab:c.17436atT>atC	LOW	-
17797	ORF1ab	SNP	1	0.00666667	G->A:1	0	0	0.00275974	missense	QHD43415.1:p.5845V>I	gene-ORF1ab:c.17533Gta>Ata	MODERATE	Antibody detection:NSP5;Drug nsp5:ORF1ab-proteinase
17972	ORF1ab	SNP	1	0.00666667	G->A:1	4	7.37967e-05	0.0137232	missense	QHD43415.1:p.5903R>K	gene-ORF1ab:c.17708aGa>aAa	MODERATE	-
18146	ORF1ab	SNP	1	0.00666667	A->W:1	0	0	0.00275974	coding_sequence_variant	QHD43415.1:p.5961-	gene-ORF1ab:c.17882gAa>gWa	MODIFIER	-
18168	ORF1ab	SNP	1	0.00666667	T->G:1	3	5.53475e-05	0.0109936	synonymous	QHD43415.1:p.5968P	gene-ORF1ab:c.17904ccT>ccG	LOW	-
18171	ORF1ab	SNP	1	0.00666667	C->Y:1	23	0.000424331	0.0641867	coding_sequence_variant	QHD43415.1:p.5969-	gene-ORF1ab:c.17907ggC>ggY	MODIFIER	Drug RdRp:ORF1ab-RdRp
18465	ORF1ab	SNP	1	0.00666667	T->Y:1	0	0	0.00275974	coding_sequence_variant	QHD43415.1:p.6067-	gene-ORF1ab:c.18201ccT>ccY	MODIFIER	-
18910	ORF1ab	SNP	1	0.00666667	G->T:1	2	3.68983e-05	0.00825654	missense	QHD43415.1:p.6216D>Y	gene-ORF1ab:c.18646Gac>Tac	MODERATE	-
18972	ORF1ab	SNP	1	0.00666667	G->T:1	61	0.0011254	0.157546	missense	QHD43415.1:p.6236K>N	gene-ORF1ab:c.18708aaG>aaT	MODERATE	-
19117	ORF1ab	SNP	1	0.00666667	G->T:1	16	0.000295187	0.0459005	missense	QHD43415.1:p.6285A>S	gene-ORF1ab:c.18853Gct>Tct	MODERATE	-
19154	ORF1ab	SNP	1	0.00666667	C->T:1	47	0.000867111	0.124279	missense	QHD43415.1:p.6297T>I	gene-ORF1ab:c.18890aCa>aTa	MODERATE	-
19251	ORF1ab	SNP	1	0.00666667	A->G:1	0	0	0.00275974	synonymous	QHD43415.1:p.6329R	gene-ORF1ab:c.18987agA>agG	LOW	-
19365	ORF1ab	SNP	1	0.00666667	A->G:1	1	1.84492e-05	0.00551191	synonymous	QHD43415.1:p.6367L	gene-ORF1ab:c.19101ttA>ttG	LOW	-
19700	ORF1ab	SNP	1	0.00666667	T->C:1	2	3.68983e-05	0.00825654	missense	QHD43415.1:p.6479I>T	gene-ORF1ab:c.19436aTt>aCt	MODERATE	-
19816	ORF1ab	SNP	1	0.00666667	G->T:1	17	0.000313636	0.0485344	missense	QHD43415.1:p.6518V>L	gene-ORF1ab:c.19552Gta>Tta	MODERATE	Antibody detection:N
19839	ORF1ab	SNP	1	0.00666667	T->Y:1	1596	0.0294449	0.138817	coding_sequence_variant	QHD43415.1:p.6525-	gene-ORF1ab:c.19575aaT>aaY	MODIFIER	Antibody detection:N
20006	ORF1ab	SNP	1	0.00666667	G->T:1	11	0.000202941	0.032622	missense	QHD43415.1:p.6581G>V	gene-ORF1ab:c.19742gGt>gTt	MODERATE	-
20104	ORF1ab	SNP	1	0.00666667	C->Y:1	4	7.37967e-05	0.0137232	coding_sequence_variant	QHD43415.1:p.6614-	gene-ORF1ab:c.19840Ctt>Ytt	MODIFIER	Antibody detection:N
20148	ORF1ab	SNP	1	0.00666667	C->T:1	82	0.00151283	0.205107	synonymous	QHD43415.1:p.6628F	gene-ORF1ab:c.19884ttC>ttT	LOW	Antibody detection:protein S1
20178	ORF1ab	SNP	1	0.00666667	C->T:1	23	0.000424331	0.0641867	synonymous	QHD43415.1:p.6638V	gene-ORF1ab:c.19914gtC>gtT	LOW	-
20234	ORF1ab	SNP	1	0.00666667	C->T:1	9	0.000166042	0.0272594	missense	QHD43415.1:p.6657P>L	gene-ORF1ab:c.19970cCc>cTc	MODERATE	-
20248	ORF1ab	SNP	1	0.00666667	G->S:1	0	0	0.00275974	coding_sequence_variant	QHD43415.1:p.6662-	gene-ORF1ab:c.19984Gaa>Saa	MODIFIER	-
20274	ORF1ab	SNP	1	0.00666667	G->A:1	20	0.000368983	0.0563928	missense	QHD43415.1:p.6670M>I	gene-ORF1ab:c.20010atG>atA	MODERATE	-
20956	ORF1ab	SNP	1	0.00666667	C->T:1	7	0.000129144	0.0218672	missense	QHD43415.1:p.6898L>F	gene-ORF1ab:c.20692Ctt>Ttt	MODERATE	-
21142	ORF1ab	SNP	1	0.00666667	G->K:1	4	7.37967e-05	0.0137232	coding_sequence_variant	QHD43415.1:p.6960-	gene-ORF1ab:c.20878Gct>Kct	MODIFIER	-
21274	ORF1ab	SNP	1	0.00666667	T->C:1	0	0	0.00275974	synonymous	QHD43415.1:p.7004L	gene-ORF1ab:c.21010Tta>Cta	LOW	-
21291	ORF1ab	SNP	1	0.00666667	T->C:1	0	0	0.00275974	synonymous	QHD43415.1:p.7009Y	gene-ORF1ab:c.21027taT>taC	LOW	-
21625	S	SNP	1	0.00666667	A->W:1	16	0.000295187	0.0459005	coding_sequence_variant	QHD43416.1:p.21-	gene-S:c.63agA>agW	MODIFIER	Drug RdRp:ORF1ab-RdRp
21635	S	SNP	1	0.00666667	C->A:1	10	0.000184492	0.0299444	missense	QHD43416.1:p.25P>T	gene-S:c.73Ccc>Acc	MODERATE	-
21639	S	SNP	1	0.00666667	C->T:1	29	0.000535026	0.0795833	missense	QHD43416.1:p.26P>L	gene-S:c.77cCt>cTt	MODERATE	Drug RdRp:ORF1ab-RdRp
21707	S	SNP	1	0.00666667	C->T:1	109	0.00201096	0.262358	missense	QHD43416.1:p.49H>Y	gene-S:c.145Cat>Tat	MODERATE	-
21800	S	SNP	1	0.00666667	G->T:1	35	0.000645721	0.0947281	missense	QHD43416.1:p.80D>Y	gene-S:c.238Gat>Tat	MODERATE	-
21928	S	SNP	1	0.00666667	C->T:1	3	5.53475e-05	0.0109936	synonymous	QHD43416.1:p.122N	gene-S:c.366aaC>aaT	LOW	-
21987	S	SNP	1	0.00666667	G->C:1	10	0.000184492	0.0299444	missense	QHD43416.1:p.142G>A	gene-S:c.425gGt>gCt	MODERATE	-
22032	S	SNP	1	0.00666667	T->Y:1	5	9.22458e-05	0.0164454	coding_sequence_variant	QHD43416.1:p.157-	gene-S:c.470tTc>tYc	MODIFIER	-
22104	S	SNP	1	0.00666667	G->T:1	25	0.000461229	0.0693471	missense	QHD43416.1:p.181G>V	gene-S:c.542gGa>gTa	MODERATE	-
22343	S	SNP	1	0.00666667	G->C:1	19	0.000350534	0.0537805	missense	QHD43416.1:p.261G>R	gene-S:c.781Ggt>Cgt	MODERATE	-
22726	S	SNP	1	0.00666667	T->Y:1	1	1.84492e-05	0.00551191	coding_sequence_variant	QHD43416.1:p.388-	gene-S:c.1164aaT>aaY	MODIFIER	-
22792	S	SNP	1	0.00666667	C->T:1	6	0.000110695	0.01916	synonymous	QHD43416.1:p.410I	gene-S:c.1230atC>atT	LOW	-
22899	S	SNP	1	0.00666667	G->T:1	19	0.000350534	0.0537805	missense	QHD43416.1:p.446G>V	gene-S:c.1337gGt>gTt	MODERATE	-
23185	S	SNP	1	0.00666667	C->T:1	172	0.00317326	0.380507	synonymous	QHD43416.1:p.541F	gene-S:c.1623ttC>ttT	LOW	-
23659	S	SNP	1	0.00666667	T->Y:1	1	1.84492e-05	0.00551191	coding_sequence_variant	QHD43416.1:p.699-	gene-S:c.2097ctT>ctY	MODIFIER	-
24000	S	SNP	1	0.00666667	G->A:1	4	7.37967e-05	0.0137232	missense	QHD43416.1:p.813S>N	gene-S:c.2438aGc>aAc	MODERATE	-
24023	S	SNP	1	0.00666667	C->T:1	38	0.000701068	0.102207	synonymous	QHD43416.1:p.821L	gene-S:c.2461Cta>Tta	LOW	Nucleic acid detection:France, Germany: E_Sarbeco_P1
24049	S	SNP	1	0.00666667	A->T:1	0	0	0.00275974	synonymous	QHD43416.1:p.829A	gene-S:c.2487gcA>gcT	LOW	-
24104	S	SNP	1	0.00666667	G->S:1	1	1.84492e-05	0.00551191	coding_sequence_variant	QHD43416.1:p.848-	gene-S:c.2542Gac>Sac	MODIFIER	-
24442	S	SNP	1	0.00666667	C->T:1	26	0.000479678	0.0719167	synonymous	QHD43416.1:p.960N	gene-S:c.2880aaC>aaT	LOW	-
24794	S	SNP	1	0.00666667	G->T:1	40	0.000737967	0.10716	missense	QHD43416.1:p.1078A>S	gene-S:c.3232Gct>Tct	MODERATE	-
24870	S	SNP	1	0.00666667	T->Y:1	0	0	0.00275974	coding_sequence_variant	QHD43416.1:p.1103-	gene-S:c.3308tTt>tYt	MODIFIER	-
24872	S	SNP	1	0.00666667	G->S:1	23	0.000424331	0.0641867	coding_sequence_variant	QHD43416.1:p.1104-	gene-S:c.3310Gta>Sta	MODIFIER	Drug RdRp:ORF1ab-RdRp
24873	S	SNP	1	0.00666667	T->W:1	0	0	0.00275974	coding_sequence_variant	QHD43416.1:p.1104-	gene-S:c.3311gTa>gWa	MODIFIER	-
25049	S	SNP	1	0.00666667	G->T:1	18	0.000332085	0.0511611	missense	QHD43416.1:p.1163D>Y	gene-S:c.3487Gat>Tat	MODERATE	-
25106	S	SNP	1	0.00666667	G->C:1	3	5.53475e-05	0.0109936	missense	QHD43416.1:p.1182E>Q	gene-S:c.3544Gaa>Caa	MODERATE	-
25186	S	SNP	1	0.00666667	G->T:1	26	0.000479678	0.0719167	missense	QHD43416.1:p.1208Q>H	gene-S:c.3624caG>caT	MODERATE	-
25303	S	SNP	1	0.00666667	T->C:1	1	1.84492e-05	0.00551191	synonymous	QHD43416.1:p.1247C	gene-S:c.3741tgT>tgC	LOW	-
25406	ORF3a	SNP	1	0.00666667	T->Y:1	0	0	0.00275974	coding_sequence_variant	QHD43417.1:p.5-	gene-ORF3a:c.14aTg>aYg	MODIFIER	-
25516	ORF3a	SNP	1	0.00666667	C->T:1	7	0.000129144	0.0218672	missense	QHD43417.1:p.42P>S	gene-ORF3a:c.124Cct>Tct	MODERATE	-
25617	ORF3a	SNP	1	0.00666667	G->T:1	17	0.000313636	0.0485344	missense	QHD43417.1:p.75K>N	gene-ORF3a:c.225aaG>aaT	MODERATE	-
25665	ORF3a	SNP	1	0.00666667	C->T:1	42	0.000774865	0.112085	synonymous	QHD43417.1:p.91Y	gene-ORF3a:c.273taC>taT	LOW	-
25690	ORF3a	SNP	1	0.00666667	G->T:1	43	0.000793314	0.114537	missense	QHD43417.1:p.100G>C	gene-ORF3a:c.298Ggc>Tgc	MODERATE	Antibody detection:NSP5;Drug nsp5:ORF1ab-proteinase
25706	ORF3a	SNP	1	0.00666667	T->Y:1	3	5.53475e-05	0.0109936	coding_sequence_variant	QHD43417.1:p.105-	gene-ORF3a:c.314tTt>tYt	MODIFIER	-
25714	ORF3a	SNP	1	0.00666667	C->T:1	116	0.0021401	0.276519	missense	QHD43417.1:p.108L>F	gene-ORF3a:c.322Ctt>Ttt	MODERATE	-
25767	ORF3a	SNP	1	0.00666667	G->K:1	16	0.000295187	0.0459005	coding_sequence_variant	QHD43417.1:p.125-	gene-ORF3a:c.375atG>atK	MODIFIER	-
25785	ORF3a	SNP	1	0.00666667	G->T:1	49	0.000904009	0.12911	missense	QHD43417.1:p.131W>C	gene-ORF3a:c.393tgG>tgT	MODERATE	-
25831	ORF3a	SNP	1	0.00666667	C->T:1	33	0.000608822	0.0897075	missense	QHD43417.1:p.147L>F	gene-ORF3a:c.439Ctt>Ttt	MODERATE	-
26013	ORF3a	SNP	1	0.00666667	C->A:1	66	0.00121764	0.169121	missense	QHD43417.1:p.207F>L	gene-ORF3a:c.621ttC>ttA	MODERATE	-
26062	ORF3a	SNP	1	0.00666667	G->A:1	59	0.0010885	0.152872	missense	QHD43417.1:p.224G>S	gene-ORF3a:c.670Ggt>Agt	MODERATE	-
26111	ORF3a	SNP	1	0.00666667	C->T:1	34	0.000627272	0.0922213	missense	QHD43417.1:p.240P>L	gene-ORF3a:c.719cCt>cTt	MODERATE	-
26144	ORF3a	SNP	1	0.00666667	G->T:1	2396	0.0442042	0.0158158	missense	QHD43417.1:p.251G>V	gene-ORF3a:c.752gGt>gTt	MODERATE	-
26270	E	SNP	1	0.00666667	C->Y:1	32	0.000590373	0.0871869	coding_sequence_variant	QHD43418.1:p.9-	gene-E:c.26aCa>aYa	MODIFIER	Drug RdRp:ORF1ab-RdRp
26531	M	SNP	1	0.00666667	T->W:1	1	1.84492e-05	0.00551191	coding_sequence_variant	QHD43419.1:p.3-	gene-M:c.9gaT>gaW	MODIFIER	-
26534	M	SNP	1	0.00666667	C->M:1	28	0.000516577	0.0770348	coding_sequence_variant	QHD43419.1:p.4-	gene-M:c.12tcC>tcM	MODIFIER	Nucleic acid detection:USA CDC: 2019-nCoV_N1-P;Antibody detection:N
26645	M	SNP	1	0.00666667	C->T:1	117	0.00215855	0.27852	synonymous	QHD43419.1:p.41N	gene-M:c.123aaC>aaT	LOW	-
26996	M	SNP	1	0.00666667	C->T:1	2	3.68983e-05	0.00825654	synonymous	QHD43419.1:p.158R	gene-M:c.474cgC>cgT	LOW	-
27092	M	SNP	1	0.00666667	C->T:1	14	0.000258288	0.040611	synonymous	QHD43419.1:p.190D	gene-M:c.570gaC>gaT	LOW	-
27110	M	SNP	1	0.00666667	C->T:1	44	0.000811763	0.116983	synonymous	QHD43419.1:p.196Y	gene-M:c.588taC>taT	LOW	-
27226	ORF6	SNP	1	0.00666667	G->T:1	3	5.53475e-05	0.0109936	missense	QHD43420.1:p.9V>F	gene-ORF6:c.25Gtt>Ttt	MODERATE	Nucleic acid detection:USA CDC: 2019-nCoV_N1-P;Antibody detection:N
27298	ORF6	SNP	1	0.00666667	A->G:1	0	0	0.00275974	missense	QHD43420.1:p.33I>V	gene-ORF6:c.97Ata>Gta	MODERATE	-
27796	Intergenic	SNP	1	0.00666667	T->G:1	0	0	0.00275974	downstream_gene_variant	QHD43421.1	gene-ORF7a	MODIFIER,DISTANCE=37	-
27797	Intergenic	SNP	1	0.00666667	A->T:1	3	5.53475e-05	0.0109936	downstream_gene_variant	QHD43421.1	gene-ORF7a	MODIFIER,DISTANCE=38	-
27798	Intergenic	Deletion	1	0.00666667	GC->G:1	18	0.000332085	0.0511611	downstream_gene_variant	QHD43421.1	gene-ORF7a	MODIFIER,DISTANCE=40	Antibody detection:NSP5;Drug nsp5:ORF1ab-proteinase
27912	ORF8	SNP	1	0.00666667	T->A:1	0	0	0.00275974	missense	QHD43422.1:p.7L>I	gene-ORF8:c.19Tta>Ata	MODERATE	-
27925	ORF8	SNP	1	0.00666667	C->T:1	28	0.000516577	0.0770348	missense	QHD43422.1:p.11T>I	gene-ORF8:c.32aCa>aTa	MODERATE	-
27972	ORF8	SNP	1	0.00666667	C->T:1	32	0.000590373	0.0871869	stop_gained	QHD43422.1:p.27Q>*	gene-ORF8:c.79Caa>Taa	HIGH	Drug RdRp:ORF1ab-RdRp
28109	ORF8	SNP	1	0.00666667	G->T:1	27	0.000498127	0.0744792	missense	QHD43422.1:p.72Q>H	gene-ORF8:c.216caG>caT	MODERATE	-
28144	ORF8	SNP	1	0.00666667	T->C:1	4071	0.0751065	0.000243026	missense	QHD43422.1:p.84L>S	gene-ORF8:c.251tTa>tCa	MODERATE	-
28167	ORF8	SNP	1	0.00666667	G->A:1	58	0.00107005	0.150525	missense	QHD43422.1:p.92E>K	gene-ORF8:c.274Gaa>Aaa	MODERATE	-
28205	ORF8	SNP	1	0.00666667	C->T:1	0	0	0.00275974	synonymous	QHD43422.1:p.104F	gene-ORF8:c.312ttC>ttT	LOW	Nucleic acid detection:China CDC: N-F;Antibody detection:N
28209	ORF8	SNP	1	0.00666667	G->T:1	17	0.000313636	0.0485344	stop_gained	QHD43422.1:p.106E>*	gene-ORF8:c.316Gaa>Taa	HIGH	Nucleic acid detection:China CDC: N-F;Antibody detection:N
28253	ORF8	Deletion	1	0.00666667	CA->C:1	187	0.00344999	0.405744	frameshift_variant	QHD43422.1:p.121I>X	gene-ORF8:c.361Atc>tc	HIGH	Nucleic acid detection:China CDC: N-F;Antibody detection:N
28280	N	SNP	1	0.00666667	G->T:1	6	0.000110695	0.01916	missense	QHD43423.2:p.3D>Y	gene-N:c.7Gat>Tat	MODERATE	-
28688	N	SNP	1	0.00666667	T->C:1	308	0.00568234	0.575299	synonymous	QHD43423.2:p.139L	gene-N:c.415Ttg>Ctg	LOW	Drug RdRp:ORF1ab-RdRp
28690	N	SNP	1	0.00666667	G->T:1	80	0.00147593	0.200695	missense	QHD43423.2:p.139L>F	gene-N:c.417ttG>ttT	MODERATE	-
28727	N	SNP	1	0.00666667	G->K:1	17	0.000313636	0.0485344	coding_sequence_variant	QHD43423.2:p.152-	gene-N:c.454Gct>Kct	MODIFIER	-
28835	N	SNP	1	0.00666667	T->C:1	26	0.000479678	0.0719167	missense	QHD43423.2:p.188S>P	gene-N:c.562Tca>Cca	MODERATE	-
28979	N	SNP	1	0.00666667	G->K:1	7	0.000129144	0.0218672	coding_sequence_variant	QHD43423.2:p.236-	gene-N:c.706Ggt>Kgt	MODIFIER	Antibody detection:NSP5;Drug nsp5:ORF1ab-proteinase
29000	N	SNP	1	0.00666667	G->T:1	17	0.000313636	0.0485344	missense	QHD43423.2:p.243G>C	gene-N:c.727Ggc>Tgc	MODERATE	-
29038	N	SNP	1	0.00666667	T->C:1	0	0	0.00275974	synonymous	QHD43423.2:p.255S	gene-N:c.765tcT>tcC	LOW	-
29119	N	SNP	1	0.00666667	C->T:1	33	0.000608822	0.0897075	synonymous	QHD43423.2:p.282T	gene-N:c.846acC>acT	LOW	-
29137	N	SNP	1	0.00666667	C->T:1	5	9.22458e-05	0.0164454	synonymous	QHD43423.2:p.288D	gene-N:c.864gaC>gaT	LOW	-
29140	N	SNP	1	0.00666667	G->C:1	23	0.000424331	0.0641867	missense	QHD43423.2:p.289Q>H	gene-N:c.867caG>caC	MODERATE	-
29315	N	SNP	1	0.00666667	G->T:1	38	0.000701068	0.102207	missense	QHD43423.2:p.348D>Y	gene-N:c.1042Gat>Tat	MODERATE	-
29394	N	SNP	1	0.00666667	A->C:1	0	0	0.00275974	missense	QHD43423.2:p.374K>T	gene-N:c.1121aAg>aCg	MODERATE	-
29402	N	SNP	1	0.00666667	G->T:1	59	0.0010885	0.152872	missense	QHD43423.2:p.377D>Y	gene-N:c.1129Gat>Tat	MODERATE	Nucleic acid detection:Hong Kong: HKUniversity_N_R;Antibody detection:N
29404	N	SNP	1	0.00666667	T->Y:1	1	1.84492e-05	0.00551191	coding_sequence_variant	QHD43423.2:p.377-	gene-N:c.1131gaT>gaY	MODIFIER	Antibody detection:N
29425	N	SNP	1	0.00666667	G->A:1	29	0.000535026	0.0795833	synonymous	QHD43423.2:p.384Q	gene-N:c.1152caG>caA	LOW	-
29530	N	SNP	1	0.00666667	C->T:1	28	0.000516577	0.0770348	synonymous	QHD43423.2:p.419A	gene-N:c.1257gcC>gcT	LOW	-
29543	Intergenic	SNP	1	0.00666667	G->T:1	90	0.00166042	0.222516	downstream_gene_variant	QHD43423.2	gene-N	MODIFIER,DISTANCE=10	-
29642	ORF10	SNP	1	0.00666667	C->T:1	50	0.000922458	0.131516	stop_gained	QHI42199.1:p.29Q>*	gene-ORF10:c.85Caa>Taa	HIGH	Antibody detection:N
29660	ORF10	SNP	1	0.00666667	T->C:1	1	1.84492e-05	0.00551191	missense	QHI42199.1:p.35F>L	gene-ORF10:c.103Ttt>Ctt	MODERATE	-
29703	3'UTR	SNP	1	0.00666667	G->T:1	9	0.000166042	0.0272594	downstream_gene_variant	QHI42199.1	gene-ORF10	MODIFIER,DISTANCE=29	-
29705	3'UTR	SNP	1	0.00666667	G->T:1	101	0.00186337	0.245836	downstream_gene_variant	QHI42199.1	gene-ORF10	MODIFIER,DISTANCE=31	-
29732	3'UTR	SNP	1	0.00666667	C->T:1	28	0.000516577	0.0770348	downstream_gene_variant	QHI42199.1	gene-ORF10	MODIFIER,DISTANCE=58	-
29737	3'UTR	SNP	1	0.00666667	G->T:1	72	0.00132834	0.182801	downstream_gene_variant	QHI42199.1	gene-ORF10	MODIFIER,DISTANCE=63	Antibody detection:protein S1
