# Supplementary material for: Genomic Epidemiology of SARS-CoV-2 in Pakistan
Source: Genomics Proteomics Bioinformatics. 2021 Oct 23;19(5):727–40. doi: 10.1016/j.gpb.2021.08.007 (PMC8546014; doi:10.1016/j.gpb.2021.08.007)
Supplement: Supplementary Table S4 [file mmc10.xlsx]

## Sheet: Table S4
Table S4 Meta information for all publicly-released SARS-CoV-2 genome sequences as of October 9, 2020
Virus strain name	Accession ID	Data source	Related ID	Host	Sequence completeness	Location	Sample collection date	Originating lab	Submission date	Submitting lab
hCoV-19/Romania/Suceava-5709/2020	EPI_ISL_468138	GISAID	–	Homo sapiens	Complete	Romania / Suceava	2020	[Romania, Bucharest] National Institute for Infectious Diseases “Prof. Dr. Matei Balș”	2020-06-16	[Romania, Bucharest] National Institute for Infectious Diseases “Prof. Dr. Matei Balș”
hCoV-19/Romania/Suceava-5710/2020	EPI_ISL_468139	GISAID	–	Homo sapiens	Complete	Romania / Suceava	2020	[Romania, Bucharest] National Institute for Infectious Diseases “Prof. Dr. Matei Balș”	2020-06-16	[Romania, Bucharest] National Institute for Infectious Diseases “Prof. Dr. Matei Balș”
hCoV-19/Romania/Suceava-5722/2020	EPI_ISL_468140	GISAID	–	Homo sapiens	Complete	Romania / Suceava	2020	[Romania, Bucharest] National Institute for Infectious Diseases “Prof. Dr. Matei Balș”	2020-06-16	[Romania, Bucharest] National Institute for Infectious Diseases “Prof. Dr. Matei Balș”
hCoV-19/Romania/Suceava-5806/2020	EPI_ISL_468141	GISAID	–	Homo sapiens	Complete	Romania / Suceava	2020	[Romania, Bucharest] National Institute for Infectious Diseases “Prof. Dr. Matei Balș”	2020-06-16	[Romania, Bucharest] National Institute for Infectious Diseases “Prof. Dr. Matei Balș”
hCoV-19/Romania/Suceava-5816/2020	EPI_ISL_468142	GISAID	–	Homo sapiens	Complete	Romania / Suceava	2020	[Romania, Bucharest] National Institute for Infectious Diseases “Prof. Dr. Matei Balș”	2020-06-16	[Romania, Bucharest] National Institute for Infectious Diseases “Prof. Dr. Matei Balș”
hCoV-19/Romania/Suceava-5893/2020	EPI_ISL_468143	GISAID	–	Homo sapiens	Complete	Romania / Suceava	2020	[Romania, Bucharest] National Institute for Infectious Diseases “Prof. Dr. Matei Balș”	2020-06-16	[Romania, Bucharest] National Institute for Infectious Diseases “Prof. Dr. Matei Balș”
hCoV-19/Romania/Suceava-5894/2020	EPI_ISL_468144	GISAID	–	Homo sapiens	Complete	Romania / Suceava	2020	[Romania, Bucharest] National Institute for Infectious Diseases “Prof. Dr. Matei Balș”	2020-06-16	[Romania, Bucharest] National Institute for Infectious Diseases “Prof. Dr. Matei Balș”
hCoV-19/Romania/Bucuresti-6451/2020	EPI_ISL_468145	GISAID	–	Homo sapiens	Complete	Romania / Bucuresti	2020	[Romania, Bucharest] National Institute for Infectious Diseases “Prof. Dr. Matei Balș”	2020-06-16	[Romania, Bucharest] National Institute for Infectious Diseases “Prof. Dr. Matei Balș”
hCoV-19/Romania/Suceava-11085/2020	EPI_ISL_468146	GISAID	–	Homo sapiens	Complete	Romania / Suceava	2020	[Romania, Bucharest] National Institute for Infectious Diseases “Prof. Dr. Matei Balș”	2020-06-16	[Romania, Bucharest] National Institute for Infectious Diseases “Prof. Dr. Matei Balș”
hCoV-19/Romania/Bucuresti-12292/2020	EPI_ISL_468147	GISAID	–	Homo sapiens	Complete	Romania / Bucuresti	2020	[Romania, Bucharest] National Institute for Infectious Diseases “Prof. Dr. Matei Balș”	2020-06-16	[Romania, Bucharest] National Institute for Infectious Diseases “Prof. Dr. Matei Balș”
hCoV-19/Romania/Bucuresti-12296/2020	EPI_ISL_468148	GISAID	–	Homo sapiens	Complete	Romania / Bucuresti	2020	[Romania, Bucharest] National Institute for Infectious Diseases “Prof. Dr. Matei Balș”	2020-06-16	[Romania, Bucharest] National Institute for Infectious Diseases “Prof. Dr. Matei Balș”
hCoV-19/Romania/Bucuresti-12546/2020	EPI_ISL_468149	GISAID	–	Homo sapiens	Complete	Romania / Bucuresti	2020	[Romania, Bucharest] National Institute for Infectious Diseases “Prof. Dr. Matei Balș”	2020-06-16	[Romania, Bucharest] National Institute for Infectious Diseases “Prof. Dr. Matei Balș”
hCoV-19/Romania/Bucuresti-12547/2020	EPI_ISL_468150	GISAID	–	Homo sapiens	Complete	Romania / Bucuresti	2020	[Romania, Bucharest] National Institute for Infectious Diseases “Prof. Dr. Matei Balș”	2020-06-16	[Romania, Bucharest] National Institute for Infectious Diseases “Prof. Dr. Matei Balș”
hCoV-19/Romania/Bucuresti-13907/2020	EPI_ISL_468151	GISAID	–	Homo sapiens	Complete	Romania / Bucuresti	2020	[Romania, Bucharest] National Institute for Infectious Diseases “Prof. Dr. Matei Balș”	2020-06-16	[Romania, Bucharest] National Institute for Infectious Diseases “Prof. Dr. Matei Balș”
hCoV-19/Romania/Bucuresti-14251/2020	EPI_ISL_468152	GISAID	–	Homo sapiens	Complete	Romania / Bucuresti	2020	[Romania, Bucharest] National Institute for Infectious Diseases “Prof. Dr. Matei Balș”	2020-06-16	[Romania, Bucharest] National Institute for Infectious Diseases “Prof. Dr. Matei Balș”
hCoV-19/Romania/Bucuresti-14545/2020	EPI_ISL_468153	GISAID	–	Homo sapiens	Complete	Romania / Bucuresti	2020	[Romania, Bucharest] National Institute for Infectious Diseases “Prof. Dr. Matei Balș”	2020-06-16	[Romania, Bucharest] National Institute for Infectious Diseases “Prof. Dr. Matei Balș”
hCoV-19/Romania/Bucuresti-14658/2020	EPI_ISL_468154	GISAID	–	Homo sapiens	Complete	Romania / Bucuresti	2020	[Romania, Bucharest] National Institute for Infectious Diseases “Prof. Dr. Matei Balș”	2020-06-16	[Romania, Bucharest] National Institute for Infectious Diseases “Prof. Dr. Matei Balș”
hCoV-19/Romania/Bucuresti-15503/2020	EPI_ISL_468155	GISAID	–	Homo sapiens	Complete	Romania / Bucuresti	2020	[Romania, Bucharest] National Institute for Infectious Diseases “Prof. Dr. Matei Balș”	2020-06-16	[Romania, Bucharest] National Institute for Infectious Diseases “Prof. Dr. Matei Balș”
hCoV-19/Romania/Mioveni-24095/2020	EPI_ISL_468156	GISAID	–	Homo sapiens	Complete	Romania / Mioveni	2020	[Romania, Bucharest] National Institute for Infectious Diseases “Prof. Dr. Matei Balș”	2020-06-16	[Romania, Bucharest] National Institute for Infectious Diseases “Prof. Dr. Matei Balș”
hCoV-19/Romania/Suceava-31645/2020	EPI_ISL_468157	GISAID	–	Homo sapiens	Complete	Romania / Suceava	2020	[Romania, Bucharest] National Institute for Infectious Diseases “Prof. Dr. Matei Balș”	2020-06-16	[Romania, Bucharest] National Institute for Infectious Diseases “Prof. Dr. Matei Balș”
hCoV-19/Romania/Suceava-31646/2020	EPI_ISL_468158	GISAID	–	Homo sapiens	Complete	Romania / Suceava	2020	[Romania, Bucharest] National Institute for Infectious Diseases “Prof. Dr. Matei Balș”	2020-06-16	[Romania, Bucharest] National Institute for Infectious Diseases “Prof. Dr. Matei Balș”
hCoV-19/Italy/IZSPB_990/2020	EPI_ISL_469050	GISAID	–	Homo sapiens	Complete	Italy / Apulia	2020	Istituto Zooprofilattico Sperimentale Puglia e Basilicata; Dipartimento di Bioscienze, Biotecnologie e Biofarmaceutica dell’Università degli Studi di Bari “A.Moro”; Istituto di Biomembrane. Bioenergetica e Biotecnologie Molecolari del Consiglio Nazionale delle Ricerche di Bari	2020-06-17	Beaconlab (Bioinformatics, Evolution and Comparative Genomics lab), Dept of Biosciences, University on Milan
hCoV-19/England/NP1/2020	EPI_ISL_479777	GISAID	–	Homo sapiens	Complete	United Kingdom / England	2020	Breuer Lab, UCL	2020-07-01	Breuer Lab, UCL
hCoV-19/England/NP2/2020	EPI_ISL_479778	GISAID	–	Homo sapiens	Complete	United Kingdom / England	2020	Breuer Lab, UCL	2020-07-01	Breuer Lab, UCL
hCoV-19/England/NP3/2020	EPI_ISL_479779	GISAID	–	Homo sapiens	Complete	United Kingdom / England	2020	Breuer Lab, UCL	2020-07-01	Breuer Lab, UCL
hCoV-19/England/NP4/2020	EPI_ISL_479780	GISAID	–	Homo sapiens	Complete	United Kingdom / England	2020	Breuer Lab, UCL	2020-07-01	Breuer Lab, UCL
hCoV-19/England/NP5/2020	EPI_ISL_479781	GISAID	–	Homo sapiens	Complete	United Kingdom / England	2020	Breuer Lab, UCL	2020-07-01	Breuer Lab, UCL
hCoV-19/England/NP6/2020	EPI_ISL_479782	GISAID	–	Homo sapiens	Complete	United Kingdom / England	2020	Breuer Lab, UCL	2020-07-01	Breuer Lab, UCL
hCoV-19/England/NP7/2020	EPI_ISL_479783	GISAID	–	Homo sapiens	Complete	United Kingdom / England	2020	Breuer Lab, UCL	2020-07-01	Breuer Lab, UCL
hCoV-19/England/NP8/2020	EPI_ISL_479784	GISAID	–	Homo sapiens	Complete	United Kingdom / England	2020	Breuer Lab, UCL	2020-07-01	Breuer Lab, UCL
hCoV-19/England/P1/2020	EPI_ISL_479785	GISAID	–	Homo sapiens	Complete	United Kingdom / England	2020	Breuer Lab, UCL	2020-07-01	Breuer Lab, UCL
hCoV-19/England/P2/2020	EPI_ISL_479786	GISAID	–	Homo sapiens	Complete	United Kingdom / England	2020	Breuer Lab, UCL	2020-07-01	Breuer Lab, UCL
hCoV-19/England/P3/2020	EPI_ISL_479787	GISAID	–	Homo sapiens	Complete	United Kingdom / England	2020	Breuer Lab, UCL	2020-07-01	Breuer Lab, UCL
hCoV-19/England/P4/2020	EPI_ISL_479788	GISAID	–	Homo sapiens	Complete	United Kingdom / England	2020	Breuer Lab, UCL	2020-07-01	Breuer Lab, UCL
hCoV-19/England/P5/2020	EPI_ISL_479789	GISAID	–	Homo sapiens	Complete	United Kingdom / England	2020	Breuer Lab, UCL	2020-07-01	Breuer Lab, UCL
hCoV-19/England/CAMB-73976/2020	EPI_ISL_425258	GISAID	–	Homo sapiens	Complete	United Kingdom / England	2020	Department of Pathology, University of Cambridge	2020-04-14	COVID-19 Genomics UK (COG-UK) Consortium
hCoV-19/England/CAMB-73985/2020	EPI_ISL_425259	GISAID	–	Homo sapiens	Complete	United Kingdom / England	2020	Department of Pathology, University of Cambridge	2020-04-14	COVID-19 Genomics UK (COG-UK) Consortium
hCoV-19/England/CAMB-739A3/2020	EPI_ISL_425261	GISAID	–	Homo sapiens	Complete	United Kingdom / England	2020	Department of Pathology, University of Cambridge	2020-04-14	COVID-19 Genomics UK (COG-UK) Consortium
hCoV-19/England/CAMB-74359/2020	EPI_ISL_425280	GISAID	–	Homo sapiens	Complete	United Kingdom / England	2020	Department of Pathology, University of Cambridge	2020-04-14	COVID-19 Genomics UK (COG-UK) Consortium
hCoV-19/England/CAMB-76F17/2020	EPI_ISL_425439	GISAID	–	Homo sapiens	Complete	United Kingdom / England	2020	Department of Pathology, University of Cambridge	2020-04-14	COVID-19 Genomics UK (COG-UK) Consortium
hCoV-19/England/CAMB-76F35/2020	EPI_ISL_425440	GISAID	–	Homo sapiens	Complete	United Kingdom / England	2020	Department of Pathology, University of Cambridge	2020-04-14	COVID-19 Genomics UK (COG-UK) Consortium
hCoV-19/England/CAMB-7FBCF/2020	EPI_ISL_433488	GISAID	–	Homo sapiens	Complete	United Kingdom / England	2020	Department of Pathology, University of Cambridge	2020-04-29	COVID-19 Genomics UK (COG-UK) Consortium
hCoV-19/England/CAMB-73D10/2020	EPI_ISL_433687	GISAID	–	Homo sapiens	Complete	United Kingdom / England	2020	Department of Pathology, University of Cambridge	2020-04-29	COVID-19 Genomics UK (COG-UK) Consortium
hCoV-19/England/CAMB-7830A/2020	EPI_ISL_433716	GISAID	–	Homo sapiens	Complete	United Kingdom / England	2020	Department of Pathology, University of Cambridge	2020-04-29	COVID-19 Genomics UK (COG-UK) Consortium
hCoV-19/England/CAMB-784BC/2020	EPI_ISL_433740	GISAID	–	Homo sapiens	Complete	United Kingdom / England	2020	Department of Pathology, University of Cambridge	2020-04-29	COVID-19 Genomics UK (COG-UK) Consortium
hCoV-19/England/CAMB-7855F/2020	EPI_ISL_433747	GISAID	–	Homo sapiens	Complete	United Kingdom / England	2020	Department of Pathology, University of Cambridge	2020-04-29	COVID-19 Genomics UK (COG-UK) Consortium
hCoV-19/England/CAMB-7872C/2020	EPI_ISL_433766	GISAID	–	Homo sapiens	Complete	United Kingdom / England	2020	Department of Pathology, University of Cambridge	2020-04-29	COVID-19 Genomics UK (COG-UK) Consortium
hCoV-19/England/CAMB-7AAE5/2020	EPI_ISL_433838	GISAID	–	Homo sapiens	Complete	United Kingdom / England	2020	Department of Pathology, University of Cambridge	2020-04-29	COVID-19 Genomics UK (COG-UK) Consortium
hCoV-19/England/CAMB-7B53E/2020	EPI_ISL_433972	GISAID	–	Homo sapiens	Complete	United Kingdom / England	2020	Department of Pathology, University of Cambridge	2020-04-29	COVID-19 Genomics UK (COG-UK) Consortium
hCoV-19/England/CAMB-7B54D/2020	EPI_ISL_433973	GISAID	–	Homo sapiens	Complete	United Kingdom / England	2020	Department of Pathology, University of Cambridge	2020-04-29	COVID-19 Genomics UK (COG-UK) Consortium
hCoV-19/England/CAMB-7C1C0/2020	EPI_ISL_434007	GISAID	–	Homo sapiens	Complete	United Kingdom / England	2020	Department of Pathology, University of Cambridge	2020-04-29	COVID-19 Genomics UK (COG-UK) Consortium
hCoV-19/England/CAMB-81140/2020	EPI_ISL_438572	GISAID	–	Homo sapiens	Complete	United Kingdom / England	2020	Department of Pathology, University of Cambridge	2020-05-12	COVID-19 Genomics UK (COG-UK) Consortium
hCoV-19/England/CAMB-83D77/2020	EPI_ISL_438688	GISAID	–	Homo sapiens	Complete	United Kingdom / England	2020	Department of Pathology, University of Cambridge	2020-05-12	COVID-19 Genomics UK (COG-UK) Consortium
hCoV-19/England/CAMB-1ABEDF/2020	EPI_ISL_444343	GISAID	–	Homo sapiens	Complete	United Kingdom / England	2020	Department of Pathology, University of Cambridge	2020-05-13	COVID-19 Genomics UK (COG-UK) Consortium
hCoV-19/England/CAMB-1ABEFD/2020	EPI_ISL_444345	GISAID	–	Homo sapiens	Complete	United Kingdom / England	2020	Department of Pathology, University of Cambridge	2020-05-13	COVID-19 Genomics UK (COG-UK) Consortium
hCoV-19/England/CAMB-1ABFBE/2020	EPI_ISL_444355	GISAID	–	Homo sapiens	Complete	United Kingdom / England	2020	Department of Pathology, University of Cambridge	2020-05-13	COVID-19 Genomics UK (COG-UK) Consortium
hCoV-19/England/CAMB-1AC13F/2020	EPI_ISL_444375	GISAID	–	Homo sapiens	Complete	United Kingdom / England	2020	Department of Pathology, University of Cambridge	2020-05-13	COVID-19 Genomics UK (COG-UK) Consortium
hCoV-19/England/CAMB-80E4A/2020	EPI_ISL_444434	GISAID	–	Homo sapiens	Complete	United Kingdom / England	2020	Department of Pathology, University of Cambridge	2020-05-13	COVID-19 Genomics UK (COG-UK) Consortium
hCoV-19/England/CAMB-80EFF/2020	EPI_ISL_444445	GISAID	–	Homo sapiens	Complete	United Kingdom / England	2020	Department of Pathology, University of Cambridge	2020-05-13	COVID-19 Genomics UK (COG-UK) Consortium
hCoV-19/England/CAMB-1AD2A4/2020	EPI_ISL_447985	GISAID	–	Homo sapiens	Complete	United Kingdom / England	2020	Department of Pathology, University of Cambridge	2020-05-19	COVID-19 Genomics UK (COG-UK) Consortium
hCoV-19/England/CAMB-1AD2B3/2020	EPI_ISL_447986	GISAID	–	Homo sapiens	Complete	United Kingdom / England	2020	Department of Pathology, University of Cambridge	2020-05-19	COVID-19 Genomics UK (COG-UK) Consortium
hCoV-19/England/CAMB-1AD81B/2020	EPI_ISL_448014	GISAID	–	Homo sapiens	Complete	United Kingdom / England	2020	Department of Pathology, University of Cambridge	2020-05-19	COVID-19 Genomics UK (COG-UK) Consortium
hCoV-19/England/CAMB-1ADB6D/2020	EPI_ISL_448038	GISAID	–	Homo sapiens	Complete	United Kingdom / England	2020	Department of Pathology, University of Cambridge	2020-05-19	COVID-19 Genomics UK (COG-UK) Consortium
hCoV-19/England/CAMB-1AECE1/2020	EPI_ISL_448072	GISAID	–	Homo sapiens	Complete	United Kingdom / England	2020	Department of Pathology, University of Cambridge	2020-05-19	COVID-19 Genomics UK (COG-UK) Consortium
hCoV-19/England/CAMB-1AECF0/2020	EPI_ISL_448073	GISAID	–	Homo sapiens	Complete	United Kingdom / England	2020	Department of Pathology, University of Cambridge	2020-05-19	COVID-19 Genomics UK (COG-UK) Consortium
hCoV-19/England/CAMB-1AF5E5/2020	EPI_ISL_448085	GISAID	–	Homo sapiens	Complete	United Kingdom / England	2020	Department of Pathology, University of Cambridge	2020-05-19	COVID-19 Genomics UK (COG-UK) Consortium
hCoV-19/England/CAMB-1AFFE7/2020	EPI_ISL_448095	GISAID	–	Homo sapiens	Complete	United Kingdom / England	2020	Department of Pathology, University of Cambridge	2020-05-19	COVID-19 Genomics UK (COG-UK) Consortium
hCoV-19/England/OXON-ACF54/2020	EPI_ISL_448548	GISAID	–	Homo sapiens	Complete	United Kingdom / England	2020	Oxford Viromics, NDM, University of Oxford; Oxford University Hospitals; Basingstoke and North Hampshire Hospital	2020-05-19	COVID-19 Genomics UK (COG-UK) Consortium
hCoV-19/England/OXON-ACFDC/2020	EPI_ISL_448550	GISAID	–	Homo sapiens	Complete	United Kingdom / England	2020	Oxford Viromics, NDM, University of Oxford; Oxford University Hospitals; Basingstoke and North Hampshire Hospital	2020-05-19	COVID-19 Genomics UK (COG-UK) Consortium
hCoV-19/England/OXON-AD0F6/2020	EPI_ISL_448563	GISAID	–	Homo sapiens	Complete	United Kingdom / England	2020	Oxford Viromics, NDM, University of Oxford; Oxford University Hospitals; Basingstoke and North Hampshire Hospital	2020-05-19	COVID-19 Genomics UK (COG-UK) Consortium
hCoV-19/England/OXON-AD15D/2020	EPI_ISL_448567	GISAID	–	Homo sapiens	Complete	United Kingdom / England	2020	Oxford Viromics, NDM, University of Oxford; Oxford University Hospitals; Basingstoke and North Hampshire Hospital	2020-05-19	COVID-19 Genomics UK (COG-UK) Consortium
hCoV-19/England/OXON-AD21E/2020	EPI_ISL_448570	GISAID	–	Homo sapiens	Complete	United Kingdom / England	2020	Oxford Viromics, NDM, University of Oxford; Oxford University Hospitals; Basingstoke and North Hampshire Hospital	2020-05-19	COVID-19 Genomics UK (COG-UK) Consortium
hCoV-19/England/OXON-AD23C/2020	EPI_ISL_448571	GISAID	–	Homo sapiens	Complete	United Kingdom / England	2020	Oxford Viromics, NDM, University of Oxford; Oxford University Hospitals; Basingstoke and North Hampshire Hospital	2020-05-19	COVID-19 Genomics UK (COG-UK) Consortium
hCoV-19/England/OXON-AD25A/2020	EPI_ISL_448572	GISAID	–	Homo sapiens	Complete	United Kingdom / England	2020	Oxford Viromics, NDM, University of Oxford; Oxford University Hospitals; Basingstoke and North Hampshire Hospital	2020-05-19	COVID-19 Genomics UK (COG-UK) Consortium
hCoV-19/England/OXON-AD296/2020	EPI_ISL_448573	GISAID	–	Homo sapiens	Complete	United Kingdom / England	2020	Oxford Viromics, NDM, University of Oxford; Oxford University Hospitals; Basingstoke and North Hampshire Hospital	2020-05-19	COVID-19 Genomics UK (COG-UK) Consortium
hCoV-19/England/OXON-AD3DF/2020	EPI_ISL_448579	GISAID	–	Homo sapiens	Complete	United Kingdom / England	2020	Oxford Viromics, NDM, University of Oxford; Oxford University Hospitals; Basingstoke and North Hampshire Hospital	2020-05-19	COVID-19 Genomics UK (COG-UK) Consortium
hCoV-19/England/OXON-AD454/2020	EPI_ISL_448580	GISAID	–	Homo sapiens	Complete	United Kingdom / England	2020	Oxford Viromics, NDM, University of Oxford; Oxford University Hospitals; Basingstoke and North Hampshire Hospital	2020-05-19	COVID-19 Genomics UK (COG-UK) Consortium
hCoV-19/England/OXON-AD4FA/2020	EPI_ISL_448584	GISAID	–	Homo sapiens	Complete	United Kingdom / England	2020	Oxford Viromics, NDM, University of Oxford; Oxford University Hospitals; Basingstoke and North Hampshire Hospital	2020-05-19	COVID-19 Genomics UK (COG-UK) Consortium
hCoV-19/England/OXON-AD515/2020	EPI_ISL_448585	GISAID	–	Homo sapiens	Complete	United Kingdom / England	2020	Oxford Viromics, NDM, University of Oxford; Oxford University Hospitals; Basingstoke and North Hampshire Hospital	2020-05-19	COVID-19 Genomics UK (COG-UK) Consortium
hCoV-19/England/OXON-AD67C/2020	EPI_ISL_448587	GISAID	–	Homo sapiens	Complete	United Kingdom / England	2020	Oxford Viromics, NDM, University of Oxford; Oxford University Hospitals; Basingstoke and North Hampshire Hospital	2020-05-19	COVID-19 Genomics UK (COG-UK) Consortium
hCoV-19/England/OXON-AD6B8/2020	EPI_ISL_448588	GISAID	–	Homo sapiens	Complete	United Kingdom / England	2020	Oxford Viromics, NDM, University of Oxford; Oxford University Hospitals; Basingstoke and North Hampshire Hospital	2020-05-19	COVID-19 Genomics UK (COG-UK) Consortium
hCoV-19/England/OXON-AD6D6/2020	EPI_ISL_448589	GISAID	–	Homo sapiens	Complete	United Kingdom / England	2020	Oxford Viromics, NDM, University of Oxford; Oxford University Hospitals; Basingstoke and North Hampshire Hospital	2020-05-19	COVID-19 Genomics UK (COG-UK) Consortium
hCoV-19/England/OXON-AD6F4/2020	EPI_ISL_448590	GISAID	–	Homo sapiens	Complete	United Kingdom / England	2020	Oxford Viromics, NDM, University of Oxford; Oxford University Hospitals; Basingstoke and North Hampshire Hospital	2020-05-19	COVID-19 Genomics UK (COG-UK) Consortium
hCoV-19/England/OXON-AD71F/2020	EPI_ISL_448591	GISAID	–	Homo sapiens	Complete	United Kingdom / England	2020	Oxford Viromics, NDM, University of Oxford; Oxford University Hospitals; Basingstoke and North Hampshire Hospital	2020-05-19	COVID-19 Genomics UK (COG-UK) Consortium
hCoV-19/England/OXON-AD73D/2020	EPI_ISL_448592	GISAID	–	Homo sapiens	Complete	United Kingdom / England	2020	Oxford Viromics, NDM, University of Oxford; Oxford University Hospitals; Basingstoke and North Hampshire Hospital	2020-05-19	COVID-19 Genomics UK (COG-UK) Consortium
hCoV-19/England/OXON-AD75B/2020	EPI_ISL_448593	GISAID	–	Homo sapiens	Complete	United Kingdom / England	2020	Oxford Viromics, NDM, University of Oxford; Oxford University Hospitals; Basingstoke and North Hampshire Hospital	2020-05-19	COVID-19 Genomics UK (COG-UK) Consortium
hCoV-19/England/OXON-AD779/2020	EPI_ISL_448594	GISAID	–	Homo sapiens	Complete	United Kingdom / England	2020	Oxford Viromics, NDM, University of Oxford; Oxford University Hospitals; Basingstoke and North Hampshire Hospital	2020-05-19	COVID-19 Genomics UK (COG-UK) Consortium
hCoV-19/England/OXON-AD7B5/2020	EPI_ISL_448595	GISAID	–	Homo sapiens	Complete	United Kingdom / England	2020	Oxford Viromics, NDM, University of Oxford; Oxford University Hospitals; Basingstoke and North Hampshire Hospital	2020-05-19	COVID-19 Genomics UK (COG-UK) Consortium
hCoV-19/England/OXON-AD7D3/2020	EPI_ISL_448596	GISAID	–	Homo sapiens	Complete	United Kingdom / England	2020	Oxford Viromics, NDM, University of Oxford; Oxford University Hospitals; Basingstoke and North Hampshire Hospital	2020-05-19	COVID-19 Genomics UK (COG-UK) Consortium
hCoV-19/England/OXON-AD81C/2020	EPI_ISL_448597	GISAID	–	Homo sapiens	Complete	United Kingdom / England	2020	Oxford Viromics, NDM, University of Oxford; Oxford University Hospitals; Basingstoke and North Hampshire Hospital	2020-05-19	COVID-19 Genomics UK (COG-UK) Consortium
hCoV-19/England/OXON-AD83A/2020	EPI_ISL_448598	GISAID	–	Homo sapiens	Complete	United Kingdom / England	2020	Oxford Viromics, NDM, University of Oxford; Oxford University Hospitals; Basingstoke and North Hampshire Hospital	2020-05-19	COVID-19 Genomics UK (COG-UK) Consortium
hCoV-19/England/OXON-AD858/2020	EPI_ISL_448599	GISAID	–	Homo sapiens	Complete	United Kingdom / England	2020	Oxford Viromics, NDM, University of Oxford; Oxford University Hospitals; Basingstoke and North Hampshire Hospital	2020-05-19	COVID-19 Genomics UK (COG-UK) Consortium
hCoV-19/England/OXON-AD876/2020	EPI_ISL_448600	GISAID	–	Homo sapiens	Complete	United Kingdom / England	2020	Oxford Viromics, NDM, University of Oxford; Oxford University Hospitals; Basingstoke and North Hampshire Hospital	2020-05-19	COVID-19 Genomics UK (COG-UK) Consortium
hCoV-19/England/OXON-AD894/2020	EPI_ISL_448601	GISAID	–	Homo sapiens	Complete	United Kingdom / England	2020	Oxford Viromics, NDM, University of Oxford; Oxford University Hospitals; Basingstoke and North Hampshire Hospital	2020-05-19	COVID-19 Genomics UK (COG-UK) Consortium
hCoV-19/England/OXON-AD8D0/2020	EPI_ISL_448602	GISAID	–	Homo sapiens	Complete	United Kingdom / England	2020	Oxford Viromics, NDM, University of Oxford; Oxford University Hospitals; Basingstoke and North Hampshire Hospital	2020-05-19	COVID-19 Genomics UK (COG-UK) Consortium
hCoV-19/England/OXON-AD8FE/2020	EPI_ISL_448603	GISAID	–	Homo sapiens	Complete	United Kingdom / England	2020	Oxford Viromics, NDM, University of Oxford; Oxford University Hospitals; Basingstoke and North Hampshire Hospital	2020-05-19	COVID-19 Genomics UK (COG-UK) Consortium
hCoV-19/England/OXON-AD937/2020	EPI_ISL_448604	GISAID	–	Homo sapiens	Complete	United Kingdom / England	2020	Oxford Viromics, NDM, University of Oxford; Oxford University Hospitals; Basingstoke and North Hampshire Hospital	2020-05-19	COVID-19 Genomics UK (COG-UK) Consortium
hCoV-19/England/OXON-AD973/2020	EPI_ISL_448605	GISAID	–	Homo sapiens	Complete	United Kingdom / England	2020	Oxford Viromics, NDM, University of Oxford; Oxford University Hospitals; Basingstoke and North Hampshire Hospital	2020-05-19	COVID-19 Genomics UK (COG-UK) Consortium
hCoV-19/England/OXON-AD991/2020	EPI_ISL_448606	GISAID	–	Homo sapiens	Complete	United Kingdom / England	2020	Oxford Viromics, NDM, University of Oxford; Oxford University Hospitals; Basingstoke and North Hampshire Hospital	2020-05-19	COVID-19 Genomics UK (COG-UK) Consortium
hCoV-19/England/OXON-AD9BF/2020	EPI_ISL_448607	GISAID	–	Homo sapiens	Complete	United Kingdom / England	2020	Oxford Viromics, NDM, University of Oxford; Oxford University Hospitals; Basingstoke and North Hampshire Hospital	2020-05-19	COVID-19 Genomics UK (COG-UK) Consortium
hCoV-19/England/OXON-AD9DD/2020	EPI_ISL_448608	GISAID	–	Homo sapiens	Complete	United Kingdom / England	2020	Oxford Viromics, NDM, University of Oxford; Oxford University Hospitals; Basingstoke and North Hampshire Hospital	2020-05-19	COVID-19 Genomics UK (COG-UK) Consortium
hCoV-19/England/OXON-ADA16/2020	EPI_ISL_448609	GISAID	–	Homo sapiens	Complete	United Kingdom / England	2020	Oxford Viromics, NDM, University of Oxford; Oxford University Hospitals; Basingstoke and North Hampshire Hospital	2020-05-19	COVID-19 Genomics UK (COG-UK) Consortium
hCoV-19/England/OXON-ADA34/2020	EPI_ISL_448610	GISAID	–	Homo sapiens	Complete	United Kingdom / England	2020	Oxford Viromics, NDM, University of Oxford; Oxford University Hospitals; Basingstoke and North Hampshire Hospital	2020-05-19	COVID-19 Genomics UK (COG-UK) Consortium
hCoV-19/England/OXON-ADA9E/2020	EPI_ISL_448611	GISAID	–	Homo sapiens	Complete	United Kingdom / England	2020	Oxford Viromics, NDM, University of Oxford; Oxford University Hospitals; Basingstoke and North Hampshire Hospital	2020-05-19	COVID-19 Genomics UK (COG-UK) Consortium
hCoV-19/England/OXON-ADABC/2020	EPI_ISL_448612	GISAID	–	Homo sapiens	Complete	United Kingdom / England	2020	Oxford Viromics, NDM, University of Oxford; Oxford University Hospitals; Basingstoke and North Hampshire Hospital	2020-05-19	COVID-19 Genomics UK (COG-UK) Consortium
hCoV-19/England/OXON-ADADA/2020	EPI_ISL_448613	GISAID	–	Homo sapiens	Complete	United Kingdom / England	2020	Oxford Viromics, NDM, University of Oxford; Oxford University Hospitals; Basingstoke and North Hampshire Hospital	2020-05-19	COVID-19 Genomics UK (COG-UK) Consortium
hCoV-19/England/OXON-ADAF8/2020	EPI_ISL_448614	GISAID	–	Homo sapiens	Complete	United Kingdom / England	2020	Oxford Viromics, NDM, University of Oxford; Oxford University Hospitals; Basingstoke and North Hampshire Hospital	2020-05-19	COVID-19 Genomics UK (COG-UK) Consortium
hCoV-19/England/OXON-ADB31/2020	EPI_ISL_448616	GISAID	–	Homo sapiens	Complete	United Kingdom / England	2020	Oxford Viromics, NDM, University of Oxford; Oxford University Hospitals; Basingstoke and North Hampshire Hospital	2020-05-19	COVID-19 Genomics UK (COG-UK) Consortium
hCoV-19/England/OXON-ADB5F/2020	EPI_ISL_448617	GISAID	–	Homo sapiens	Complete	United Kingdom / England	2020	Oxford Viromics, NDM, University of Oxford; Oxford University Hospitals; Basingstoke and North Hampshire Hospital	2020-05-19	COVID-19 Genomics UK (COG-UK) Consortium
hCoV-19/England/OXON-ADB7D/2020	EPI_ISL_448618	GISAID	–	Homo sapiens	Complete	United Kingdom / England	2020	Oxford Viromics, NDM, University of Oxford; Oxford University Hospitals; Basingstoke and North Hampshire Hospital	2020-05-19	COVID-19 Genomics UK (COG-UK) Consortium
hCoV-19/England/OXON-ADB9B/2020	EPI_ISL_448619	GISAID	–	Homo sapiens	Complete	United Kingdom / England	2020	Oxford Viromics, NDM, University of Oxford; Oxford University Hospitals; Basingstoke and North Hampshire Hospital	2020-05-19	COVID-19 Genomics UK (COG-UK) Consortium
hCoV-19/England/OXON-ADBB9/2020	EPI_ISL_448620	GISAID	–	Homo sapiens	Complete	United Kingdom / England	2020	Oxford Viromics, NDM, University of Oxford; Oxford University Hospitals; Basingstoke and North Hampshire Hospital	2020-05-19	COVID-19 Genomics UK (COG-UK) Consortium
hCoV-19/England/OXON-ADBD7/2020	EPI_ISL_448621	GISAID	–	Homo sapiens	Complete	United Kingdom / England	2020	Oxford Viromics, NDM, University of Oxford; Oxford University Hospitals; Basingstoke and North Hampshire Hospital	2020-05-19	COVID-19 Genomics UK (COG-UK) Consortium
hCoV-19/England/OXON-ADBF5/2020	EPI_ISL_448622	GISAID	–	Homo sapiens	Complete	United Kingdom / England	2020	Oxford Viromics, NDM, University of Oxford; Oxford University Hospitals; Basingstoke and North Hampshire Hospital	2020-05-19	COVID-19 Genomics UK (COG-UK) Consortium
hCoV-19/England/OXON-ADC10/2020	EPI_ISL_448623	GISAID	–	Homo sapiens	Complete	United Kingdom / England	2020	Oxford Viromics, NDM, University of Oxford; Oxford University Hospitals; Basingstoke and North Hampshire Hospital	2020-05-19	COVID-19 Genomics UK (COG-UK) Consortium
hCoV-19/England/OXON-ADC3E/2020	EPI_ISL_448624	GISAID	–	Homo sapiens	Complete	United Kingdom / England	2020	Oxford Viromics, NDM, University of Oxford; Oxford University Hospitals; Basingstoke and North Hampshire Hospital	2020-05-19	COVID-19 Genomics UK (COG-UK) Consortium
hCoV-19/England/OXON-ADC5C/2020	EPI_ISL_448625	GISAID	–	Homo sapiens	Complete	United Kingdom / England	2020	Oxford Viromics, NDM, University of Oxford; Oxford University Hospitals; Basingstoke and North Hampshire Hospital	2020-05-19	COVID-19 Genomics UK (COG-UK) Consortium
hCoV-19/England/OXON-ADC7A/2020	EPI_ISL_448626	GISAID	–	Homo sapiens	Complete	United Kingdom / England	2020	Oxford Viromics, NDM, University of Oxford; Oxford University Hospitals; Basingstoke and North Hampshire Hospital	2020-05-19	COVID-19 Genomics UK (COG-UK) Consortium
hCoV-19/England/OXON-ADC98/2020	EPI_ISL_448627	GISAID	–	Homo sapiens	Complete	United Kingdom / England	2020	Oxford Viromics, NDM, University of Oxford; Oxford University Hospitals; Basingstoke and North Hampshire Hospital	2020-05-19	COVID-19 Genomics UK (COG-UK) Consortium
hCoV-19/England/OXON-ADCD4/2020	EPI_ISL_448629	GISAID	–	Homo sapiens	Complete	United Kingdom / England	2020	Oxford Viromics, NDM, University of Oxford; Oxford University Hospitals; Basingstoke and North Hampshire Hospital	2020-05-19	COVID-19 Genomics UK (COG-UK) Consortium
hCoV-19/England/OXON-ADCF2/2020	EPI_ISL_448630	GISAID	–	Homo sapiens	Complete	United Kingdom / England	2020	Oxford Viromics, NDM, University of Oxford; Oxford University Hospitals; Basingstoke and North Hampshire Hospital	2020-05-19	COVID-19 Genomics UK (COG-UK) Consortium
hCoV-19/England/OXON-ADD1D/2020	EPI_ISL_448631	GISAID	–	Homo sapiens	Complete	United Kingdom / England	2020	Oxford Viromics, NDM, University of Oxford; Oxford University Hospitals; Basingstoke and North Hampshire Hospital	2020-05-19	COVID-19 Genomics UK (COG-UK) Consortium
hCoV-19/England/OXON-ADD3B/2020	EPI_ISL_448632	GISAID	–	Homo sapiens	Complete	United Kingdom / England	2020	Oxford Viromics, NDM, University of Oxford; Oxford University Hospitals; Basingstoke and North Hampshire Hospital	2020-05-19	COVID-19 Genomics UK (COG-UK) Consortium
hCoV-19/England/OXON-ADD59/2020	EPI_ISL_448633	GISAID	–	Homo sapiens	Complete	United Kingdom / England	2020	Oxford Viromics, NDM, University of Oxford; Oxford University Hospitals; Basingstoke and North Hampshire Hospital	2020-05-19	COVID-19 Genomics UK (COG-UK) Consortium
hCoV-19/England/OXON-ADD77/2020	EPI_ISL_448634	GISAID	–	Homo sapiens	Complete	United Kingdom / England	2020	Oxford Viromics, NDM, University of Oxford; Oxford University Hospitals; Basingstoke and North Hampshire Hospital	2020-05-19	COVID-19 Genomics UK (COG-UK) Consortium
hCoV-19/England/OXON-ADD95/2020	EPI_ISL_448635	GISAID	–	Homo sapiens	Complete	United Kingdom / England	2020	Oxford Viromics, NDM, University of Oxford; Oxford University Hospitals; Basingstoke and North Hampshire Hospital	2020-05-19	COVID-19 Genomics UK (COG-UK) Consortium
hCoV-19/England/OXON-ADDB3/2020	EPI_ISL_448636	GISAID	–	Homo sapiens	Complete	United Kingdom / England	2020	Oxford Viromics, NDM, University of Oxford; Oxford University Hospitals; Basingstoke and North Hampshire Hospital	2020-05-19	COVID-19 Genomics UK (COG-UK) Consortium
hCoV-19/England/OXON-ADDD1/2020	EPI_ISL_448637	GISAID	–	Homo sapiens	Complete	United Kingdom / England	2020	Oxford Viromics, NDM, University of Oxford; Oxford University Hospitals; Basingstoke and North Hampshire Hospital	2020-05-19	COVID-19 Genomics UK (COG-UK) Consortium
hCoV-19/England/OXON-ADDFF/2020	EPI_ISL_448638	GISAID	–	Homo sapiens	Complete	United Kingdom / England	2020	Oxford Viromics, NDM, University of Oxford; Oxford University Hospitals; Basingstoke and North Hampshire Hospital	2020-05-19	COVID-19 Genomics UK (COG-UK) Consortium
hCoV-19/England/OXON-ADE38/2020	EPI_ISL_448640	GISAID	–	Homo sapiens	Complete	United Kingdom / England	2020	Oxford Viromics, NDM, University of Oxford; Oxford University Hospitals; Basingstoke and North Hampshire Hospital	2020-05-19	COVID-19 Genomics UK (COG-UK) Consortium
hCoV-19/England/OXON-ADEB0/2020	EPI_ISL_448643	GISAID	–	Homo sapiens	Complete	United Kingdom / England	2020	Oxford Viromics, NDM, University of Oxford; Oxford University Hospitals; Basingstoke and North Hampshire Hospital	2020-05-19	COVID-19 Genomics UK (COG-UK) Consortium
hCoV-19/England/OXON-ADEDE/2020	EPI_ISL_448644	GISAID	–	Homo sapiens	Complete	United Kingdom / England	2020	Oxford Viromics, NDM, University of Oxford; Oxford University Hospitals; Basingstoke and North Hampshire Hospital	2020-05-19	COVID-19 Genomics UK (COG-UK) Consortium
hCoV-19/England/OXON-ADEFC/2020	EPI_ISL_448645	GISAID	–	Homo sapiens	Complete	United Kingdom / England	2020	Oxford Viromics, NDM, University of Oxford; Oxford University Hospitals; Basingstoke and North Hampshire Hospital	2020-05-19	COVID-19 Genomics UK (COG-UK) Consortium
hCoV-19/England/OXON-ADF17/2020	EPI_ISL_448646	GISAID	–	Homo sapiens	Complete	United Kingdom / England	2020	Oxford Viromics, NDM, University of Oxford; Oxford University Hospitals; Basingstoke and North Hampshire Hospital	2020-05-19	COVID-19 Genomics UK (COG-UK) Consortium
hCoV-19/England/OXON-ADF71/2020	EPI_ISL_448650	GISAID	–	Homo sapiens	Complete	United Kingdom / England	2020	Oxford Viromics, NDM, University of Oxford; Oxford University Hospitals; Basingstoke and North Hampshire Hospital	2020-05-19	COVID-19 Genomics UK (COG-UK) Consortium
hCoV-19/England/OXON-ADF9F/2020	EPI_ISL_448651	GISAID	–	Homo sapiens	Complete	United Kingdom / England	2020	Oxford Viromics, NDM, University of Oxford; Oxford University Hospitals; Basingstoke and North Hampshire Hospital	2020-05-19	COVID-19 Genomics UK (COG-UK) Consortium
hCoV-19/England/OXON-ADFBD/2020	EPI_ISL_448652	GISAID	–	Homo sapiens	Complete	United Kingdom / England	2020	Oxford Viromics, NDM, University of Oxford; Oxford University Hospitals; Basingstoke and North Hampshire Hospital	2020-05-19	COVID-19 Genomics UK (COG-UK) Consortium
hCoV-19/England/OXON-ADFF9/2020	EPI_ISL_448654	GISAID	–	Homo sapiens	Complete	United Kingdom / England	2020	Oxford Viromics, NDM, University of Oxford; Oxford University Hospitals; Basingstoke and North Hampshire Hospital	2020-05-19	COVID-19 Genomics UK (COG-UK) Consortium
hCoV-19/England/OXON-AE013/2020	EPI_ISL_448655	GISAID	–	Homo sapiens	Complete	United Kingdom / England	2020	Oxford Viromics, NDM, University of Oxford; Oxford University Hospitals; Basingstoke and North Hampshire Hospital	2020-05-19	COVID-19 Genomics UK (COG-UK) Consortium
hCoV-19/England/OXON-AE022/2020	EPI_ISL_448656	GISAID	–	Homo sapiens	Complete	United Kingdom / England	2020	Oxford Viromics, NDM, University of Oxford; Oxford University Hospitals; Basingstoke and North Hampshire Hospital	2020-05-19	COVID-19 Genomics UK (COG-UK) Consortium
hCoV-19/England/OXON-AE031/2020	EPI_ISL_448657	GISAID	–	Homo sapiens	Complete	United Kingdom / England	2020	Oxford Viromics, NDM, University of Oxford; Oxford University Hospitals; Basingstoke and North Hampshire Hospital	2020-05-19	COVID-19 Genomics UK (COG-UK) Consortium
hCoV-19/England/OXON-AE05F/2020	EPI_ISL_448658	GISAID	–	Homo sapiens	Complete	United Kingdom / England	2020	Oxford Viromics, NDM, University of Oxford; Oxford University Hospitals; Basingstoke and North Hampshire Hospital	2020-05-19	COVID-19 Genomics UK (COG-UK) Consortium
hCoV-19/England/OXON-AE07D/2020	EPI_ISL_448659	GISAID	–	Homo sapiens	Complete	United Kingdom / England	2020	Oxford Viromics, NDM, University of Oxford; Oxford University Hospitals; Basingstoke and North Hampshire Hospital	2020-05-19	COVID-19 Genomics UK (COG-UK) Consortium
hCoV-19/England/OXON-AE09B/2020	EPI_ISL_448660	GISAID	–	Homo sapiens	Complete	United Kingdom / England	2020	Oxford Viromics, NDM, University of Oxford; Oxford University Hospitals; Basingstoke and North Hampshire Hospital	2020-05-19	COVID-19 Genomics UK (COG-UK) Consortium
hCoV-19/England/OXON-AE0B9/2020	EPI_ISL_448661	GISAID	–	Homo sapiens	Complete	United Kingdom / England	2020	Oxford Viromics, NDM, University of Oxford; Oxford University Hospitals; Basingstoke and North Hampshire Hospital	2020-05-19	COVID-19 Genomics UK (COG-UK) Consortium
hCoV-19/England/OXON-AE0D7/2020	EPI_ISL_448662	GISAID	–	Homo sapiens	Complete	United Kingdom / England	2020	Oxford Viromics, NDM, University of Oxford; Oxford University Hospitals; Basingstoke and North Hampshire Hospital	2020-05-19	COVID-19 Genomics UK (COG-UK) Consortium
hCoV-19/England/OXON-AE0F5/2020	EPI_ISL_448663	GISAID	–	Homo sapiens	Complete	United Kingdom / England	2020	Oxford Viromics, NDM, University of Oxford; Oxford University Hospitals; Basingstoke and North Hampshire Hospital	2020-05-19	COVID-19 Genomics UK (COG-UK) Consortium
hCoV-19/England/OXON-AE110/2020	EPI_ISL_448664	GISAID	–	Homo sapiens	Complete	United Kingdom / England	2020	Oxford Viromics, NDM, University of Oxford; Oxford University Hospitals; Basingstoke and North Hampshire Hospital	2020-05-19	COVID-19 Genomics UK (COG-UK) Consortium
hCoV-19/England/OXON-AE15C/2020	EPI_ISL_448666	GISAID	–	Homo sapiens	Complete	United Kingdom / England	2020	Oxford Viromics, NDM, University of Oxford; Oxford University Hospitals; Basingstoke and North Hampshire Hospital	2020-05-19	COVID-19 Genomics UK (COG-UK) Consortium
hCoV-19/England/OXON-AE17A/2020	EPI_ISL_448667	GISAID	–	Homo sapiens	Complete	United Kingdom / England	2020	Oxford Viromics, NDM, University of Oxford; Oxford University Hospitals; Basingstoke and North Hampshire Hospital	2020-05-19	COVID-19 Genomics UK (COG-UK) Consortium
hCoV-19/England/OXON-AE189/2020	EPI_ISL_448668	GISAID	–	Homo sapiens	Complete	United Kingdom / England	2020	Oxford Viromics, NDM, University of Oxford; Oxford University Hospitals; Basingstoke and North Hampshire Hospital	2020-05-19	COVID-19 Genomics UK (COG-UK) Consortium
hCoV-19/England/OXON-AE198/2020	EPI_ISL_448669	GISAID	–	Homo sapiens	Complete	United Kingdom / England	2020	Oxford Viromics, NDM, University of Oxford; Oxford University Hospitals; Basingstoke and North Hampshire Hospital	2020-05-19	COVID-19 Genomics UK (COG-UK) Consortium
hCoV-19/England/OXON-AE1B6/2020	EPI_ISL_448670	GISAID	–	Homo sapiens	Complete	United Kingdom / England	2020	Oxford Viromics, NDM, University of Oxford; Oxford University Hospitals; Basingstoke and North Hampshire Hospital	2020-05-19	COVID-19 Genomics UK (COG-UK) Consortium
hCoV-19/England/OXON-AE1D4/2020	EPI_ISL_448671	GISAID	–	Homo sapiens	Complete	United Kingdom / England	2020	Oxford Viromics, NDM, University of Oxford; Oxford University Hospitals; Basingstoke and North Hampshire Hospital	2020-05-19	COVID-19 Genomics UK (COG-UK) Consortium
hCoV-19/England/OXON-AE1F2/2020	EPI_ISL_448672	GISAID	–	Homo sapiens	Complete	United Kingdom / England	2020	Oxford Viromics, NDM, University of Oxford; Oxford University Hospitals; Basingstoke and North Hampshire Hospital	2020-05-19	COVID-19 Genomics UK (COG-UK) Consortium
hCoV-19/England/OXON-AE21D/2020	EPI_ISL_448673	GISAID	–	Homo sapiens	Complete	United Kingdom / England	2020	Oxford Viromics, NDM, University of Oxford; Oxford University Hospitals; Basingstoke and North Hampshire Hospital	2020-05-19	COVID-19 Genomics UK (COG-UK) Consortium
hCoV-19/England/OXON-AE22C/2020	EPI_ISL_448674	GISAID	–	Homo sapiens	Complete	United Kingdom / England	2020	Oxford Viromics, NDM, University of Oxford; Oxford University Hospitals; Basingstoke and North Hampshire Hospital	2020-05-19	COVID-19 Genomics UK (COG-UK) Consortium
hCoV-19/England/OXON-AE23B/2020	EPI_ISL_448675	GISAID	–	Homo sapiens	Complete	United Kingdom / England	2020	Oxford Viromics, NDM, University of Oxford; Oxford University Hospitals; Basingstoke and North Hampshire Hospital	2020-05-19	COVID-19 Genomics UK (COG-UK) Consortium
hCoV-19/England/OXON-AE259/2020	EPI_ISL_448676	GISAID	–	Homo sapiens	Complete	United Kingdom / England	2020	Oxford Viromics, NDM, University of Oxford; Oxford University Hospitals; Basingstoke and North Hampshire Hospital	2020-05-19	COVID-19 Genomics UK (COG-UK) Consortium
hCoV-19/England/OXON-AE295/2020	EPI_ISL_448678	GISAID	–	Homo sapiens	Complete	United Kingdom / England	2020	Oxford Viromics, NDM, University of Oxford; Oxford University Hospitals; Basingstoke and North Hampshire Hospital	2020-05-19	COVID-19 Genomics UK (COG-UK) Consortium
hCoV-19/England/OXON-AE2B3/2020	EPI_ISL_448679	GISAID	–	Homo sapiens	Complete	United Kingdom / England	2020	Oxford Viromics, NDM, University of Oxford; Oxford University Hospitals; Basingstoke and North Hampshire Hospital	2020-05-19	COVID-19 Genomics UK (COG-UK) Consortium
hCoV-19/England/OXON-AE2D1/2020	EPI_ISL_448680	GISAID	–	Homo sapiens	Complete	United Kingdom / England	2020	Oxford Viromics, NDM, University of Oxford; Oxford University Hospitals; Basingstoke and North Hampshire Hospital	2020-05-19	COVID-19 Genomics UK (COG-UK) Consortium
hCoV-19/England/OXON-AE2FF/2020	EPI_ISL_448681	GISAID	–	Homo sapiens	Complete	United Kingdom / England	2020	Oxford Viromics, NDM, University of Oxford; Oxford University Hospitals; Basingstoke and North Hampshire Hospital	2020-05-19	COVID-19 Genomics UK (COG-UK) Consortium
hCoV-19/England/OXON-AE31A/2020	EPI_ISL_448682	GISAID	–	Homo sapiens	Complete	United Kingdom / England	2020	Oxford Viromics, NDM, University of Oxford; Oxford University Hospitals; Basingstoke and North Hampshire Hospital	2020-05-19	COVID-19 Genomics UK (COG-UK) Consortium
hCoV-19/England/OXON-AE338/2020	EPI_ISL_448684	GISAID	–	Homo sapiens	Complete	United Kingdom / England	2020	Oxford Viromics, NDM, University of Oxford; Oxford University Hospitals; Basingstoke and North Hampshire Hospital	2020-05-19	COVID-19 Genomics UK (COG-UK) Consortium
hCoV-19/England/OXON-AE374/2020	EPI_ISL_448685	GISAID	–	Homo sapiens	Complete	United Kingdom / England	2020	Oxford Viromics, NDM, University of Oxford; Oxford University Hospitals; Basingstoke and North Hampshire Hospital	2020-05-19	COVID-19 Genomics UK (COG-UK) Consortium
hCoV-19/England/OXON-AE392/2020	EPI_ISL_448686	GISAID	–	Homo sapiens	Complete	United Kingdom / England	2020	Oxford Viromics, NDM, University of Oxford; Oxford University Hospitals; Basingstoke and North Hampshire Hospital	2020-05-19	COVID-19 Genomics UK (COG-UK) Consortium
hCoV-19/England/OXON-AE3B0/2020	EPI_ISL_448687	GISAID	–	Homo sapiens	Complete	United Kingdom / England	2020	Oxford Viromics, NDM, University of Oxford; Oxford University Hospitals; Basingstoke and North Hampshire Hospital	2020-05-19	COVID-19 Genomics UK (COG-UK) Consortium
hCoV-19/England/OXON-AE3DE/2020	EPI_ISL_448688	GISAID	–	Homo sapiens	Complete	United Kingdom / England	2020	Oxford Viromics, NDM, University of Oxford; Oxford University Hospitals; Basingstoke and North Hampshire Hospital	2020-05-19	COVID-19 Genomics UK (COG-UK) Consortium
hCoV-19/England/OXON-AE3FC/2020	EPI_ISL_448689	GISAID	–	Homo sapiens	Complete	United Kingdom / England	2020	Oxford Viromics, NDM, University of Oxford; Oxford University Hospitals; Basingstoke and North Hampshire Hospital	2020-05-19	COVID-19 Genomics UK (COG-UK) Consortium
hCoV-19/England/OXON-AE417/2020	EPI_ISL_448690	GISAID	–	Homo sapiens	Complete	United Kingdom / England	2020	Oxford Viromics, NDM, University of Oxford; Oxford University Hospitals; Basingstoke and North Hampshire Hospital	2020-05-19	COVID-19 Genomics UK (COG-UK) Consortium
hCoV-19/England/OXON-AE453/2020	EPI_ISL_448691	GISAID	–	Homo sapiens	Complete	United Kingdom / England	2020	Oxford Viromics, NDM, University of Oxford; Oxford University Hospitals; Basingstoke and North Hampshire Hospital	2020-05-19	COVID-19 Genomics UK (COG-UK) Consortium
hCoV-19/England/OXON-AE471/2020	EPI_ISL_448692	GISAID	–	Homo sapiens	Complete	United Kingdom / England	2020	Oxford Viromics, NDM, University of Oxford; Oxford University Hospitals; Basingstoke and North Hampshire Hospital	2020-05-19	COVID-19 Genomics UK (COG-UK) Consortium
hCoV-19/England/OXON-AE49F/2020	EPI_ISL_448694	GISAID	–	Homo sapiens	Complete	United Kingdom / England	2020	Oxford Viromics, NDM, University of Oxford; Oxford University Hospitals; Basingstoke and North Hampshire Hospital	2020-05-19	COVID-19 Genomics UK (COG-UK) Consortium
hCoV-19/England/OXON-AE4AE/2020	EPI_ISL_448695	GISAID	–	Homo sapiens	Complete	United Kingdom / England	2020	Oxford Viromics, NDM, University of Oxford; Oxford University Hospitals; Basingstoke and North Hampshire Hospital	2020-05-19	COVID-19 Genomics UK (COG-UK) Consortium
hCoV-19/England/OXON-AE4BD/2020	EPI_ISL_448696	GISAID	–	Homo sapiens	Complete	United Kingdom / England	2020	Oxford Viromics, NDM, University of Oxford; Oxford University Hospitals; Basingstoke and North Hampshire Hospital	2020-05-19	COVID-19 Genomics UK (COG-UK) Consortium
hCoV-19/England/OXON-AE4DB/2020	EPI_ISL_448697	GISAID	–	Homo sapiens	Complete	United Kingdom / England	2020	Oxford Viromics, NDM, University of Oxford; Oxford University Hospitals; Basingstoke and North Hampshire Hospital	2020-05-19	COVID-19 Genomics UK (COG-UK) Consortium
hCoV-19/England/OXON-AE4F9/2020	EPI_ISL_448698	GISAID	–	Homo sapiens	Complete	United Kingdom / England	2020	Oxford Viromics, NDM, University of Oxford; Oxford University Hospitals; Basingstoke and North Hampshire Hospital	2020-05-19	COVID-19 Genomics UK (COG-UK) Consortium
hCoV-19/England/OXON-AE514/2020	EPI_ISL_448699	GISAID	–	Homo sapiens	Complete	United Kingdom / England	2020	Oxford Viromics, NDM, University of Oxford; Oxford University Hospitals; Basingstoke and North Hampshire Hospital	2020-05-19	COVID-19 Genomics UK (COG-UK) Consortium
hCoV-19/England/OXON-AE532/2020	EPI_ISL_448700	GISAID	–	Homo sapiens	Complete	United Kingdom / England	2020	Oxford Viromics, NDM, University of Oxford; Oxford University Hospitals; Basingstoke and North Hampshire Hospital	2020-05-19	COVID-19 Genomics UK (COG-UK) Consortium
hCoV-19/England/OXON-AE550/2020	EPI_ISL_448701	GISAID	–	Homo sapiens	Complete	United Kingdom / England	2020	Oxford Viromics, NDM, University of Oxford; Oxford University Hospitals; Basingstoke and North Hampshire Hospital	2020-05-19	COVID-19 Genomics UK (COG-UK) Consortium
hCoV-19/England/OXON-AE57E/2020	EPI_ISL_448702	GISAID	–	Homo sapiens	Complete	United Kingdom / England	2020	Oxford Viromics, NDM, University of Oxford; Oxford University Hospitals; Basingstoke and North Hampshire Hospital	2020-05-19	COVID-19 Genomics UK (COG-UK) Consortium
hCoV-19/England/OXON-AE59C/2020	EPI_ISL_448703	GISAID	–	Homo sapiens	Complete	United Kingdom / England	2020	Oxford Viromics, NDM, University of Oxford; Oxford University Hospitals; Basingstoke and North Hampshire Hospital	2020-05-19	COVID-19 Genomics UK (COG-UK) Consortium
hCoV-19/England/OXON-AE5BA/2020	EPI_ISL_448704	GISAID	–	Homo sapiens	Complete	United Kingdom / England	2020	Oxford Viromics, NDM, University of Oxford; Oxford University Hospitals; Basingstoke and North Hampshire Hospital	2020-05-19	COVID-19 Genomics UK (COG-UK) Consortium
hCoV-19/England/OXON-AE5D8/2020	EPI_ISL_448705	GISAID	–	Homo sapiens	Complete	United Kingdom / England	2020	Oxford Viromics, NDM, University of Oxford; Oxford University Hospitals; Basingstoke and North Hampshire Hospital	2020-05-19	COVID-19 Genomics UK (COG-UK) Consortium
hCoV-19/England/OXON-AE5F6/2020	EPI_ISL_448706	GISAID	–	Homo sapiens	Complete	United Kingdom / England	2020	Oxford Viromics, NDM, University of Oxford; Oxford University Hospitals; Basingstoke and North Hampshire Hospital	2020-05-19	COVID-19 Genomics UK (COG-UK) Consortium
hCoV-19/England/OXON-AE611/2020	EPI_ISL_448707	GISAID	–	Homo sapiens	Complete	United Kingdom / England	2020	Oxford Viromics, NDM, University of Oxford; Oxford University Hospitals; Basingstoke and North Hampshire Hospital	2020-05-19	COVID-19 Genomics UK (COG-UK) Consortium
hCoV-19/England/OXON-AE65D/2020	EPI_ISL_448708	GISAID	–	Homo sapiens	Complete	United Kingdom / England	2020	Oxford Viromics, NDM, University of Oxford; Oxford University Hospitals; Basingstoke and North Hampshire Hospital	2020-05-19	COVID-19 Genomics UK (COG-UK) Consortium
hCoV-19/England/OXON-AE67B/2020	EPI_ISL_448709	GISAID	–	Homo sapiens	Complete	United Kingdom / England	2020	Oxford Viromics, NDM, University of Oxford; Oxford University Hospitals; Basingstoke and North Hampshire Hospital	2020-05-19	COVID-19 Genomics UK (COG-UK) Consortium
hCoV-19/England/OXON-AE699/2020	EPI_ISL_448710	GISAID	–	Homo sapiens	Complete	United Kingdom / England	2020	Oxford Viromics, NDM, University of Oxford; Oxford University Hospitals; Basingstoke and North Hampshire Hospital	2020-05-19	COVID-19 Genomics UK (COG-UK) Consortium
hCoV-19/England/OXON-AE6D5/2020	EPI_ISL_448711	GISAID	–	Homo sapiens	Complete	United Kingdom / England	2020	Oxford Viromics, NDM, University of Oxford; Oxford University Hospitals; Basingstoke and North Hampshire Hospital	2020-05-19	COVID-19 Genomics UK (COG-UK) Consortium
hCoV-19/England/OXON-AE6E4/2020	EPI_ISL_448712	GISAID	–	Homo sapiens	Complete	United Kingdom / England	2020	Oxford Viromics, NDM, University of Oxford; Oxford University Hospitals; Basingstoke and North Hampshire Hospital	2020-05-19	COVID-19 Genomics UK (COG-UK) Consortium
hCoV-19/England/OXON-AE6F3/2020	EPI_ISL_448713	GISAID	–	Homo sapiens	Complete	United Kingdom / England	2020	Oxford Viromics, NDM, University of Oxford; Oxford University Hospitals; Basingstoke and North Hampshire Hospital	2020-05-19	COVID-19 Genomics UK (COG-UK) Consortium
hCoV-19/England/OXON-AE71E/2020	EPI_ISL_448714	GISAID	–	Homo sapiens	Complete	United Kingdom / England	2020	Oxford Viromics, NDM, University of Oxford; Oxford University Hospitals; Basingstoke and North Hampshire Hospital	2020-05-19	COVID-19 Genomics UK (COG-UK) Consortium
hCoV-19/England/OXON-AE73C/2020	EPI_ISL_448715	GISAID	–	Homo sapiens	Complete	United Kingdom / England	2020	Oxford Viromics, NDM, University of Oxford; Oxford University Hospitals; Basingstoke and North Hampshire Hospital	2020-05-19	COVID-19 Genomics UK (COG-UK) Consortium
hCoV-19/England/OXON-AE75A/2020	EPI_ISL_448716	GISAID	–	Homo sapiens	Complete	United Kingdom / England	2020	Oxford Viromics, NDM, University of Oxford; Oxford University Hospitals; Basingstoke and North Hampshire Hospital	2020-05-19	COVID-19 Genomics UK (COG-UK) Consortium
hCoV-19/England/OXON-AE778/2020	EPI_ISL_448717	GISAID	–	Homo sapiens	Complete	United Kingdom / England	2020	Oxford Viromics, NDM, University of Oxford; Oxford University Hospitals; Basingstoke and North Hampshire Hospital	2020-05-19	COVID-19 Genomics UK (COG-UK) Consortium
hCoV-19/England/OXON-AE796/2020	EPI_ISL_448718	GISAID	–	Homo sapiens	Complete	United Kingdom / England	2020	Oxford Viromics, NDM, University of Oxford; Oxford University Hospitals; Basingstoke and North Hampshire Hospital	2020-05-19	COVID-19 Genomics UK (COG-UK) Consortium
hCoV-19/England/OXON-AE7B4/2020	EPI_ISL_448719	GISAID	–	Homo sapiens	Complete	United Kingdom / England	2020	Oxford Viromics, NDM, University of Oxford; Oxford University Hospitals; Basingstoke and North Hampshire Hospital	2020-05-19	COVID-19 Genomics UK (COG-UK) Consortium
hCoV-19/England/OXON-AE7D2/2020	EPI_ISL_448720	GISAID	–	Homo sapiens	Complete	United Kingdom / England	2020	Oxford Viromics, NDM, University of Oxford; Oxford University Hospitals; Basingstoke and North Hampshire Hospital	2020-05-19	COVID-19 Genomics UK (COG-UK) Consortium
hCoV-19/England/OXON-AE7F0/2020	EPI_ISL_448722	GISAID	–	Homo sapiens	Complete	United Kingdom / England	2020	Oxford Viromics, NDM, University of Oxford; Oxford University Hospitals; Basingstoke and North Hampshire Hospital	2020-05-19	COVID-19 Genomics UK (COG-UK) Consortium
hCoV-19/England/OXON-AE80C/2020	EPI_ISL_448723	GISAID	–	Homo sapiens	Complete	United Kingdom / England	2020	Oxford Viromics, NDM, University of Oxford; Oxford University Hospitals; Basingstoke and North Hampshire Hospital	2020-05-19	COVID-19 Genomics UK (COG-UK) Consortium
hCoV-19/England/OXON-AE81B/2020	EPI_ISL_448724	GISAID	–	Homo sapiens	Complete	United Kingdom / England	2020	Oxford Viromics, NDM, University of Oxford; Oxford University Hospitals; Basingstoke and North Hampshire Hospital	2020-05-19	COVID-19 Genomics UK (COG-UK) Consortium
hCoV-19/England/OXON-AE839/2020	EPI_ISL_448725	GISAID	–	Homo sapiens	Complete	United Kingdom / England	2020	Oxford Viromics, NDM, University of Oxford; Oxford University Hospitals; Basingstoke and North Hampshire Hospital	2020-05-19	COVID-19 Genomics UK (COG-UK) Consortium
hCoV-19/England/OXON-AE848/2020	EPI_ISL_448726	GISAID	–	Homo sapiens	Complete	United Kingdom / England	2020	Oxford Viromics, NDM, University of Oxford; Oxford University Hospitals; Basingstoke and North Hampshire Hospital	2020-05-19	COVID-19 Genomics UK (COG-UK) Consortium
hCoV-19/England/OXON-AE857/2020	EPI_ISL_448727	GISAID	–	Homo sapiens	Complete	United Kingdom / England	2020	Oxford Viromics, NDM, University of Oxford; Oxford University Hospitals; Basingstoke and North Hampshire Hospital	2020-05-19	COVID-19 Genomics UK (COG-UK) Consortium
hCoV-19/England/OXON-AE875/2020	EPI_ISL_448728	GISAID	–	Homo sapiens	Complete	United Kingdom / England	2020	Oxford Viromics, NDM, University of Oxford; Oxford University Hospitals; Basingstoke and North Hampshire Hospital	2020-05-19	COVID-19 Genomics UK (COG-UK) Consortium
hCoV-19/England/OXON-AE893/2020	EPI_ISL_448729	GISAID	–	Homo sapiens	Complete	United Kingdom / England	2020	Oxford Viromics, NDM, University of Oxford; Oxford University Hospitals; Basingstoke and North Hampshire Hospital	2020-05-19	COVID-19 Genomics UK (COG-UK) Consortium
hCoV-19/England/OXON-AE8B1/2020	EPI_ISL_448730	GISAID	–	Homo sapiens	Complete	United Kingdom / England	2020	Oxford Viromics, NDM, University of Oxford; Oxford University Hospitals; Basingstoke and North Hampshire Hospital	2020-05-19	COVID-19 Genomics UK (COG-UK) Consortium
hCoV-19/England/OXON-AE8DF/2020	EPI_ISL_448731	GISAID	–	Homo sapiens	Complete	United Kingdom / England	2020	Oxford Viromics, NDM, University of Oxford; Oxford University Hospitals; Basingstoke and North Hampshire Hospital	2020-05-19	COVID-19 Genomics UK (COG-UK) Consortium
hCoV-19/England/OXON-AE8EE/2020	EPI_ISL_448732	GISAID	–	Homo sapiens	Complete	United Kingdom / England	2020	Oxford Viromics, NDM, University of Oxford; Oxford University Hospitals; Basingstoke and North Hampshire Hospital	2020-05-19	COVID-19 Genomics UK (COG-UK) Consortium
hCoV-19/England/OXON-AE909/2020	EPI_ISL_448733	GISAID	–	Homo sapiens	Complete	United Kingdom / England	2020	Oxford Viromics, NDM, University of Oxford; Oxford University Hospitals; Basingstoke and North Hampshire Hospital	2020-05-19	COVID-19 Genomics UK (COG-UK) Consortium
hCoV-19/England/OXON-AE936/2020	EPI_ISL_448735	GISAID	–	Homo sapiens	Complete	United Kingdom / England	2020	Oxford Viromics, NDM, University of Oxford; Oxford University Hospitals; Basingstoke and North Hampshire Hospital	2020-05-19	COVID-19 Genomics UK (COG-UK) Consortium
hCoV-19/England/OXON-AE954/2020	EPI_ISL_448736	GISAID	–	Homo sapiens	Complete	United Kingdom / England	2020	Oxford Viromics, NDM, University of Oxford; Oxford University Hospitals; Basingstoke and North Hampshire Hospital	2020-05-19	COVID-19 Genomics UK (COG-UK) Consortium
hCoV-19/England/OXON-AE972/2020	EPI_ISL_448738	GISAID	–	Homo sapiens	Complete	United Kingdom / England	2020	Oxford Viromics, NDM, University of Oxford; Oxford University Hospitals; Basingstoke and North Hampshire Hospital	2020-05-19	COVID-19 Genomics UK (COG-UK) Consortium
hCoV-19/England/OXON-AE990/2020	EPI_ISL_448740	GISAID	–	Homo sapiens	Complete	United Kingdom / England	2020	Oxford Viromics, NDM, University of Oxford; Oxford University Hospitals; Basingstoke and North Hampshire Hospital	2020-05-19	COVID-19 Genomics UK (COG-UK) Consortium
hCoV-19/England/OXON-AE9CD/2020	EPI_ISL_448743	GISAID	–	Homo sapiens	Complete	United Kingdom / England	2020	Oxford Viromics, NDM, University of Oxford; Oxford University Hospitals; Basingstoke and North Hampshire Hospital	2020-05-19	COVID-19 Genomics UK (COG-UK) Consortium
hCoV-19/England/OXON-AE9DC/2020	EPI_ISL_448744	GISAID	–	Homo sapiens	Complete	United Kingdom / England	2020	Oxford Viromics, NDM, University of Oxford; Oxford University Hospitals; Basingstoke and North Hampshire Hospital	2020-05-19	COVID-19 Genomics UK (COG-UK) Consortium
hCoV-19/England/OXON-AE9FA/2020	EPI_ISL_448745	GISAID	–	Homo sapiens	Complete	United Kingdom / England	2020	Oxford Viromics, NDM, University of Oxford; Oxford University Hospitals; Basingstoke and North Hampshire Hospital	2020-05-19	COVID-19 Genomics UK (COG-UK) Consortium
hCoV-19/England/OXON-AEA06/2020	EPI_ISL_448746	GISAID	–	Homo sapiens	Complete	United Kingdom / England	2020	Oxford Viromics, NDM, University of Oxford; Oxford University Hospitals; Basingstoke and North Hampshire Hospital	2020-05-19	COVID-19 Genomics UK (COG-UK) Consortium
hCoV-19/England/OXON-AEA15/2020	EPI_ISL_448747	GISAID	–	Homo sapiens	Complete	United Kingdom / England	2020	Oxford Viromics, NDM, University of Oxford; Oxford University Hospitals; Basingstoke and North Hampshire Hospital	2020-05-19	COVID-19 Genomics UK (COG-UK) Consortium
hCoV-19/England/OXON-AEA33/2020	EPI_ISL_448749	GISAID	–	Homo sapiens	Complete	United Kingdom / England	2020	Oxford Viromics, NDM, University of Oxford; Oxford University Hospitals; Basingstoke and North Hampshire Hospital	2020-05-19	COVID-19 Genomics UK (COG-UK) Consortium
hCoV-19/England/OXON-AEA51/2020	EPI_ISL_448750	GISAID	–	Homo sapiens	Complete	United Kingdom / England	2020	Oxford Viromics, NDM, University of Oxford; Oxford University Hospitals; Basingstoke and North Hampshire Hospital	2020-05-19	COVID-19 Genomics UK (COG-UK) Consortium
hCoV-19/England/OXON-AEA8E/2020	EPI_ISL_448751	GISAID	–	Homo sapiens	Complete	United Kingdom / England	2020	Oxford Viromics, NDM, University of Oxford; Oxford University Hospitals; Basingstoke and North Hampshire Hospital	2020-05-19	COVID-19 Genomics UK (COG-UK) Consortium
hCoV-19/England/OXON-AEA9D/2020	EPI_ISL_448752	GISAID	–	Homo sapiens	Complete	United Kingdom / England	2020	Oxford Viromics, NDM, University of Oxford; Oxford University Hospitals; Basingstoke and North Hampshire Hospital	2020-05-19	COVID-19 Genomics UK (COG-UK) Consortium
hCoV-19/England/OXON-AEAD9/2020	EPI_ISL_448754	GISAID	–	Homo sapiens	Complete	United Kingdom / England	2020	Oxford Viromics, NDM, University of Oxford; Oxford University Hospitals; Basingstoke and North Hampshire Hospital	2020-05-19	COVID-19 Genomics UK (COG-UK) Consortium
hCoV-19/England/OXON-AEAF7/2020	EPI_ISL_448755	GISAID	–	Homo sapiens	Complete	United Kingdom / England	2020	Oxford Viromics, NDM, University of Oxford; Oxford University Hospitals; Basingstoke and North Hampshire Hospital	2020-05-19	COVID-19 Genomics UK (COG-UK) Consortium
hCoV-19/England/OXON-AEB12/2020	EPI_ISL_448757	GISAID	–	Homo sapiens	Complete	United Kingdom / England	2020	Oxford Viromics, NDM, University of Oxford; Oxford University Hospitals; Basingstoke and North Hampshire Hospital	2020-05-19	COVID-19 Genomics UK (COG-UK) Consortium
hCoV-19/England/OXON-AEB21/2020	EPI_ISL_448758	GISAID	–	Homo sapiens	Complete	United Kingdom / England	2020	Oxford Viromics, NDM, University of Oxford; Oxford University Hospitals; Basingstoke and North Hampshire Hospital	2020-05-19	COVID-19 Genomics UK (COG-UK) Consortium
hCoV-19/England/OXON-AEB30/2020	EPI_ISL_448759	GISAID	–	Homo sapiens	Complete	United Kingdom / England	2020	Oxford Viromics, NDM, University of Oxford; Oxford University Hospitals; Basingstoke and North Hampshire Hospital	2020-05-19	COVID-19 Genomics UK (COG-UK) Consortium
hCoV-19/England/OXON-AEB4F/2020	EPI_ISL_448760	GISAID	–	Homo sapiens	Complete	United Kingdom / England	2020	Oxford Viromics, NDM, University of Oxford; Oxford University Hospitals; Basingstoke and North Hampshire Hospital	2020-05-19	COVID-19 Genomics UK (COG-UK) Consortium
hCoV-19/England/OXON-AEB7C/2020	EPI_ISL_448762	GISAID	–	Homo sapiens	Complete	United Kingdom / England	2020	Oxford Viromics, NDM, University of Oxford; Oxford University Hospitals; Basingstoke and North Hampshire Hospital	2020-05-19	COVID-19 Genomics UK (COG-UK) Consortium
hCoV-19/England/OXON-AEB9A/2020	EPI_ISL_448763	GISAID	–	Homo sapiens	Complete	United Kingdom / England	2020	Oxford Viromics, NDM, University of Oxford; Oxford University Hospitals; Basingstoke and North Hampshire Hospital	2020-05-19	COVID-19 Genomics UK (COG-UK) Consortium
hCoV-19/England/OXON-AEBB8/2020	EPI_ISL_448765	GISAID	–	Homo sapiens	Complete	United Kingdom / England	2020	Oxford Viromics, NDM, University of Oxford; Oxford University Hospitals; Basingstoke and North Hampshire Hospital	2020-05-19	COVID-19 Genomics UK (COG-UK) Consortium
hCoV-19/England/OXON-AEBC7/2020	EPI_ISL_448766	GISAID	–	Homo sapiens	Complete	United Kingdom / England	2020	Oxford Viromics, NDM, University of Oxford; Oxford University Hospitals; Basingstoke and North Hampshire Hospital	2020-05-19	COVID-19 Genomics UK (COG-UK) Consortium
hCoV-19/England/OXON-AEBD6/2020	EPI_ISL_448767	GISAID	–	Homo sapiens	Complete	United Kingdom / England	2020	Oxford Viromics, NDM, University of Oxford; Oxford University Hospitals; Basingstoke and North Hampshire Hospital	2020-05-19	COVID-19 Genomics UK (COG-UK) Consortium
hCoV-19/England/OXON-AEBE5/2020	EPI_ISL_448768	GISAID	–	Homo sapiens	Complete	United Kingdom / England	2020	Oxford Viromics, NDM, University of Oxford; Oxford University Hospitals; Basingstoke and North Hampshire Hospital	2020-05-19	COVID-19 Genomics UK (COG-UK) Consortium
hCoV-19/England/OXON-AEBF4/2020	EPI_ISL_448769	GISAID	–	Homo sapiens	Complete	United Kingdom / England	2020	Oxford Viromics, NDM, University of Oxford; Oxford University Hospitals; Basingstoke and North Hampshire Hospital	2020-05-19	COVID-19 Genomics UK (COG-UK) Consortium
hCoV-19/England/OXON-AEC1F/2020	EPI_ISL_448771	GISAID	–	Homo sapiens	Complete	United Kingdom / England	2020	Oxford Viromics, NDM, University of Oxford; Oxford University Hospitals; Basingstoke and North Hampshire Hospital	2020-05-19	COVID-19 Genomics UK (COG-UK) Consortium
hCoV-19/England/OXON-AEC3D/2020	EPI_ISL_448772	GISAID	–	Homo sapiens	Complete	United Kingdom / England	2020	Oxford Viromics, NDM, University of Oxford; Oxford University Hospitals; Basingstoke and North Hampshire Hospital	2020-05-19	COVID-19 Genomics UK (COG-UK) Consortium
hCoV-19/England/NORW-E8727/2020	EPI_ISL_448228	GISAID	–	Homo sapiens	Complete	United Kingdom / England	2020	Quadram Institute Bioscience	2020-05-19	COVID-19 Genomics UK (COG-UK) Consortium
hCoV-19/England/NORW-E87EB/2020	EPI_ISL_448236	GISAID	–	Homo sapiens	Complete	United Kingdom / England	2020	Quadram Institute Bioscience	2020-05-19	COVID-19 Genomics UK (COG-UK) Consortium
hCoV-19/England/NORW-E8842/2020	EPI_ISL_448240	GISAID	–	Homo sapiens	Complete	United Kingdom / England	2020	Quadram Institute Bioscience	2020-05-19	COVID-19 Genomics UK (COG-UK) Consortium
hCoV-19/England/NORW-E8851/2020	EPI_ISL_448241	GISAID	–	Homo sapiens	Complete	United Kingdom / England	2020	Quadram Institute Bioscience	2020-05-19	COVID-19 Genomics UK (COG-UK) Consortium
hCoV-19/England/NORW-E88D9/2020	EPI_ISL_448247	GISAID	–	Homo sapiens	Complete	United Kingdom / England	2020	Quadram Institute Bioscience	2020-05-19	COVID-19 Genomics UK (COG-UK) Consortium
hCoV-19/England/NORW-E8921/2020	EPI_ISL_448250	GISAID	–	Homo sapiens	Complete	United Kingdom / England	2020	Quadram Institute Bioscience	2020-05-19	COVID-19 Genomics UK (COG-UK) Consortium
hCoV-19/England/NORW-E895E/2020	EPI_ISL_448253	GISAID	–	Homo sapiens	Complete	United Kingdom / England	2020	Quadram Institute Bioscience	2020-05-19	COVID-19 Genomics UK (COG-UK) Consortium
hCoV-19/England/NORW-E89D6/2020	EPI_ISL_448260	GISAID	–	Homo sapiens	Complete	United Kingdom / England	2020	Quadram Institute Bioscience	2020-05-19	COVID-19 Genomics UK (COG-UK) Consortium
hCoV-19/England/NORW-E89E5/2020	EPI_ISL_448261	GISAID	–	Homo sapiens	Complete	United Kingdom / England	2020	Quadram Institute Bioscience	2020-05-19	COVID-19 Genomics UK (COG-UK) Consortium
hCoV-19/England/NORW-E8A00/2020	EPI_ISL_448263	GISAID	–	Homo sapiens	Complete	United Kingdom / England	2020	Quadram Institute Bioscience	2020-05-19	COVID-19 Genomics UK (COG-UK) Consortium
hCoV-19/England/NORW-E8A1F/2020	EPI_ISL_448264	GISAID	–	Homo sapiens	Complete	United Kingdom / England	2020	Quadram Institute Bioscience	2020-05-19	COVID-19 Genomics UK (COG-UK) Consortium
hCoV-19/England/NORW-E8A88/2020	EPI_ISL_448271	GISAID	–	Homo sapiens	Complete	United Kingdom / England	2020	Quadram Institute Bioscience	2020-05-19	COVID-19 Genomics UK (COG-UK) Consortium
hCoV-19/England/NORW-E8D52/2020	EPI_ISL_448306	GISAID	–	Homo sapiens	Complete	United Kingdom / England	2020	Quadram Institute Bioscience	2020-05-19	COVID-19 Genomics UK (COG-UK) Consortium
hCoV-19/England/NORW-E8D70/2020	EPI_ISL_448308	GISAID	–	Homo sapiens	Complete	United Kingdom / England	2020	Quadram Institute Bioscience	2020-05-19	COVID-19 Genomics UK (COG-UK) Consortium
hCoV-19/England/NORW-E6EAC/2020	EPI_ISL_448987	GISAID	–	Homo sapiens	Complete	United Kingdom / England	2020	Quadram Institute Bioscience	2020-05-19	COVID-19 Genomics UK (COG-UK) Consortium
hCoV-19/England/NORW-E6F21/2020	EPI_ISL_448993	GISAID	–	Homo sapiens	Complete	United Kingdom / England	2020	Quadram Institute Bioscience	2020-05-19	COVID-19 Genomics UK (COG-UK) Consortium
hCoV-19/England/NORW-E8059/2020	EPI_ISL_449099	GISAID	–	Homo sapiens	Complete	United Kingdom / England	2020	Quadram Institute Bioscience	2020-05-19	COVID-19 Genomics UK (COG-UK) Consortium
hCoV-19/England/NORW-E80D1/2020	EPI_ISL_449106	GISAID	–	Homo sapiens	Complete	United Kingdom / England	2020	Quadram Institute Bioscience	2020-05-19	COVID-19 Genomics UK (COG-UK) Consortium
hCoV-19/England/NORW-E811A/2020	EPI_ISL_449110	GISAID	–	Homo sapiens	Complete	United Kingdom / England	2020	Quadram Institute Bioscience	2020-05-19	COVID-19 Genomics UK (COG-UK) Consortium
hCoV-19/England/NORW-E8165/2020	EPI_ISL_449115	GISAID	–	Homo sapiens	Complete	United Kingdom / England	2020	Quadram Institute Bioscience	2020-05-19	COVID-19 Genomics UK (COG-UK) Consortium
hCoV-19/England/NORW-E8226/2020	EPI_ISL_449126	GISAID	–	Homo sapiens	Complete	United Kingdom / England	2020	Quadram Institute Bioscience	2020-05-19	COVID-19 Genomics UK (COG-UK) Consortium
hCoV-19/England/NORW-E82EA/2020	EPI_ISL_449138	GISAID	–	Homo sapiens	Complete	United Kingdom / England	2020	Quadram Institute Bioscience	2020-05-19	COVID-19 Genomics UK (COG-UK) Consortium
hCoV-19/England/NORW-E8332/2020	EPI_ISL_449142	GISAID	–	Homo sapiens	Complete	United Kingdom / England	2020	Quadram Institute Bioscience	2020-05-19	COVID-19 Genomics UK (COG-UK) Consortium
hCoV-19/England/CAMB-1B0A4C/2020	EPI_ISL_452931	GISAID	–	Homo sapiens	Complete	United Kingdom / England	2020	Department of Pathology, University of Cambridge	2020-05-27	COVID-19 Genomics UK (COG-UK) Consortium
hCoV-19/England/CAMB-1B0BD0/2020	EPI_ISL_452950	GISAID	–	Homo sapiens	Complete	United Kingdom / England	2020	Department of Pathology, University of Cambridge	2020-05-27	COVID-19 Genomics UK (COG-UK) Consortium
hCoV-19/England/CAMB-1B0C64/2020	EPI_ISL_452955	GISAID	–	Homo sapiens	Complete	United Kingdom / England	2020	Department of Pathology, University of Cambridge	2020-05-27	COVID-19 Genomics UK (COG-UK) Consortium
hCoV-19/England/CAMB-1B2B92/2020	EPI_ISL_456707	GISAID	–	Homo sapiens	Complete	United Kingdom / England	2020	Department of Pathology, University of Cambridge	2020-06-02	COVID-19 Genomics UK (COG-UK) Consortium
hCoV-19/England/CAMB-1B2EE4/2020	EPI_ISL_456734	GISAID	–	Homo sapiens	Complete	United Kingdom / England	2020	Department of Pathology, University of Cambridge	2020-06-02	COVID-19 Genomics UK (COG-UK) Consortium
hCoV-19/England/BIRM-5EEAF/2020	EPI_ISL_456661	GISAID	–	Homo sapiens	Complete	United Kingdom / England	2020	University of Birmingham	2020-06-02	COVID-19 Genomics UK (COG-UK) Consortium
hCoV-19/England/EXET-134FAB/2020	EPI_ISL_457025	GISAID	–	Homo sapiens	Complete	United Kingdom / England	2020	University of Exeter	2020-06-02	COVID-19 Genomics UK (COG-UK) Consortium
hCoV-19/England/EXET-134FC9/2020	EPI_ISL_457026	GISAID	–	Homo sapiens	Complete	United Kingdom / England	2020	University of Exeter	2020-06-02	COVID-19 Genomics UK (COG-UK) Consortium
hCoV-19/England/EXET-134FD8/2020	EPI_ISL_457027	GISAID	–	Homo sapiens	Complete	United Kingdom / England	2020	University of Exeter	2020-06-02	COVID-19 Genomics UK (COG-UK) Consortium
hCoV-19/England/EXET-1350D4/2020	EPI_ISL_457030	GISAID	–	Homo sapiens	Complete	United Kingdom / England	2020	University of Exeter	2020-06-02	COVID-19 Genomics UK (COG-UK) Consortium
hCoV-19/England/EXET-135B5B/2020	EPI_ISL_457137	GISAID	–	Homo sapiens	Complete	United Kingdom / England	2020	University of Exeter	2020-06-02	COVID-19 Genomics UK (COG-UK) Consortium
hCoV-19/England/EXET-135C94/2020	EPI_ISL_457152	GISAID	–	Homo sapiens	Complete	United Kingdom / England	2020	University of Exeter	2020-06-02	COVID-19 Genomics UK (COG-UK) Consortium
hCoV-19/England/PORT-2CFDB9/2020	EPI_ISL_461998	GISAID	–	Homo sapiens	Complete	United Kingdom / England	2020	Centre for Enzyme Innovation, University of Portsmouth / Translational Research Laboratory, Portsmouth Hospitals NHS Trust	2020-06-06	COVID-19 Genomics UK (COG-UK) Consortium
hCoV-19/England/BIRM-5F521/2020	EPI_ISL_461513	GISAID	–	Homo sapiens	Complete	United Kingdom / England	2020	University of Birmingham	2020-06-06	COVID-19 Genomics UK (COG-UK) Consortium
hCoV-19/England/BIRM-5F5B8/2020	EPI_ISL_461518	GISAID	–	Homo sapiens	Complete	United Kingdom / England	2020	University of Birmingham	2020-06-06	COVID-19 Genomics UK (COG-UK) Consortium
hCoV-19/England/BIRM-5F688/2020	EPI_ISL_461523	GISAID	–	Homo sapiens	Complete	United Kingdom / England	2020	University of Birmingham	2020-06-06	COVID-19 Genomics UK (COG-UK) Consortium
hCoV-19/England/BIRM-5FE44/2020	EPI_ISL_461528	GISAID	–	Homo sapiens	Complete	United Kingdom / England	2020	University of Birmingham	2020-06-06	COVID-19 Genomics UK (COG-UK) Consortium
hCoV-19/England/BIRM-5FEBD/2020	EPI_ISL_461532	GISAID	–	Homo sapiens	Complete	United Kingdom / England	2020	University of Birmingham	2020-06-06	COVID-19 Genomics UK (COG-UK) Consortium
hCoV-19/England/BIRM-5FEEA/2020	EPI_ISL_461535	GISAID	–	Homo sapiens	Complete	United Kingdom / England	2020	University of Birmingham	2020-06-06	COVID-19 Genomics UK (COG-UK) Consortium
hCoV-19/England/BIRM-5FF14/2020	EPI_ISL_461537	GISAID	–	Homo sapiens	Complete	United Kingdom / England	2020	University of Birmingham	2020-06-06	COVID-19 Genomics UK (COG-UK) Consortium
hCoV-19/England/BIRM-5FF41/2020	EPI_ISL_461538	GISAID	–	Homo sapiens	Complete	United Kingdom / England	2020	University of Birmingham	2020-06-06	COVID-19 Genomics UK (COG-UK) Consortium
hCoV-19/England/BIRM-5FF9C/2020	EPI_ISL_461543	GISAID	–	Homo sapiens	Complete	United Kingdom / England	2020	University of Birmingham	2020-06-06	COVID-19 Genomics UK (COG-UK) Consortium
hCoV-19/England/PORT-2D0C30/2020	EPI_ISL_475266	GISAID	–	Homo sapiens	Complete	United Kingdom / England	2020	Centre for Enzyme Innovation, University of Portsmouth / Translational Research Laboratory, Portsmouth Hospitals NHS Trust	2020-06-23	COVID-19 Genomics UK (COG-UK) Consortium
hCoV-19/England/PORT-2D0F0A/2020	EPI_ISL_475304	GISAID	–	Homo sapiens	Complete	United Kingdom / England	2020	Centre for Enzyme Innovation, University of Portsmouth / Translational Research Laboratory, Portsmouth Hospitals NHS Trust	2020-06-23	COVID-19 Genomics UK (COG-UK) Consortium
hCoV-19/England/PORT-2D132B/2020	EPI_ISL_479182	GISAID	–	Homo sapiens	Complete	United Kingdom / England	2020	Centre for Enzyme Innovation, University of Portsmouth / Translational Research Laboratory, Portsmouth Hospitals NHS Trust	2020-06-30	COVID-19 Genomics UK (COG-UK) Consortium
hCoV-19/England/CAMB-1B1B39/2020	EPI_ISL_477786	GISAID	–	Homo sapiens	Complete	United Kingdom / England	2020	Department of Pathology, University of Cambridge	2020-06-30	COVID-19 Genomics UK (COG-UK) Consortium
hCoV-19/England/NORT-283A23/2020	EPI_ISL_478515	GISAID	–	Homo sapiens	Complete	United Kingdom / England	2020	Northumbria University / South Tees Hospitals NHS Foundation Trust / North Cumbria Integrated Care NHS Foundation Trust / North Tees and Hartlepool NHS Foundation Trust / Newcastle Hospitals NHS Foundation Trust	2020-06-30	COVID-19 Genomics UK (COG-UK) Consortium
hCoV-19/England/NORT-283B11/2020	EPI_ISL_478519	GISAID	–	Homo sapiens	Complete	United Kingdom / England	2020	Northumbria University / South Tees Hospitals NHS Foundation Trust / North Cumbria Integrated Care NHS Foundation Trust / North Tees and Hartlepool NHS Foundation Trust / Newcastle Hospitals NHS Foundation Trust	2020-06-30	COVID-19 Genomics UK (COG-UK) Consortium
hCoV-19/England/NORT-294F7B/2020	EPI_ISL_478623	GISAID	–	Homo sapiens	Complete	United Kingdom / England	2020	Northumbria University / South Tees Hospitals NHS Foundation Trust / North Cumbria Integrated Care NHS Foundation Trust / North Tees and Hartlepool NHS Foundation Trust / Newcastle Hospitals NHS Foundation Trust	2020-06-30	COVID-19 Genomics UK (COG-UK) Consortium
hCoV-19/England/OXON-AF364/2020	EPI_ISL_478730	GISAID	–	Homo sapiens	Complete	United Kingdom / England	2020	Oxford Viromics, NDM, University of Oxford; Oxford University Hospitals; Basingstoke and North Hampshire Hospital	2020-06-30	COVID-19 Genomics UK (COG-UK) Consortium
hCoV-19/England/OXON-AF3EC/2020	EPI_ISL_478733	GISAID	–	Homo sapiens	Complete	United Kingdom / England	2020	Oxford Viromics, NDM, University of Oxford; Oxford University Hospitals; Basingstoke and North Hampshire Hospital	2020-06-30	COVID-19 Genomics UK (COG-UK) Consortium
hCoV-19/England/OXON-AF425/2020	EPI_ISL_478737	GISAID	–	Homo sapiens	Complete	United Kingdom / England	2020	Oxford Viromics, NDM, University of Oxford; Oxford University Hospitals; Basingstoke and North Hampshire Hospital	2020-06-30	COVID-19 Genomics UK (COG-UK) Consortium
hCoV-19/England/OXON-AF4E9/2020	EPI_ISL_478745	GISAID	–	Homo sapiens	Complete	United Kingdom / England	2020	Oxford Viromics, NDM, University of Oxford; Oxford University Hospitals; Basingstoke and North Hampshire Hospital	2020-06-30	COVID-19 Genomics UK (COG-UK) Consortium
hCoV-19/England/OXON-AF6A7/2020	EPI_ISL_478762	GISAID	–	Homo sapiens	Complete	United Kingdom / England	2020	Oxford Viromics, NDM, University of Oxford; Oxford University Hospitals; Basingstoke and North Hampshire Hospital	2020-06-30	COVID-19 Genomics UK (COG-UK) Consortium
hCoV-19/England/OXON-AF72C/2020	EPI_ISL_478765	GISAID	–	Homo sapiens	Complete	United Kingdom / England	2020	Oxford Viromics, NDM, University of Oxford; Oxford University Hospitals; Basingstoke and North Hampshire Hospital	2020-06-30	COVID-19 Genomics UK (COG-UK) Consortium
hCoV-19/England/OXON-AF865/2020	EPI_ISL_478778	GISAID	–	Homo sapiens	Complete	United Kingdom / England	2020	Oxford Viromics, NDM, University of Oxford; Oxford University Hospitals; Basingstoke and North Hampshire Hospital	2020-06-30	COVID-19 Genomics UK (COG-UK) Consortium
hCoV-19/England/OXON-AF8A1/2020	EPI_ISL_478781	GISAID	–	Homo sapiens	Complete	United Kingdom / England	2020	Oxford Viromics, NDM, University of Oxford; Oxford University Hospitals; Basingstoke and North Hampshire Hospital	2020-06-30	COVID-19 Genomics UK (COG-UK) Consortium
hCoV-19/England/OXON-AF9EA/2020	EPI_ISL_478793	GISAID	–	Homo sapiens	Complete	United Kingdom / England	2020	Oxford Viromics, NDM, University of Oxford; Oxford University Hospitals; Basingstoke and North Hampshire Hospital	2020-06-30	COVID-19 Genomics UK (COG-UK) Consortium
hCoV-19/England/OXON-AFA23/2020	EPI_ISL_478796	GISAID	–	Homo sapiens	Complete	United Kingdom / England	2020	Oxford Viromics, NDM, University of Oxford; Oxford University Hospitals; Basingstoke and North Hampshire Hospital	2020-06-30	COVID-19 Genomics UK (COG-UK) Consortium
hCoV-19/England/OXON-AFAE7/2020	EPI_ISL_478804	GISAID	–	Homo sapiens	Complete	United Kingdom / England	2020	Oxford Viromics, NDM, University of Oxford; Oxford University Hospitals; Basingstoke and North Hampshire Hospital	2020-06-30	COVID-19 Genomics UK (COG-UK) Consortium
hCoV-19/England/OXON-AFB20/2020	EPI_ISL_478805	GISAID	–	Homo sapiens	Complete	United Kingdom / England	2020	Oxford Viromics, NDM, University of Oxford; Oxford University Hospitals; Basingstoke and North Hampshire Hospital	2020-06-30	COVID-19 Genomics UK (COG-UK) Consortium
hCoV-19/England/OXON-AFC69/2020	EPI_ISL_478817	GISAID	–	Homo sapiens	Complete	United Kingdom / England	2020	Oxford Viromics, NDM, University of Oxford; Oxford University Hospitals; Basingstoke and North Hampshire Hospital	2020-06-30	COVID-19 Genomics UK (COG-UK) Consortium
hCoV-19/England/OXON-AFCA5/2020	EPI_ISL_478818	GISAID	–	Homo sapiens	Complete	United Kingdom / England	2020	Oxford Viromics, NDM, University of Oxford; Oxford University Hospitals; Basingstoke and North Hampshire Hospital	2020-06-30	COVID-19 Genomics UK (COG-UK) Consortium
hCoV-19/England/OXON-AFCE1/2020	EPI_ISL_478821	GISAID	–	Homo sapiens	Complete	United Kingdom / England	2020	Oxford Viromics, NDM, University of Oxford; Oxford University Hospitals; Basingstoke and North Hampshire Hospital	2020-06-30	COVID-19 Genomics UK (COG-UK) Consortium
hCoV-19/England/OXON-AFD66/2020	EPI_ISL_478825	GISAID	–	Homo sapiens	Complete	United Kingdom / England	2020	Oxford Viromics, NDM, University of Oxford; Oxford University Hospitals; Basingstoke and North Hampshire Hospital	2020-06-30	COVID-19 Genomics UK (COG-UK) Consortium
hCoV-19/England/OXON-AFE63/2020	EPI_ISL_478831	GISAID	–	Homo sapiens	Complete	United Kingdom / England	2020	Oxford Viromics, NDM, University of Oxford; Oxford University Hospitals; Basingstoke and North Hampshire Hospital	2020-06-30	COVID-19 Genomics UK (COG-UK) Consortium
hCoV-19/England/OXON-AFEAF/2020	EPI_ISL_478833	GISAID	–	Homo sapiens	Complete	United Kingdom / England	2020	Oxford Viromics, NDM, University of Oxford; Oxford University Hospitals; Basingstoke and North Hampshire Hospital	2020-06-30	COVID-19 Genomics UK (COG-UK) Consortium
hCoV-19/England/OXON-B002D/2020	EPI_ISL_478846	GISAID	–	Homo sapiens	Complete	United Kingdom / England	2020	Oxford Viromics, NDM, University of Oxford; Oxford University Hospitals; Basingstoke and North Hampshire Hospital	2020-06-30	COVID-19 Genomics UK (COG-UK) Consortium
hCoV-19/England/OXON-B0069/2020	EPI_ISL_478849	GISAID	–	Homo sapiens	Complete	United Kingdom / England	2020	Oxford Viromics, NDM, University of Oxford; Oxford University Hospitals; Basingstoke and North Hampshire Hospital	2020-06-30	COVID-19 Genomics UK (COG-UK) Consortium
hCoV-19/England/OXON-B01A2/2020	EPI_ISL_478862	GISAID	–	Homo sapiens	Complete	United Kingdom / England	2020	Oxford Viromics, NDM, University of Oxford; Oxford University Hospitals; Basingstoke and North Hampshire Hospital	2020-06-30	COVID-19 Genomics UK (COG-UK) Consortium
hCoV-19/England/OXON-B04A9/2020	EPI_ISL_478883	GISAID	–	Homo sapiens	Complete	United Kingdom / England	2020	Oxford Viromics, NDM, University of Oxford; Oxford University Hospitals; Basingstoke and North Hampshire Hospital	2020-06-30	COVID-19 Genomics UK (COG-UK) Consortium
hCoV-19/England/OXON-B052E/2020	EPI_ISL_478885	GISAID	–	Homo sapiens	Complete	United Kingdom / England	2020	Oxford Viromics, NDM, University of Oxford; Oxford University Hospitals; Basingstoke and North Hampshire Hospital	2020-06-30	COVID-19 Genomics UK (COG-UK) Consortium
hCoV-19/England/OXON-B062B/2020	EPI_ISL_478892	GISAID	–	Homo sapiens	Complete	United Kingdom / England	2020	Oxford Viromics, NDM, University of Oxford; Oxford University Hospitals; Basingstoke and North Hampshire Hospital	2020-06-30	COVID-19 Genomics UK (COG-UK) Consortium
hCoV-19/England/OXON-B0667/2020	EPI_ISL_478896	GISAID	–	Homo sapiens	Complete	United Kingdom / England	2020	Oxford Viromics, NDM, University of Oxford; Oxford University Hospitals; Basingstoke and North Hampshire Hospital	2020-06-30	COVID-19 Genomics UK (COG-UK) Consortium
hCoV-19/England/OXON-B06A3/2020	EPI_ISL_478899	GISAID	–	Homo sapiens	Complete	United Kingdom / England	2020	Oxford Viromics, NDM, University of Oxford; Oxford University Hospitals; Basingstoke and North Hampshire Hospital	2020-06-30	COVID-19 Genomics UK (COG-UK) Consortium
hCoV-19/England/OXON-B07EC/2020	EPI_ISL_478910	GISAID	–	Homo sapiens	Complete	United Kingdom / England	2020	Oxford Viromics, NDM, University of Oxford; Oxford University Hospitals; Basingstoke and North Hampshire Hospital	2020-06-30	COVID-19 Genomics UK (COG-UK) Consortium
hCoV-19/England/OXON-B0825/2020	EPI_ISL_478913	GISAID	–	Homo sapiens	Complete	United Kingdom / England	2020	Oxford Viromics, NDM, University of Oxford; Oxford University Hospitals; Basingstoke and North Hampshire Hospital	2020-06-30	COVID-19 Genomics UK (COG-UK) Consortium
hCoV-19/England/OXON-B0922/2020	EPI_ISL_478921	GISAID	–	Homo sapiens	Complete	United Kingdom / England	2020	Oxford Viromics, NDM, University of Oxford; Oxford University Hospitals; Basingstoke and North Hampshire Hospital	2020-06-30	COVID-19 Genomics UK (COG-UK) Consortium
hCoV-19/England/OXON-B09AA/2020	EPI_ISL_478925	GISAID	–	Homo sapiens	Complete	United Kingdom / England	2020	Oxford Viromics, NDM, University of Oxford; Oxford University Hospitals; Basingstoke and North Hampshire Hospital	2020-06-30	COVID-19 Genomics UK (COG-UK) Consortium
hCoV-19/England/OXON-B0BA4/2020	EPI_ISL_478941	GISAID	–	Homo sapiens	Complete	United Kingdom / England	2020	Oxford Viromics, NDM, University of Oxford; Oxford University Hospitals; Basingstoke and North Hampshire Hospital	2020-06-30	COVID-19 Genomics UK (COG-UK) Consortium
hCoV-19/England/OXON-B0D62/2020	EPI_ISL_478961	GISAID	–	Homo sapiens	Complete	United Kingdom / England	2020	Oxford Viromics, NDM, University of Oxford; Oxford University Hospitals; Basingstoke and North Hampshire Hospital	2020-06-30	COVID-19 Genomics UK (COG-UK) Consortium
hCoV-19/England/OXON-B0DAE/2020	EPI_ISL_478965	GISAID	–	Homo sapiens	Complete	United Kingdom / England	2020	Oxford Viromics, NDM, University of Oxford; Oxford University Hospitals; Basingstoke and North Hampshire Hospital	2020-06-30	COVID-19 Genomics UK (COG-UK) Consortium
hCoV-19/England/OXON-B0E6F/2020	EPI_ISL_478970	GISAID	–	Homo sapiens	Complete	United Kingdom / England	2020	Oxford Viromics, NDM, University of Oxford; Oxford University Hospitals; Basingstoke and North Hampshire Hospital	2020-06-30	COVID-19 Genomics UK (COG-UK) Consortium
hCoV-19/England/OXON-B0EAB/2020	EPI_ISL_478973	GISAID	–	Homo sapiens	Complete	United Kingdom / England	2020	Oxford Viromics, NDM, University of Oxford; Oxford University Hospitals; Basingstoke and North Hampshire Hospital	2020-06-30	COVID-19 Genomics UK (COG-UK) Consortium
hCoV-19/England/OXON-B0F6C/2020	EPI_ISL_478981	GISAID	–	Homo sapiens	Complete	United Kingdom / England	2020	Oxford Viromics, NDM, University of Oxford; Oxford University Hospitals; Basingstoke and North Hampshire Hospital	2020-06-30	COVID-19 Genomics UK (COG-UK) Consortium
hCoV-19/England/OXON-B0FE4/2020	EPI_ISL_478985	GISAID	–	Homo sapiens	Complete	United Kingdom / England	2020	Oxford Viromics, NDM, University of Oxford; Oxford University Hospitals; Basingstoke and North Hampshire Hospital	2020-06-30	COVID-19 Genomics UK (COG-UK) Consortium
hCoV-19/England/OXON-B102C/2020	EPI_ISL_478988	GISAID	–	Homo sapiens	Complete	United Kingdom / England	2020	Oxford Viromics, NDM, University of Oxford; Oxford University Hospitals; Basingstoke and North Hampshire Hospital	2020-06-30	COVID-19 Genomics UK (COG-UK) Consortium
hCoV-19/England/OXON-B1068/2020	EPI_ISL_478990	GISAID	–	Homo sapiens	Complete	United Kingdom / England	2020	Oxford Viromics, NDM, University of Oxford; Oxford University Hospitals; Basingstoke and North Hampshire Hospital	2020-06-30	COVID-19 Genomics UK (COG-UK) Consortium
hCoV-19/England/OXON-B10A4/2020	EPI_ISL_478993	GISAID	–	Homo sapiens	Complete	United Kingdom / England	2020	Oxford Viromics, NDM, University of Oxford; Oxford University Hospitals; Basingstoke and North Hampshire Hospital	2020-06-30	COVID-19 Genomics UK (COG-UK) Consortium
hCoV-19/England/OXON-B10E0/2020	EPI_ISL_478996	GISAID	–	Homo sapiens	Complete	United Kingdom / England	2020	Oxford Viromics, NDM, University of Oxford; Oxford University Hospitals; Basingstoke and North Hampshire Hospital	2020-06-30	COVID-19 Genomics UK (COG-UK) Consortium
hCoV-19/England/OXON-B1332/2020	EPI_ISL_479005	GISAID	–	Homo sapiens	Complete	United Kingdom / England	2020	Oxford Viromics, NDM, University of Oxford; Oxford University Hospitals; Basingstoke and North Hampshire Hospital	2020-06-30	COVID-19 Genomics UK (COG-UK) Consortium
hCoV-19/England/OXON-B1350/2020	EPI_ISL_479007	GISAID	–	Homo sapiens	Complete	United Kingdom / England	2020	Oxford Viromics, NDM, University of Oxford; Oxford University Hospitals; Basingstoke and North Hampshire Hospital	2020-06-30	COVID-19 Genomics UK (COG-UK) Consortium
hCoV-19/England/OXON-B13F6/2020	EPI_ISL_479011	GISAID	–	Homo sapiens	Complete	United Kingdom / England	2020	Oxford Viromics, NDM, University of Oxford; Oxford University Hospitals; Basingstoke and North Hampshire Hospital	2020-06-30	COVID-19 Genomics UK (COG-UK) Consortium
hCoV-19/England/OXON-B1411/2020	EPI_ISL_479013	GISAID	–	Homo sapiens	Complete	United Kingdom / England	2020	Oxford Viromics, NDM, University of Oxford; Oxford University Hospitals; Basingstoke and North Hampshire Hospital	2020-06-30	COVID-19 Genomics UK (COG-UK) Consortium
hCoV-19/England/OXON-B145D/2020	EPI_ISL_479015	GISAID	–	Homo sapiens	Complete	United Kingdom / England	2020	Oxford Viromics, NDM, University of Oxford; Oxford University Hospitals; Basingstoke and North Hampshire Hospital	2020-06-30	COVID-19 Genomics UK (COG-UK) Consortium
hCoV-19/England/OXON-B147B/2020	EPI_ISL_479016	GISAID	–	Homo sapiens	Complete	United Kingdom / England	2020	Oxford Viromics, NDM, University of Oxford; Oxford University Hospitals; Basingstoke and North Hampshire Hospital	2020-06-30	COVID-19 Genomics UK (COG-UK) Consortium
hCoV-19/England/OXON-B14B7/2020	EPI_ISL_479019	GISAID	–	Homo sapiens	Complete	United Kingdom / England	2020	Oxford Viromics, NDM, University of Oxford; Oxford University Hospitals; Basingstoke and North Hampshire Hospital	2020-06-30	COVID-19 Genomics UK (COG-UK) Consortium
hCoV-19/England/OXON-B151E/2020	EPI_ISL_479024	GISAID	–	Homo sapiens	Complete	United Kingdom / England	2020	Oxford Viromics, NDM, University of Oxford; Oxford University Hospitals; Basingstoke and North Hampshire Hospital	2020-06-30	COVID-19 Genomics UK (COG-UK) Consortium
hCoV-19/England/OXON-B1596/2020	EPI_ISL_479025	GISAID	–	Homo sapiens	Complete	United Kingdom / England	2020	Oxford Viromics, NDM, University of Oxford; Oxford University Hospitals; Basingstoke and North Hampshire Hospital	2020-06-30	COVID-19 Genomics UK (COG-UK) Consortium
hCoV-19/England/OXON-B1657/2020	EPI_ISL_479032	GISAID	–	Homo sapiens	Complete	United Kingdom / England	2020	Oxford Viromics, NDM, University of Oxford; Oxford University Hospitals; Basingstoke and North Hampshire Hospital	2020-06-30	COVID-19 Genomics UK (COG-UK) Consortium
hCoV-19/England/OXON-B1736/2020	EPI_ISL_479040	GISAID	–	Homo sapiens	Complete	United Kingdom / England	2020	Oxford Viromics, NDM, University of Oxford; Oxford University Hospitals; Basingstoke and North Hampshire Hospital	2020-06-30	COVID-19 Genomics UK (COG-UK) Consortium
hCoV-19/England/OXON-B195E/2020	EPI_ISL_479055	GISAID	–	Homo sapiens	Complete	United Kingdom / England	2020	Oxford Viromics, NDM, University of Oxford; Oxford University Hospitals; Basingstoke and North Hampshire Hospital	2020-06-30	COVID-19 Genomics UK (COG-UK) Consortium
hCoV-19/England/OXON-B1A1F/2020	EPI_ISL_479063	GISAID	–	Homo sapiens	Complete	United Kingdom / England	2020	Oxford Viromics, NDM, University of Oxford; Oxford University Hospitals; Basingstoke and North Hampshire Hospital	2020-06-30	COVID-19 Genomics UK (COG-UK) Consortium
hCoV-19/England/OXON-B1AD3/2020	EPI_ISL_479070	GISAID	–	Homo sapiens	Complete	United Kingdom / England	2020	Oxford Viromics, NDM, University of Oxford; Oxford University Hospitals; Basingstoke and North Hampshire Hospital	2020-06-30	COVID-19 Genomics UK (COG-UK) Consortium
hCoV-19/England/OXON-B1B76/2020	EPI_ISL_479077	GISAID	–	Homo sapiens	Complete	United Kingdom / England	2020	Oxford Viromics, NDM, University of Oxford; Oxford University Hospitals; Basingstoke and North Hampshire Hospital	2020-06-30	COVID-19 Genomics UK (COG-UK) Consortium
hCoV-19/England/OXON-B1C55/2020	EPI_ISL_479081	GISAID	–	Homo sapiens	Complete	United Kingdom / England	2020	Oxford Viromics, NDM, University of Oxford; Oxford University Hospitals; Basingstoke and North Hampshire Hospital	2020-06-30	COVID-19 Genomics UK (COG-UK) Consortium
hCoV-19/England/OXON-B1CFB/2020	EPI_ISL_479088	GISAID	–	Homo sapiens	Complete	United Kingdom / England	2020	Oxford Viromics, NDM, University of Oxford; Oxford University Hospitals; Basingstoke and North Hampshire Hospital	2020-06-30	COVID-19 Genomics UK (COG-UK) Consortium
hCoV-19/England/OXON-B1DDA/2020	EPI_ISL_479092	GISAID	–	Homo sapiens	Complete	United Kingdom / England	2020	Oxford Viromics, NDM, University of Oxford; Oxford University Hospitals; Basingstoke and North Hampshire Hospital	2020-06-30	COVID-19 Genomics UK (COG-UK) Consortium
hCoV-19/England/OXON-B1DF8/2020	EPI_ISL_479094	GISAID	–	Homo sapiens	Complete	United Kingdom / England	2020	Oxford Viromics, NDM, University of Oxford; Oxford University Hospitals; Basingstoke and North Hampshire Hospital	2020-06-30	COVID-19 Genomics UK (COG-UK) Consortium
hCoV-19/England/OXON-B201C/2020	EPI_ISL_479106	GISAID	–	Homo sapiens	Complete	United Kingdom / England	2020	Oxford Viromics, NDM, University of Oxford; Oxford University Hospitals; Basingstoke and North Hampshire Hospital	2020-06-30	COVID-19 Genomics UK (COG-UK) Consortium
hCoV-19/England/OXON-B203A/2020	EPI_ISL_479107	GISAID	–	Homo sapiens	Complete	United Kingdom / England	2020	Oxford Viromics, NDM, University of Oxford; Oxford University Hospitals; Basingstoke and North Hampshire Hospital	2020-06-30	COVID-19 Genomics UK (COG-UK) Consortium
hCoV-19/England/OXON-B20FE/2020	EPI_ISL_479115	GISAID	–	Homo sapiens	Complete	United Kingdom / England	2020	Oxford Viromics, NDM, University of Oxford; Oxford University Hospitals; Basingstoke and North Hampshire Hospital	2020-06-30	COVID-19 Genomics UK (COG-UK) Consortium
hCoV-19/England/OXON-B26FC/2020	EPI_ISL_479168	GISAID	–	Homo sapiens	Complete	United Kingdom / England	2020	Oxford Viromics, NDM, University of Oxford; Oxford University Hospitals; Basingstoke and North Hampshire Hospital	2020-06-30	COVID-19 Genomics UK (COG-UK) Consortium
hCoV-19/England/EXET-135F40/2020	EPI_ISL_478280	GISAID	–	Homo sapiens	Complete	United Kingdom / England	2020	University of Exeter	2020-06-30	COVID-19 Genomics UK (COG-UK) Consortium
hCoV-19/England/NORW-EE3F0/2020	EPI_ISL_490538	GISAID	–	Homo sapiens	Complete	United Kingdom / England	2020	Quadram Institute Bioscience	2020-07-15	COVID-19 Genomics UK (COG-UK) Consortium
hCoV-19/England/NORW-EE527/2020	EPI_ISL_490551	GISAID	–	Homo sapiens	Complete	United Kingdom / England	2020	Quadram Institute Bioscience	2020-07-15	COVID-19 Genomics UK (COG-UK) Consortium
hCoV-19/England/LOND-124C67A/2020	EPI_ISL_490421	GISAID	–	Homo sapiens	Complete	United Kingdom / England	2020	University College London Hospital	2020-07-15	COVID-19 Genomics UK (COG-UK) Consortium
hCoV-19/England/LOND-124C698/2020	EPI_ISL_490422	GISAID	–	Homo sapiens	Complete	United Kingdom / England	2020	University College London Hospital	2020-07-15	COVID-19 Genomics UK (COG-UK) Consortium
hCoV-19/England/LOND-124C6B6/2020	EPI_ISL_490423	GISAID	–	Homo sapiens	Complete	United Kingdom / England	2020	University College London Hospital	2020-07-15	COVID-19 Genomics UK (COG-UK) Consortium
hCoV-19/England/LOND-124C6E3/2020	EPI_ISL_490424	GISAID	–	Homo sapiens	Complete	United Kingdom / England	2020	University College London Hospital	2020-07-15	COVID-19 Genomics UK (COG-UK) Consortium
hCoV-19/England/LOND-124C6F2/2020	EPI_ISL_490425	GISAID	–	Homo sapiens	Complete	United Kingdom / England	2020	University College London Hospital	2020-07-15	COVID-19 Genomics UK (COG-UK) Consortium
hCoV-19/England/LOND-124C70E/2020	EPI_ISL_490426	GISAID	–	Homo sapiens	Complete	United Kingdom / England	2020	University College London Hospital	2020-07-15	COVID-19 Genomics UK (COG-UK) Consortium
hCoV-19/England/LOND-124C73B/2020	EPI_ISL_490427	GISAID	–	Homo sapiens	Complete	United Kingdom / England	2020	University College London Hospital	2020-07-15	COVID-19 Genomics UK (COG-UK) Consortium
hCoV-19/England/LOND-124C768/2020	EPI_ISL_490428	GISAID	–	Homo sapiens	Complete	United Kingdom / England	2020	University College London Hospital	2020-07-15	COVID-19 Genomics UK (COG-UK) Consortium
hCoV-19/England/LOND-124C7A4/2020	EPI_ISL_490430	GISAID	–	Homo sapiens	Complete	United Kingdom / England	2020	University College London Hospital	2020-07-15	COVID-19 Genomics UK (COG-UK) Consortium
hCoV-19/England/LOND-124C7B3/2020	EPI_ISL_490431	GISAID	–	Homo sapiens	Complete	United Kingdom / England	2020	University College London Hospital	2020-07-15	COVID-19 Genomics UK (COG-UK) Consortium
hCoV-19/England/LOND-124C7D1/2020	EPI_ISL_490432	GISAID	–	Homo sapiens	Complete	United Kingdom / England	2020	University College London Hospital	2020-07-15	COVID-19 Genomics UK (COG-UK) Consortium
hCoV-19/England/LOND-124C7FF/2020	EPI_ISL_490433	GISAID	–	Homo sapiens	Complete	United Kingdom / England	2020	University College London Hospital	2020-07-15	COVID-19 Genomics UK (COG-UK) Consortium
hCoV-19/England/LOND-124C80B/2020	EPI_ISL_490434	GISAID	–	Homo sapiens	Complete	United Kingdom / England	2020	University College London Hospital	2020-07-15	COVID-19 Genomics UK (COG-UK) Consortium
hCoV-19/England/LOND-124C81A/2020	EPI_ISL_490435	GISAID	–	Homo sapiens	Complete	United Kingdom / England	2020	University College London Hospital	2020-07-15	COVID-19 Genomics UK (COG-UK) Consortium
hCoV-19/England/LOND-124C829/2020	EPI_ISL_490436	GISAID	–	Homo sapiens	Complete	United Kingdom / England	2020	University College London Hospital	2020-07-15	COVID-19 Genomics UK (COG-UK) Consortium
hCoV-19/England/LOND-124C874/2020	EPI_ISL_490438	GISAID	–	Homo sapiens	Complete	United Kingdom / England	2020	University College London Hospital	2020-07-15	COVID-19 Genomics UK (COG-UK) Consortium
hCoV-19/England/LOND-124C917/2020	EPI_ISL_490439	GISAID	–	Homo sapiens	Complete	United Kingdom / England	2020	University College London Hospital	2020-07-15	COVID-19 Genomics UK (COG-UK) Consortium
hCoV-19/England/PORT-2CF9E2/2020	EPI_ISL_493614	GISAID	–	Homo sapiens	Complete	United Kingdom / England	2020	Centre for Enzyme Innovation, University of Portsmouth / Translational Research Laboratory, Portsmouth Hospitals NHS Trust	2020-07-21	COVID-19 Genomics UK (COG-UK) Consortium
hCoV-19/England/PORT-2CFAFE/2020	EPI_ISL_493624	GISAID	–	Homo sapiens	Complete	United Kingdom / England	2020	Centre for Enzyme Innovation, University of Portsmouth / Translational Research Laboratory, Portsmouth Hospitals NHS Trust	2020-07-21	COVID-19 Genomics UK (COG-UK) Consortium
hCoV-19/England/BIRM-6000E/2020	EPI_ISL_493429	GISAID	–	Homo sapiens	Complete	United Kingdom / England	2020	University of Birmingham	2020-07-21	COVID-19 Genomics UK (COG-UK) Consortium
hCoV-19/England/BIRM-6004A/2020	EPI_ISL_493432	GISAID	–	Homo sapiens	Complete	United Kingdom / England	2020	University of Birmingham	2020-07-21	COVID-19 Genomics UK (COG-UK) Consortium
hCoV-19/England/BIRM-600B3/2020	EPI_ISL_493437	GISAID	–	Homo sapiens	Complete	United Kingdom / England	2020	University of Birmingham	2020-07-21	COVID-19 Genomics UK (COG-UK) Consortium
hCoV-19/England/BIRM-6011A/2020	EPI_ISL_493439	GISAID	–	Homo sapiens	Complete	United Kingdom / England	2020	University of Birmingham	2020-07-21	COVID-19 Genomics UK (COG-UK) Consortium
hCoV-19/England/PORT-2D4003/2020	EPI_ISL_507159	GISAID	–	Homo sapiens	Complete	United Kingdom / England	2020	Centre for Enzyme Innovation, University of Portsmouth / Translational Research Laboratory, Portsmouth Hospitals NHS Trust	2020-08-03	COVID-19 Genomics UK (COG-UK) Consortium
hCoV-19/England/PORT-2D1455/2020	EPI_ISL_512389	GISAID	–	Homo sapiens	Complete	United Kingdom / England	2020	Centre for Enzyme Innovation, University of Portsmouth / Translational Research Laboratory, Portsmouth Hospitals NHS Trust	2020-08-11	COVID-19 Genomics UK (COG-UK) Consortium
hCoV-19/England/PORT-2D16D7/2020	EPI_ISL_514458	GISAID	–	Homo sapiens	Complete	United Kingdom / England	2020	Centre for Enzyme Innovation, University of Portsmouth / Translational Research Laboratory, Portsmouth Hospitals NHS Trust	2020-08-17	COVID-19 Genomics UK (COG-UK) Consortium
hCoV-19/England/PORT-2D1789/2020	EPI_ISL_514467	GISAID	–	Homo sapiens	Complete	United Kingdom / England	2020	Centre for Enzyme Innovation, University of Portsmouth / Translational Research Laboratory, Portsmouth Hospitals NHS Trust	2020-08-17	COVID-19 Genomics UK (COG-UK) Consortium
hCoV-19/England/PORT-2D3C1F/2020	EPI_ISL_517542	GISAID	–	Homo sapiens	Complete	United Kingdom / England	2020	Centre for Enzyme Innovation, University of Portsmouth / Translational Research Laboratory, Portsmouth Hospitals NHS Trust	2020-08-24	COVID-19 Genomics UK (COG-UK) Consortium
hCoV-19/England/NORW-EEACE/2020	EPI_ISL_529238	GISAID	–	Homo sapiens	Complete	United Kingdom / England	2020	Quadram Institute Bioscience	2020-09-10	COVID-19 Genomics UK (COG-UK) Consortium
hCoV-19/England/NORW-EE563/2020	EPI_ISL_529240	GISAID	–	Homo sapiens	Complete	United Kingdom / England	2020	Quadram Institute Bioscience	2020-09-10	COVID-19 Genomics UK (COG-UK) Consortium
hCoV-19/England/NORW-EE581/2020	EPI_ISL_529241	GISAID	–	Homo sapiens	Complete	United Kingdom / England	2020	Quadram Institute Bioscience	2020-09-10	COVID-19 Genomics UK (COG-UK) Consortium
hCoV-19/England/NORW-EE5AF/2020	EPI_ISL_529242	GISAID	–	Homo sapiens	Complete	United Kingdom / England	2020	Quadram Institute Bioscience	2020-09-10	COVID-19 Genomics UK (COG-UK) Consortium
hCoV-19/England/NORW-EE730/2020	EPI_ISL_529243	GISAID	–	Homo sapiens	Complete	United Kingdom / England	2020	Quadram Institute Bioscience	2020-09-10	COVID-19 Genomics UK (COG-UK) Consortium
hCoV-19/England/NORW-EE76D/2020	EPI_ISL_529244	GISAID	–	Homo sapiens	Complete	United Kingdom / England	2020	Quadram Institute Bioscience	2020-09-10	COVID-19 Genomics UK (COG-UK) Consortium
hCoV-19/England/NORW-EE77C/2020	EPI_ISL_529245	GISAID	–	Homo sapiens	Complete	United Kingdom / England	2020	Quadram Institute Bioscience	2020-09-10	COVID-19 Genomics UK (COG-UK) Consortium
hCoV-19/England/NORW-EE78B/2020	EPI_ISL_529246	GISAID	–	Homo sapiens	Complete	United Kingdom / England	2020	Quadram Institute Bioscience	2020-09-10	COVID-19 Genomics UK (COG-UK) Consortium
hCoV-19/England/NORW-EEA19/2020	EPI_ISL_529247	GISAID	–	Homo sapiens	Complete	United Kingdom / England	2020	Quadram Institute Bioscience	2020-09-10	COVID-19 Genomics UK (COG-UK) Consortium
hCoV-19/England/NORW-EEAA0/2020	EPI_ISL_529248	GISAID	–	Homo sapiens	Complete	United Kingdom / England	2020	Quadram Institute Bioscience	2020-09-10	COVID-19 Genomics UK (COG-UK) Consortium
hCoV-19/England/NORW-EEB16/2020	EPI_ISL_529249	GISAID	–	Homo sapiens	Complete	United Kingdom / England	2020	Quadram Institute Bioscience	2020-09-10	COVID-19 Genomics UK (COG-UK) Consortium
hCoV-19/England/NORW-EEB9E/2020	EPI_ISL_529250	GISAID	–	Homo sapiens	Complete	United Kingdom / England	2020	Quadram Institute Bioscience	2020-09-10	COVID-19 Genomics UK (COG-UK) Consortium
hCoV-19/England/CAMB-1B5EE1/2020	EPI_ISL_549395	GISAID	–	Homo sapiens	Complete	United Kingdom / England	2020	Department of Pathology, University of Cambridge	2020-09-28	COVID-19 Genomics UK (COG-UK) Consortium
hCoV-19/England/NORW-EFB15/2020	EPI_ISL_549336	GISAID	–	Homo sapiens	Complete	United Kingdom / England	2020	Quadram Institute Bioscience	2020-09-28	COVID-19 Genomics UK (COG-UK) Consortium
hCoV-19/England/NORW-EFA45/2020	EPI_ISL_549349	GISAID	–	Homo sapiens	Complete	United Kingdom / England	2020	Quadram Institute Bioscience	2020-09-28	COVID-19 Genomics UK (COG-UK) Consortium
hCoV-19/England/NORW-EE651/2020	EPI_ISL_549477	GISAID	–	Homo sapiens	Complete	United Kingdom / England	2020	Quadram Institute Bioscience	2020-09-28	COVID-19 Genomics UK (COG-UK) Consortium
hCoV-19/England/NORW-EE6D9/2020	EPI_ISL_549478	GISAID	–	Homo sapiens	Complete	United Kingdom / England	2020	Quadram Institute Bioscience	2020-09-28	COVID-19 Genomics UK (COG-UK) Consortium
hCoV-19/England/NORW-EFA27/2020	EPI_ISL_549482	GISAID	–	Homo sapiens	Complete	United Kingdom / England	2020	Quadram Institute Bioscience	2020-09-28	COVID-19 Genomics UK (COG-UK) Consortium
hCoV-19/England/NORW-EFACD/2020	EPI_ISL_549483	GISAID	–	Homo sapiens	Complete	United Kingdom / England	2020	Quadram Institute Bioscience	2020-09-28	COVID-19 Genomics UK (COG-UK) Consortium
hCoV-19/England/NORW-EFADC/2020	EPI_ISL_549484	GISAID	–	Homo sapiens	Complete	United Kingdom / England	2020	Quadram Institute Bioscience	2020-09-28	COVID-19 Genomics UK (COG-UK) Consortium
hCoV-19/England/NORW-EFB06/2020	EPI_ISL_549485	GISAID	–	Homo sapiens	Complete	United Kingdom / England	2020	Quadram Institute Bioscience	2020-09-28	COVID-19 Genomics UK (COG-UK) Consortium
hCoV-19/England/NORW-EFB60/2020	EPI_ISL_549486	GISAID	–	Homo sapiens	Complete	United Kingdom / England	2020	Quadram Institute Bioscience	2020-09-28	COVID-19 Genomics UK (COG-UK) Consortium
hCoV-19/England/NORW-EFC7C/2020	EPI_ISL_549487	GISAID	–	Homo sapiens	Complete	United Kingdom / England	2020	Quadram Institute Bioscience	2020-09-28	COVID-19 Genomics UK (COG-UK) Consortium
hCoV-19/England/NORW-EFCD6/2020	EPI_ISL_549489	GISAID	–	Homo sapiens	Complete	United Kingdom / England	2020	Quadram Institute Bioscience	2020-09-28	COVID-19 Genomics UK (COG-UK) Consortium
hCoV-19/England/NORW-EFCE5/2020	EPI_ISL_549490	GISAID	–	Homo sapiens	Complete	United Kingdom / England	2020	Quadram Institute Bioscience	2020-09-28	COVID-19 Genomics UK (COG-UK) Consortium
hCoV-19/England/CAMB-1B5E4B/2020	EPI_ISL_573132	GISAID	–	Homo sapiens	Complete	United Kingdom / England	2020	Department of Pathology, University of Cambridge	2020-10-05	COVID-19 Genomics UK (COG-UK) Consortium
hCoV-19/England/CAMB-1B5E69/2020	EPI_ISL_573133	GISAID	–	Homo sapiens	Complete	United Kingdom / England	2020	Department of Pathology, University of Cambridge	2020-10-05	COVID-19 Genomics UK (COG-UK) Consortium
hCoV-19/England/CAMB-1B5E78/2020	EPI_ISL_573134	GISAID	–	Homo sapiens	Complete	United Kingdom / England	2020	Department of Pathology, University of Cambridge	2020-10-05	COVID-19 Genomics UK (COG-UK) Consortium
hCoV-19/England/CAMB-1B5E87/2020	EPI_ISL_573135	GISAID	–	Homo sapiens	Complete	United Kingdom / England	2020	Department of Pathology, University of Cambridge	2020-10-05	COVID-19 Genomics UK (COG-UK) Consortium
hCoV-19/England/CAMB-1B5EC3/2020	EPI_ISL_573136	GISAID	–	Homo sapiens	Complete	United Kingdom / England	2020	Department of Pathology, University of Cambridge	2020-10-05	COVID-19 Genomics UK (COG-UK) Consortium
hCoV-19/England/CAMB-1B5ED2/2020	EPI_ISL_573137	GISAID	–	Homo sapiens	Complete	United Kingdom / England	2020	Department of Pathology, University of Cambridge	2020-10-05	COVID-19 Genomics UK (COG-UK) Consortium
hCoV-19/India/MaxCov0024_CSIR-IGIB/2020	EPI_ISL_459926	GISAID	–	Homo sapiens	Complete	India / Delhi	2020	Devki Devi Foundation, a unit of Max Healthcare	2020-06-05	CSIR-IGIB/Max
hCoV-19/India/MaxCov0025_CSIR-IGIB/2020	EPI_ISL_459927	GISAID	–	Homo sapiens	Complete	India / Delhi	2020	Devki Devi Foundation, a unit of Max Healthcare	2020-06-05	CSIR-IGIB/Max
hCoV-19/Netherlands/Limburg/7/2020	EPI_ISL_415464	GISAID	–	Homo sapiens	Complete	Netherlands / Limburg	2020	Dutch COVID-19 response team	2020-03-17	Erasmus Medical Center
hCov-19/Netherlands/NoordBrabant/41/2020	EPI_ISL_415499	GISAID	–	Homo sapiens	Complete	Netherlands / Noord Brabant	2020	Dutch COVID-19 response team	2020-03-17	Erasmus Medical Center
hCov-19/Netherlands/NoordBrabant/51/2020	EPI_ISL_415507	GISAID	–	Homo sapiens	Complete	Netherlands / Noord Brabant	2020	Dutch COVID-19 response team	2020-03-17	Erasmus Medical Center
hCov-19/Netherlands/NoordBrabant/53/2020	EPI_ISL_415509	GISAID	–	Homo sapiens	Complete	Netherlands / Noord Brabant	2020	Dutch COVID-19 response team	2020-03-17	Erasmus Medical Center
hCov-19/Netherlands/NoordBrabant/61/2020	EPI_ISL_415517	GISAID	–	Homo sapiens	Complete	Netherlands / Noord Brabant	2020	Dutch COVID-19 response team	2020-03-17	Erasmus Medical Center
hCov-19/Netherlands/NoordBrabant/62/2020	EPI_ISL_415518	GISAID	–	Homo sapiens	Complete	Netherlands / Noord Brabant	2020	Dutch COVID-19 response team	2020-03-17	Erasmus Medical Center
hCov-19/Netherlands/NoordBrabant/63/2020	EPI_ISL_415519	GISAID	–	Homo sapiens	Complete	Netherlands / Noord Brabant	2020	Dutch COVID-19 response team	2020-03-17	Erasmus Medical Center
hCov-19/Netherlands/NoordBrabant/64/2020	EPI_ISL_415520	GISAID	–	Homo sapiens	Complete	Netherlands / Noord Brabant	2020	Dutch COVID-19 response team	2020-03-17	Erasmus Medical Center
hCov-19/Netherlands/NoordBrabant/65/2020	EPI_ISL_415521	GISAID	–	Homo sapiens	Complete	Netherlands / Noord Brabant	2020	Dutch COVID-19 response team	2020-03-17	Erasmus Medical Center
hCov-19/Netherlands/NoordBrabant/67/2020	EPI_ISL_415523	GISAID	–	Homo sapiens	Complete	Netherlands / Noord Brabant	2020	Dutch COVID-19 response team	2020-03-17	Erasmus Medical Center
hCoV-19/Netherlands/NoordBrabant_88/2020	EPI_ISL_422882	GISAID	–	Homo sapiens	Complete	Netherlands / Noord Brabant	2020	Dutch COVID-19 response team	2020-04-11	Erasmus Medical Center
hCoV-19/Netherlands/NA_379/2020	EPI_ISL_455181	GISAID	–	Homo sapiens	Complete	Netherlands	2020	Dutch COVID-19 response team	2020-05-29	Erasmus Medical Center
hCoV-19/Netherlands/NA_382/2020	EPI_ISL_455184	GISAID	–	Homo sapiens	Complete	Netherlands	2020	Dutch COVID-19 response team	2020-05-29	Erasmus Medical Center
hCoV-19/Netherlands/NA_383/2020	EPI_ISL_455185	GISAID	–	Homo sapiens	Complete	Netherlands	2020	Dutch COVID-19 response team	2020-05-29	Erasmus Medical Center
hCoV-19/Netherlands/NA_384/2020	EPI_ISL_455186	GISAID	–	Homo sapiens	Complete	Netherlands	2020	Dutch COVID-19 response team	2020-05-29	Erasmus Medical Center
hCoV-19/Netherlands/NA_385/2020	EPI_ISL_455187	GISAID	–	Homo sapiens	Complete	Netherlands	2020	Dutch COVID-19 response team	2020-05-29	Erasmus Medical Center
hCoV-19/Netherlands/NA_386/2020	EPI_ISL_455188	GISAID	–	Homo sapiens	Complete	Netherlands	2020	Dutch COVID-19 response team	2020-05-29	Erasmus Medical Center
hCoV-19/Netherlands/NA_387/2020	EPI_ISL_455189	GISAID	–	Homo sapiens	Complete	Netherlands	2020	Dutch COVID-19 response team	2020-05-29	Erasmus Medical Center
hCoV-19/Netherlands/NA_388/2020	EPI_ISL_455190	GISAID	–	Homo sapiens	Complete	Netherlands	2020	Dutch COVID-19 response team	2020-05-29	Erasmus Medical Center
hCoV-19/Netherlands/NA_389/2020	EPI_ISL_455191	GISAID	–	Homo sapiens	Complete	Netherlands	2020	Dutch COVID-19 response team	2020-05-29	Erasmus Medical Center
hCoV-19/Netherlands/NA_390/2020	EPI_ISL_455192	GISAID	–	Homo sapiens	Complete	Netherlands	2020	Dutch COVID-19 response team	2020-05-29	Erasmus Medical Center
hCoV-19/Netherlands/NA_391/2020	EPI_ISL_455193	GISAID	–	Homo sapiens	Complete	Netherlands	2020	Dutch COVID-19 response team	2020-05-29	Erasmus Medical Center
hCoV-19/Netherlands/NA_399/2020	EPI_ISL_455201	GISAID	–	Homo sapiens	Complete	Netherlands	2020	Dutch COVID-19 response team	2020-05-29	Erasmus Medical Center
hCoV-19/Netherlands/NA_421/2020	EPI_ISL_455223	GISAID	–	Homo sapiens	Complete	Netherlands	2020	Dutch COVID-19 response team	2020-05-29	Erasmus Medical Center
hCoV-19/Netherlands/NA_422/2020	EPI_ISL_455224	GISAID	–	Homo sapiens	Complete	Netherlands	2020	Dutch COVID-19 response team	2020-05-29	Erasmus Medical Center
hCoV-19/Netherlands/NA_457/2020	EPI_ISL_455259	GISAID	–	Homo sapiens	Complete	Netherlands	2020	Dutch COVID-19 response team	2020-05-29	Erasmus Medical Center
hCoV-19/Netherlands/NA_458/2020	EPI_ISL_455260	GISAID	–	Homo sapiens	Complete	Netherlands	2020	Dutch COVID-19 response team	2020-05-29	Erasmus Medical Center
hCoV-19/Netherlands/NA_460/2020	EPI_ISL_455262	GISAID	–	Homo sapiens	Complete	Netherlands	2020	Dutch COVID-19 response team	2020-05-29	Erasmus Medical Center
hCoV-19/Netherlands/NA_533/2020	EPI_ISL_460706	GISAID	–	Homo sapiens	Complete	Netherlands	2020	Dutch COVID-19 response team	2020-06-06	Erasmus Medical Center
hCoV-19/Netherlands/NA_534/2020	EPI_ISL_460707	GISAID	–	Homo sapiens	Complete	Netherlands	2020	Dutch COVID-19 response team	2020-06-06	Erasmus Medical Center
hCoV-19/Netherlands/NA_535/2020	EPI_ISL_460708	GISAID	–	Homo sapiens	Complete	Netherlands	2020	Dutch COVID-19 response team	2020-06-06	Erasmus Medical Center
hCoV-19/Netherlands/NA_536/2020	EPI_ISL_460709	GISAID	–	Homo sapiens	Complete	Netherlands	2020	Dutch COVID-19 response team	2020-06-06	Erasmus Medical Center
hCoV-19/Netherlands/NA_537/2020	EPI_ISL_460710	GISAID	–	Homo sapiens	Complete	Netherlands	2020	Dutch COVID-19 response team	2020-06-06	Erasmus Medical Center
hCoV-19/Netherlands/NA_538/2020	EPI_ISL_460711	GISAID	–	Homo sapiens	Complete	Netherlands	2020	Dutch COVID-19 response team	2020-06-06	Erasmus Medical Center
hCoV-19/Netherlands/NA_539/2020	EPI_ISL_460712	GISAID	–	Homo sapiens	Complete	Netherlands	2020	Dutch COVID-19 response team	2020-06-06	Erasmus Medical Center
hCoV-19/Netherlands/NA_540/2020	EPI_ISL_460713	GISAID	–	Homo sapiens	Complete	Netherlands	2020	Dutch COVID-19 response team	2020-06-06	Erasmus Medical Center
hCoV-19/Netherlands/NA_556/2020	EPI_ISL_460722	GISAID	–	Homo sapiens	Complete	Netherlands	2020	Dutch COVID-19 response team	2020-06-06	Erasmus Medical Center
hCoV-19/Netherlands/NA_575/2020	EPI_ISL_460739	GISAID	–	Homo sapiens	Complete	Netherlands	2020	Dutch COVID-19 response team	2020-06-06	Erasmus Medical Center
hCoV-19/Netherlands/NA_576/2020	EPI_ISL_460740	GISAID	–	Homo sapiens	Complete	Netherlands	2020	Dutch COVID-19 response team	2020-06-06	Erasmus Medical Center
hCoV-19/Netherlands/NA_577/2020	EPI_ISL_460741	GISAID	–	Homo sapiens	Complete	Netherlands	2020	Dutch COVID-19 response team	2020-06-06	Erasmus Medical Center
hCoV-19/Netherlands/NA_578/2020	EPI_ISL_460742	GISAID	–	Homo sapiens	Complete	Netherlands	2020	Dutch COVID-19 response team	2020-06-06	Erasmus Medical Center
hCoV-19/Netherlands/NA_579/2020	EPI_ISL_460743	GISAID	–	Homo sapiens	Complete	Netherlands	2020	Dutch COVID-19 response team	2020-06-06	Erasmus Medical Center
hCoV-19/Netherlands/NA_582/2020	EPI_ISL_460746	GISAID	–	Homo sapiens	Complete	Netherlands	2020	Dutch COVID-19 response team	2020-06-06	Erasmus Medical Center
hCoV-19/Netherlands/NA_583/2020	EPI_ISL_460747	GISAID	–	Homo sapiens	Complete	Netherlands	2020	Dutch COVID-19 response team	2020-06-06	Erasmus Medical Center
hCoV-19/Netherlands/NA_584/2020	EPI_ISL_460748	GISAID	–	Homo sapiens	Complete	Netherlands	2020	Dutch COVID-19 response team	2020-06-06	Erasmus Medical Center
hCoV-19/Netherlands/NA_585/2020	EPI_ISL_460749	GISAID	–	Homo sapiens	Complete	Netherlands	2020	Dutch COVID-19 response team	2020-06-06	Erasmus Medical Center
hCoV-19/Netherlands/NA_586/2020	EPI_ISL_460750	GISAID	–	Homo sapiens	Complete	Netherlands	2020	Dutch COVID-19 response team	2020-06-06	Erasmus Medical Center
hCoV-19/Netherlands/NA_588/2020	EPI_ISL_460752	GISAID	–	Homo sapiens	Complete	Netherlands	2020	Dutch COVID-19 response team	2020-06-06	Erasmus Medical Center
hCoV-19/Netherlands/NA_609/2020	EPI_ISL_460772	GISAID	–	Homo sapiens	Complete	Netherlands	2020	Dutch COVID-19 response team	2020-06-06	Erasmus Medical Center
hCoV-19/Netherlands/Overijssel_32/2020	EPI_ISL_460822	GISAID	–	Homo sapiens	Complete	Netherlands / Overijssel	2020	Dutch COVID-19 response team	2020-06-06	Erasmus Medical Center
hCoV-19/Netherlands/Gelderland_130/2020	EPI_ISL_460891	GISAID	–	Homo sapiens	Complete	Netherlands / Gelderland	2020	Dutch COVID-19 response team	2020-06-06	Erasmus Medical Center
hCoV-19/Netherlands/Limburg_66/2020	EPI_ISL_461051	GISAID	–	Homo sapiens	Complete	Netherlands / Limburg	2020	Dutch COVID-19 response team	2020-06-06	Erasmus Medical Center
hCoV-19/Netherlands/Limburg_67/2020	EPI_ISL_461052	GISAID	–	Homo sapiens	Complete	Netherlands / Limburg	2020	Dutch COVID-19 response team	2020-06-06	Erasmus Medical Center
hCoV-19/Netherlands/Limburg_68/2020	EPI_ISL_461053	GISAID	–	Homo sapiens	Complete	Netherlands / Limburg	2020	Dutch COVID-19 response team	2020-06-06	Erasmus Medical Center
hCoV-19/Netherlands/Limburg_69/2020	EPI_ISL_461054	GISAID	–	Homo sapiens	Complete	Netherlands / Limburg	2020	Dutch COVID-19 response team	2020-06-06	Erasmus Medical Center
hCoV-19/Netherlands/Limburg_70/2020	EPI_ISL_461055	GISAID	–	Homo sapiens	Complete	Netherlands / Limburg	2020	Dutch COVID-19 response team	2020-06-06	Erasmus Medical Center
hCoV-19/Netherlands/Limburg_71/2020	EPI_ISL_461056	GISAID	–	Homo sapiens	Complete	Netherlands / Limburg	2020	Dutch COVID-19 response team	2020-06-06	Erasmus Medical Center
hCoV-19/Netherlands/Limburg_72/2020	EPI_ISL_461057	GISAID	–	Homo sapiens	Complete	Netherlands / Limburg	2020	Dutch COVID-19 response team	2020-06-06	Erasmus Medical Center
hCoV-19/Netherlands/Limburg_73/2020	EPI_ISL_461058	GISAID	–	Homo sapiens	Complete	Netherlands / Limburg	2020	Dutch COVID-19 response team	2020-06-06	Erasmus Medical Center
hCoV-19/Netherlands/Limburg_74/2020	EPI_ISL_461059	GISAID	–	Homo sapiens	Complete	Netherlands / Limburg	2020	Dutch COVID-19 response team	2020-06-06	Erasmus Medical Center
hCoV-19/Netherlands/Limburg_75/2020	EPI_ISL_461060	GISAID	–	Homo sapiens	Complete	Netherlands / Limburg	2020	Dutch COVID-19 response team	2020-06-06	Erasmus Medical Center
hCoV-19/Netherlands/NA_654/2020	EPI_ISL_461089	GISAID	–	Homo sapiens	Complete	Netherlands	2020	Dutch COVID-19 response team	2020-06-06	Erasmus Medical Center
hCoV-19/Netherlands/NA_655/2020	EPI_ISL_461090	GISAID	–	Homo sapiens	Complete	Netherlands	2020	Dutch COVID-19 response team	2020-06-06	Erasmus Medical Center
hCoV-19/Netherlands/NA_656/2020	EPI_ISL_461091	GISAID	–	Homo sapiens	Complete	Netherlands	2020	Dutch COVID-19 response team	2020-06-06	Erasmus Medical Center
hCoV-19/Netherlands/NA_657/2020	EPI_ISL_461092	GISAID	–	Homo sapiens	Complete	Netherlands	2020	Dutch COVID-19 response team	2020-06-06	Erasmus Medical Center
hCoV-19/Netherlands/NA_658/2020	EPI_ISL_461093	GISAID	–	Homo sapiens	Complete	Netherlands	2020	Dutch COVID-19 response team	2020-06-06	Erasmus Medical Center
hCoV-19/Netherlands/NA_659/2020	EPI_ISL_461094	GISAID	–	Homo sapiens	Complete	Netherlands	2020	Dutch COVID-19 response team	2020-06-06	Erasmus Medical Center
hCoV-19/Netherlands/NA_660/2020	EPI_ISL_461095	GISAID	–	Homo sapiens	Complete	Netherlands	2020	Dutch COVID-19 response team	2020-06-06	Erasmus Medical Center
hCoV-19/Netherlands/NA_662/2020	EPI_ISL_461097	GISAID	–	Homo sapiens	Complete	Netherlands	2020	Dutch COVID-19 response team	2020-06-06	Erasmus Medical Center
hCoV-19/Netherlands/NA_663/2020	EPI_ISL_461098	GISAID	–	Homo sapiens	Complete	Netherlands	2020	Dutch COVID-19 response team	2020-06-06	Erasmus Medical Center
hCoV-19/Netherlands/NA_665/2020	EPI_ISL_461100	GISAID	–	Homo sapiens	Complete	Netherlands	2020	Dutch COVID-19 response team	2020-06-06	Erasmus Medical Center
hCoV-19/Netherlands/NA_677/2020	EPI_ISL_461112	GISAID	–	Homo sapiens	Complete	Netherlands	2020	Dutch COVID-19 response team	2020-06-06	Erasmus Medical Center
hCoV-19/Netherlands/NoordBrabant_125/2020	EPI_ISL_461160	GISAID	–	Homo sapiens	Complete	Netherlands / Noord Brabant	2020	Dutch COVID-19 response team	2020-06-06	Erasmus Medical Center
hCoV-19/Netherlands/NoordBrabant_127/2020	EPI_ISL_461162	GISAID	–	Homo sapiens	Complete	Netherlands / Noord Brabant	2020	Dutch COVID-19 response team	2020-06-06	Erasmus Medical Center
hCoV-19/Netherlands/NoordBrabant_133/2020	EPI_ISL_461168	GISAID	–	Homo sapiens	Complete	Netherlands / Noord Brabant	2020	Dutch COVID-19 response team	2020-06-06	Erasmus Medical Center
hCoV-19/Netherlands/NoordBrabant_134/2020	EPI_ISL_461169	GISAID	–	Homo sapiens	Complete	Netherlands / Noord Brabant	2020	Dutch COVID-19 response team	2020-06-06	Erasmus Medical Center
hCoV-19/Netherlands/NoordBrabant_136/2020	EPI_ISL_461171	GISAID	–	Homo sapiens	Complete	Netherlands / Noord Brabant	2020	Dutch COVID-19 response team	2020-06-06	Erasmus Medical Center
hCoV-19/Netherlands/NoordBrabant_138/2020	EPI_ISL_461173	GISAID	–	Homo sapiens	Complete	Netherlands / Noord Brabant	2020	Dutch COVID-19 response team	2020-06-06	Erasmus Medical Center
hCoV-19/Netherlands/NoordBrabant_139/2020	EPI_ISL_461174	GISAID	–	Homo sapiens	Complete	Netherlands / Noord Brabant	2020	Dutch COVID-19 response team	2020-06-06	Erasmus Medical Center
hCoV-19/Netherlands/NoordBrabant_140/2020	EPI_ISL_461175	GISAID	–	Homo sapiens	Complete	Netherlands / Noord Brabant	2020	Dutch COVID-19 response team	2020-06-06	Erasmus Medical Center
hCoV-19/Netherlands/NoordBrabant_141/2020	EPI_ISL_461176	GISAID	–	Homo sapiens	Complete	Netherlands / Noord Brabant	2020	Dutch COVID-19 response team	2020-06-06	Erasmus Medical Center
hCoV-19/Netherlands/NoordBrabant_143/2020	EPI_ISL_461178	GISAID	–	Homo sapiens	Complete	Netherlands / Noord Brabant	2020	Dutch COVID-19 response team	2020-06-06	Erasmus Medical Center
hCoV-19/Netherlands/NoordBrabant_145/2020	EPI_ISL_461180	GISAID	–	Homo sapiens	Complete	Netherlands / Noord Brabant	2020	Dutch COVID-19 response team	2020-06-06	Erasmus Medical Center
hCoV-19/Netherlands/NoordBrabant_156/2020	EPI_ISL_461191	GISAID	–	Homo sapiens	Complete	Netherlands / Noord Brabant	2020	Dutch COVID-19 response team	2020-06-06	Erasmus Medical Center
hCoV-19/Netherlands/NoordBrabant_157/2020	EPI_ISL_461192	GISAID	–	Homo sapiens	Complete	Netherlands / Noord Brabant	2020	Dutch COVID-19 response team	2020-06-06	Erasmus Medical Center
hCoV-19/Netherlands/NoordBrabant_166/2020	EPI_ISL_461200	GISAID	–	Homo sapiens	Complete	Netherlands / Noord Brabant	2020	Dutch COVID-19 response team	2020-06-06	Erasmus Medical Center
hCoV-19/Netherlands/Utrecht_35/2020	EPI_ISL_461233	GISAID	–	Homo sapiens	Complete	Netherlands / Utrecht	2020	Dutch COVID-19 response team	2020-06-06	Erasmus Medical Center
hCoV-19/Netherlands/ZuidHolland_202/2020	EPI_ISL_461374	GISAID	–	Homo sapiens	Complete	Netherlands / Zuid Holland	2020	Dutch COVID-19 response team	2020-06-06	Erasmus Medical Center
hCoV-19/Netherlands/ZuidHolland_210/2020	EPI_ISL_461382	GISAID	–	Homo sapiens	Complete	Netherlands / Zuid Holland	2020	Dutch COVID-19 response team	2020-06-06	Erasmus Medical Center
hCoV-19/Netherlands/ZuidHolland_220/2020	EPI_ISL_461392	GISAID	–	Homo sapiens	Complete	Netherlands / Zuid Holland	2020	Dutch COVID-19 response team	2020-06-06	Erasmus Medical Center
hCoV-19/Netherlands/ZuidHolland_221/2020	EPI_ISL_461393	GISAID	–	Homo sapiens	Complete	Netherlands / Zuid Holland	2020	Dutch COVID-19 response team	2020-06-06	Erasmus Medical Center
hCoV-19/Netherlands/ZuidHolland_223/2020	EPI_ISL_461395	GISAID	–	Homo sapiens	Complete	Netherlands / Zuid Holland	2020	Dutch COVID-19 response team	2020-06-06	Erasmus Medical Center
hCoV-19/Netherlands/GE-EMC-234/2020	EPI_ISL_523213	GISAID	–	Homo sapiens	Complete	Netherlands / Gelderland	2020	Dutch COVID-19 response team	2020-08-26	Erasmus Medical Center
hCoV-19/Netherlands/GE-EMC-235/2020	EPI_ISL_523214	GISAID	–	Homo sapiens	Complete	Netherlands / Gelderland	2020	Dutch COVID-19 response team	2020-08-26	Erasmus Medical Center
hCoV-19/Netherlands/GE-EMC-236/2020	EPI_ISL_523215	GISAID	–	Homo sapiens	Complete	Netherlands / Gelderland	2020	Dutch COVID-19 response team	2020-08-26	Erasmus Medical Center
hCoV-19/Netherlands/GE-EMC-237/2020	EPI_ISL_523216	GISAID	–	Homo sapiens	Complete	Netherlands / Gelderland	2020	Dutch COVID-19 response team	2020-08-26	Erasmus Medical Center
hCoV-19/Netherlands/GE-EMC-238/2020	EPI_ISL_523217	GISAID	–	Homo sapiens	Complete	Netherlands / Gelderland	2020	Dutch COVID-19 response team	2020-08-26	Erasmus Medical Center
hCoV-19/Netherlands/GE-EMC-239/2020	EPI_ISL_523218	GISAID	–	Homo sapiens	Complete	Netherlands / Gelderland	2020	Dutch COVID-19 response team	2020-08-26	Erasmus Medical Center
hCoV-19/Netherlands/GE-EMC-241/2020	EPI_ISL_523220	GISAID	–	Homo sapiens	Complete	Netherlands / Gelderland	2020	Dutch COVID-19 response team	2020-08-26	Erasmus Medical Center
hCoV-19/Netherlands/GE-EMC-242/2020	EPI_ISL_523221	GISAID	–	Homo sapiens	Complete	Netherlands / Gelderland	2020	Dutch COVID-19 response team	2020-08-26	Erasmus Medical Center
hCoV-19/Netherlands/GE-EMC-243/2020	EPI_ISL_523222	GISAID	–	Homo sapiens	Complete	Netherlands / Gelderland	2020	Dutch COVID-19 response team	2020-08-26	Erasmus Medical Center
hCoV-19/Netherlands/GE-EMC-244/2020	EPI_ISL_523223	GISAID	–	Homo sapiens	Complete	Netherlands / Gelderland	2020	Dutch COVID-19 response team	2020-08-26	Erasmus Medical Center
hCoV-19/Netherlands/GE-EMC-246/2020	EPI_ISL_523225	GISAID	–	Homo sapiens	Complete	Netherlands / Gelderland	2020	Dutch COVID-19 response team	2020-08-26	Erasmus Medical Center
hCoV-19/Netherlands/GE-EMC-247/2020	EPI_ISL_523226	GISAID	–	Homo sapiens	Complete	Netherlands / Gelderland	2020	Dutch COVID-19 response team	2020-08-26	Erasmus Medical Center
hCoV-19/Netherlands/GE-EMC-248/2020	EPI_ISL_523227	GISAID	–	Homo sapiens	Complete	Netherlands / Gelderland	2020	Dutch COVID-19 response team	2020-08-26	Erasmus Medical Center
hCoV-19/Netherlands/GE-EMC-249/2020	EPI_ISL_523228	GISAID	–	Homo sapiens	Complete	Netherlands / Gelderland	2020	Dutch COVID-19 response team	2020-08-26	Erasmus Medical Center
hCoV-19/Netherlands/GE-EMC-250/2020	EPI_ISL_523229	GISAID	–	Homo sapiens	Complete	Netherlands / Gelderland	2020	Dutch COVID-19 response team	2020-08-26	Erasmus Medical Center
hCoV-19/Netherlands/GE-EMC-251/2020	EPI_ISL_523230	GISAID	–	Homo sapiens	Complete	Netherlands / Gelderland	2020	Dutch COVID-19 response team	2020-08-26	Erasmus Medical Center
hCoV-19/Netherlands/GE-EMC-252/2020	EPI_ISL_523231	GISAID	–	Homo sapiens	Complete	Netherlands / Gelderland	2020	Dutch COVID-19 response team	2020-08-26	Erasmus Medical Center
hCoV-19/Netherlands/GE-EMC-254/2020	EPI_ISL_523233	GISAID	–	Homo sapiens	Complete	Netherlands / Gelderland	2020	Dutch COVID-19 response team	2020-08-26	Erasmus Medical Center
hCoV-19/Netherlands/GE-EMC-295/2020	EPI_ISL_523274	GISAID	–	Homo sapiens	Complete	Netherlands / Gelderland	2020	Dutch COVID-19 response team	2020-08-26	Erasmus Medical Center
hCoV-19/Netherlands/NB-EMC-169/2020	EPI_ISL_523292	GISAID	–	Homo sapiens	Complete	Netherlands / Noord Brabant	2020	Dutch COVID-19 response team	2020-08-26	Erasmus Medical Center
hCoV-19/Netherlands/NB-EMC-170/2020	EPI_ISL_523293	GISAID	–	Homo sapiens	Complete	Netherlands / Noord Brabant	2020	Dutch COVID-19 response team	2020-08-26	Erasmus Medical Center
hCoV-19/Netherlands/NB-EMC-171/2020	EPI_ISL_523294	GISAID	–	Homo sapiens	Complete	Netherlands / Noord Brabant	2020	Dutch COVID-19 response team	2020-08-26	Erasmus Medical Center
hCoV-19/Netherlands/NB-EMC-173/2020	EPI_ISL_523296	GISAID	–	Homo sapiens	Complete	Netherlands / Noord Brabant	2020	Dutch COVID-19 response team	2020-08-26	Erasmus Medical Center
hCoV-19/Netherlands/NB-EMC-174/2020	EPI_ISL_523297	GISAID	–	Homo sapiens	Complete	Netherlands / Noord Brabant	2020	Dutch COVID-19 response team	2020-08-26	Erasmus Medical Center
hCoV-19/Netherlands/NB-EMC-176/2020	EPI_ISL_523299	GISAID	–	Homo sapiens	Complete	Netherlands / Noord Brabant	2020	Dutch COVID-19 response team	2020-08-26	Erasmus Medical Center
hCoV-19/Netherlands/NB-EMC-187/2020	EPI_ISL_523310	GISAID	–	Homo sapiens	Complete	Netherlands / Noord Brabant	2020	Dutch COVID-19 response team	2020-08-26	Erasmus Medical Center
hCoV-19/Netherlands/NB-EMC-188/2020	EPI_ISL_523311	GISAID	–	Homo sapiens	Complete	Netherlands / Noord Brabant	2020	Dutch COVID-19 response team	2020-08-26	Erasmus Medical Center
hCoV-19/Netherlands/NB-EMC-189/2020	EPI_ISL_523312	GISAID	–	Homo sapiens	Complete	Netherlands / Noord Brabant	2020	Dutch COVID-19 response team	2020-08-26	Erasmus Medical Center
hCoV-19/Netherlands/NB-EMC-190/2020	EPI_ISL_523313	GISAID	–	Homo sapiens	Complete	Netherlands / Noord Brabant	2020	Dutch COVID-19 response team	2020-08-26	Erasmus Medical Center
hCoV-19/Netherlands/NB-EMC-191/2020	EPI_ISL_523314	GISAID	–	Homo sapiens	Complete	Netherlands / Noord Brabant	2020	Dutch COVID-19 response team	2020-08-26	Erasmus Medical Center
hCoV-19/Netherlands/NB-EMC-192/2020	EPI_ISL_523315	GISAID	–	Homo sapiens	Complete	Netherlands / Noord Brabant	2020	Dutch COVID-19 response team	2020-08-26	Erasmus Medical Center
hCoV-19/Netherlands/NB-EMC-193/2020	EPI_ISL_523316	GISAID	–	Homo sapiens	Complete	Netherlands / Noord Brabant	2020	Dutch COVID-19 response team	2020-08-26	Erasmus Medical Center
hCoV-19/Netherlands/NB-EMC-194/2020	EPI_ISL_523317	GISAID	–	Homo sapiens	Complete	Netherlands / Noord Brabant	2020	Dutch COVID-19 response team	2020-08-26	Erasmus Medical Center
hCoV-19/Netherlands/NB-EMC-195/2020	EPI_ISL_523318	GISAID	–	Homo sapiens	Complete	Netherlands / Noord Brabant	2020	Dutch COVID-19 response team	2020-08-26	Erasmus Medical Center
hCoV-19/Netherlands/NB-EMC-196/2020	EPI_ISL_523319	GISAID	–	Homo sapiens	Complete	Netherlands / Noord Brabant	2020	Dutch COVID-19 response team	2020-08-26	Erasmus Medical Center
hCoV-19/Netherlands/NB-EMC-197/2020	EPI_ISL_523320	GISAID	–	Homo sapiens	Complete	Netherlands / Noord Brabant	2020	Dutch COVID-19 response team	2020-08-26	Erasmus Medical Center
hCoV-19/Netherlands/NB-EMC-198/2020	EPI_ISL_523321	GISAID	–	Homo sapiens	Complete	Netherlands / Noord Brabant	2020	Dutch COVID-19 response team	2020-08-26	Erasmus Medical Center
hCoV-19/Netherlands/NB-EMC-199/2020	EPI_ISL_523322	GISAID	–	Homo sapiens	Complete	Netherlands / Noord Brabant	2020	Dutch COVID-19 response team	2020-08-26	Erasmus Medical Center
hCoV-19/Netherlands/NB-EMC-200/2020	EPI_ISL_523323	GISAID	–	Homo sapiens	Complete	Netherlands / Noord Brabant	2020	Dutch COVID-19 response team	2020-08-26	Erasmus Medical Center
hCoV-19/Netherlands/NB-EMC-201/2020	EPI_ISL_523324	GISAID	–	Homo sapiens	Complete	Netherlands / Noord Brabant	2020	Dutch COVID-19 response team	2020-08-26	Erasmus Medical Center
hCoV-19/Netherlands/NB-EMC-202/2020	EPI_ISL_523325	GISAID	–	Homo sapiens	Complete	Netherlands / Noord Brabant	2020	Dutch COVID-19 response team	2020-08-26	Erasmus Medical Center
hCoV-19/Netherlands/NB-EMC-203/2020	EPI_ISL_523326	GISAID	–	Homo sapiens	Complete	Netherlands / Noord Brabant	2020	Dutch COVID-19 response team	2020-08-26	Erasmus Medical Center
hCoV-19/Netherlands/NB-EMC-204/2020	EPI_ISL_523327	GISAID	–	Homo sapiens	Complete	Netherlands / Noord Brabant	2020	Dutch COVID-19 response team	2020-08-26	Erasmus Medical Center
hCoV-19/Netherlands/NB-EMC-205/2020	EPI_ISL_523328	GISAID	–	Homo sapiens	Complete	Netherlands / Noord Brabant	2020	Dutch COVID-19 response team	2020-08-26	Erasmus Medical Center
hCoV-19/Netherlands/NB-EMC-206/2020	EPI_ISL_523329	GISAID	–	Homo sapiens	Complete	Netherlands / Noord Brabant	2020	Dutch COVID-19 response team	2020-08-26	Erasmus Medical Center
hCoV-19/Netherlands/NB-EMC-207/2020	EPI_ISL_523330	GISAID	–	Homo sapiens	Complete	Netherlands / Noord Brabant	2020	Dutch COVID-19 response team	2020-08-26	Erasmus Medical Center
hCoV-19/Netherlands/NB-EMC-208/2020	EPI_ISL_523331	GISAID	–	Homo sapiens	Complete	Netherlands / Noord Brabant	2020	Dutch COVID-19 response team	2020-08-26	Erasmus Medical Center
hCoV-19/Netherlands/NB-EMC-210/2020	EPI_ISL_523333	GISAID	–	Homo sapiens	Complete	Netherlands / Noord Brabant	2020	Dutch COVID-19 response team	2020-08-26	Erasmus Medical Center
hCoV-19/Netherlands/NB-EMC-263/2020	EPI_ISL_523386	GISAID	–	Homo sapiens	Complete	Netherlands / Noord Brabant	2020	Dutch COVID-19 response team	2020-08-26	Erasmus Medical Center
hCoV-19/Netherlands/NB-EMC-264/2020	EPI_ISL_523387	GISAID	–	Homo sapiens	Complete	Netherlands / Noord Brabant	2020	Dutch COVID-19 response team	2020-08-26	Erasmus Medical Center
hCoV-19/Netherlands/NB-EMC-265/2020	EPI_ISL_523388	GISAID	–	Homo sapiens	Complete	Netherlands / Noord Brabant	2020	Dutch COVID-19 response team	2020-08-26	Erasmus Medical Center
hCoV-19/Netherlands/NB-EMC-266/2020	EPI_ISL_523389	GISAID	–	Homo sapiens	Complete	Netherlands / Noord Brabant	2020	Dutch COVID-19 response team	2020-08-26	Erasmus Medical Center
hCoV-19/Netherlands/NB-EMC-272/2020	EPI_ISL_523394	GISAID	–	Homo sapiens	Complete	Netherlands / Noord Brabant	2020	Dutch COVID-19 response team	2020-08-26	Erasmus Medical Center
hCoV-19/Netherlands/NB-EMC-273/2020	EPI_ISL_523395	GISAID	–	Homo sapiens	Complete	Netherlands / Noord Brabant	2020	Dutch COVID-19 response team	2020-08-26	Erasmus Medical Center
hCoV-19/Netherlands/NB-EMC-274/2020	EPI_ISL_523396	GISAID	–	Homo sapiens	Complete	Netherlands / Noord Brabant	2020	Dutch COVID-19 response team	2020-08-26	Erasmus Medical Center
hCoV-19/Netherlands/NB-EMC-275/2020	EPI_ISL_523397	GISAID	–	Homo sapiens	Complete	Netherlands / Noord Brabant	2020	Dutch COVID-19 response team	2020-08-26	Erasmus Medical Center
hCoV-19/Netherlands/un-EMC-762/2020	EPI_ISL_523518	GISAID	–	Homo sapiens	Complete	Netherlands	2020	Dutch COVID-19 response team	2020-08-26	Erasmus Medical Center
hCoV-19/Netherlands/un-EMC-764/2020	EPI_ISL_523520	GISAID	–	Homo sapiens	Complete	Netherlands	2020	Dutch COVID-19 response team	2020-08-26	Erasmus Medical Center
hCoV-19/Netherlands/un-EMC-765/2020	EPI_ISL_523521	GISAID	–	Homo sapiens	Complete	Netherlands	2020	Dutch COVID-19 response team	2020-08-26	Erasmus Medical Center
hCoV-19/Netherlands/un-EMC-771/2020	EPI_ISL_523527	GISAID	–	Homo sapiens	Complete	Netherlands	2020	Dutch COVID-19 response team	2020-08-26	Erasmus Medical Center
hCoV-19/Netherlands/ZE-EMC-60/2020	EPI_ISL_523559	GISAID	–	Homo sapiens	Complete	Netherlands / Zeeland	2020	Dutch COVID-19 response team	2020-08-26	Erasmus Medical Center
hCoV-19/Netherlands/ZE-EMC-61/2020	EPI_ISL_523560	GISAID	–	Homo sapiens	Complete	Netherlands / Zeeland	2020	Dutch COVID-19 response team	2020-08-26	Erasmus Medical Center
hCoV-19/Netherlands/ZE-EMC-64/2020	EPI_ISL_523563	GISAID	–	Homo sapiens	Complete	Netherlands / Zeeland	2020	Dutch COVID-19 response team	2020-08-26	Erasmus Medical Center
hCoV-19/Netherlands/ZE-EMC-65/2020	EPI_ISL_523564	GISAID	–	Homo sapiens	Complete	Netherlands / Zeeland	2020	Dutch COVID-19 response team	2020-08-26	Erasmus Medical Center
hCoV-19/Netherlands/ZE-EMC-66/2020	EPI_ISL_523565	GISAID	–	Homo sapiens	Complete	Netherlands / Zeeland	2020	Dutch COVID-19 response team	2020-08-26	Erasmus Medical Center
hCoV-19/Netherlands/ZE-EMC-67/2020	EPI_ISL_523566	GISAID	–	Homo sapiens	Complete	Netherlands / Zeeland	2020	Dutch COVID-19 response team	2020-08-26	Erasmus Medical Center
hCoV-19/Netherlands/ZH-EMC-237/2020	EPI_ISL_523579	GISAID	–	Homo sapiens	Complete	Netherlands / Zuid Holland	2020	Dutch COVID-19 response team	2020-08-26	Erasmus Medical Center
hCoV-19/Netherlands/ZH-EMC-242/2020	EPI_ISL_523584	GISAID	–	Homo sapiens	Complete	Netherlands / Zuid Holland	2020	Dutch COVID-19 response team	2020-08-26	Erasmus Medical Center
hCoV-19/Netherlands/ZH-EMC-243/2020	EPI_ISL_523585	GISAID	–	Homo sapiens	Complete	Netherlands / Zuid Holland	2020	Dutch COVID-19 response team	2020-08-26	Erasmus Medical Center
hCoV-19/Netherlands/ZH-EMC-244/2020	EPI_ISL_523586	GISAID	–	Homo sapiens	Complete	Netherlands / Zuid Holland	2020	Dutch COVID-19 response team	2020-08-26	Erasmus Medical Center
hCoV-19/Netherlands/ZH-EMC-249/2020	EPI_ISL_523591	GISAID	–	Homo sapiens	Complete	Netherlands / Zuid Holland	2020	Dutch COVID-19 response team	2020-08-26	Erasmus Medical Center
hCoV-19/Netherlands/ZH-EMC-250/2020	EPI_ISL_523592	GISAID	–	Homo sapiens	Complete	Netherlands / Zuid Holland	2020	Dutch COVID-19 response team	2020-08-26	Erasmus Medical Center
hCoV-19/Netherlands/ZH-EMC-251/2020	EPI_ISL_523593	GISAID	–	Homo sapiens	Complete	Netherlands / Zuid Holland	2020	Dutch COVID-19 response team	2020-08-26	Erasmus Medical Center
hCoV-19/Netherlands/ZH-EMC-270/2020	EPI_ISL_523612	GISAID	–	Homo sapiens	Complete	Netherlands / Zuid Holland	2020	Dutch COVID-19 response team	2020-08-26	Erasmus Medical Center
hCoV-19/Netherlands/ZH-EMC-316/2020	EPI_ISL_523658	GISAID	–	Homo sapiens	Complete	Netherlands / Zuid Holland	2020	Dutch COVID-19 response team	2020-08-26	Erasmus Medical Center
hCoV-19/USA/FL-BPHL-0698/2020	EPI_ISL_509756	GISAID	–	Homo sapiens	Complete	United States / Florida	2020	Florida Bureau of Public Health Laboratories	2020-08-05	Florida Bureau of Public Health Laboratories
hCov-19/USA/OK_08/2020	EPI_ISL_475762	GISAID	–	Homo sapiens	Complete	United States / Oklahoma	2020	Oklahoma State Department of Health	2020-06-24	França Lab
hCoV-19/India/2020763/2020	EPI_ISL_420544	GISAID	–	Homo sapiens	Complete	India	2020	Indian Council of Medical Research-National Institute of Virology, Microbial Containment Complex	2020-04-06	Indian Council of Medical Research-National Institute of Virology, Microbial Containment Complex
hCoV-19/India/2020770/2020	EPI_ISL_420546	GISAID	–	Homo sapiens	Complete	India	2020	Indian Council of Medical Research-National Institute of Virology, Microbial Containment Complex	2020-04-06	Indian Council of Medical Research-National Institute of Virology, Microbial Containment Complex
hCoV-19/India/2020772/2020	EPI_ISL_420548	GISAID	–	Homo sapiens	Complete	India	2020	Indian Council of Medical Research-National Institute of Virology, Microbial Containment Complex	2020-04-06	Indian Council of Medical Research-National Institute of Virology, Microbial Containment Complex
hCoV-19/India/2020773/2020	EPI_ISL_420550	GISAID	–	Homo sapiens	Complete	India	2020	Indian Council of Medical Research-National Institute of Virology, Microbial Containment Complex	2020-04-06	Indian Council of Medical Research-National Institute of Virology, Microbial Containment Complex
hCoV-19/India/2020777/2020	EPI_ISL_420552	GISAID	–	Homo sapiens	Complete	India	2020	Indian Council of Medical Research-National Institute of Virology, Microbial Containment Complex	2020-04-06	Indian Council of Medical Research-National Institute of Virology, Microbial Containment Complex
hCoV-19/India/2020781/2020	EPI_ISL_420554	GISAID	–	Homo sapiens	Complete	India	2020	Indian Council of Medical Research-National Institute of Virology, Microbial Containment Complex	2020-04-06	Indian Council of Medical Research-National Institute of Virology, Microbial Containment Complex
hCoV-19/India/2020c32/2020	EPI_ISL_420556	GISAID	–	Homo sapiens	Complete	India	2020	Indian Council of Medical Research-National Institute of Virology, Microbial Containment Complex	2020-04-06	Indian Council of Medical Research-National Institute of Virology, Microbial Containment Complex
hCoV-19/Czech Republic/IAB20-006-16/2020	EPI_ISL_426581	GISAID	–	Homo sapiens	Complete	Czech republic	2020	Motol University Hospital	2020-04-17	Institute of Applied Biotechnologies a.s.
hCoV-19/New Zealand/AUK-ESR-20CV0102/2020	EPI_ISL_547996	GISAID	–	Homo sapiens	Complete	New Zealand / Auckland	2020	LabPLUS	2020-09-25	Institute of Environmental Science and Research (ESR)
hCoV-19/New Zealand/AUK-ESR-20CV0103/2020	EPI_ISL_547997	GISAID	–	Homo sapiens	Complete	New Zealand / Auckland	2020	LabPLUS	2020-09-25	Institute of Environmental Science and Research (ESR)
hCoV-19/New Zealand/AUK-ESR-20CV0105/2020	EPI_ISL_547998	GISAID	–	Homo sapiens	Complete	New Zealand / Auckland	2020	LabPLUS	2020-09-25	Institute of Environmental Science and Research (ESR)
hCoV-19/New Zealand/AUK-ESR-20CV0106/2020	EPI_ISL_547999	GISAID	–	Homo sapiens	Complete	New Zealand / Combined Auckland	2020	LabPLUS	2020-09-25	Institute of Environmental Science and Research (ESR)
hCoV-19/New Zealand/AUK-ESR-20CV0108/2020	EPI_ISL_548000	GISAID	–	Homo sapiens	Complete	New Zealand / Combined Auckland	2020	LabPLUS	2020-09-25	Institute of Environmental Science and Research (ESR)
hCoV-19/New Zealand/AUK-ESR-20VR3848/2020	EPI_ISL_548141	GISAID	–	Homo sapiens	Complete	New Zealand / Auckland	2020	LabPLUS	2020-09-25	Institute of Environmental Science and Research (ESR)
hCoV-19/New Zealand/AUK-ESR-20VR3852/2020	EPI_ISL_548142	GISAID	–	Homo sapiens	Complete	New Zealand / Auckland	2020	LabPLUS	2020-09-25	Institute of Environmental Science and Research (ESR)
hCoV-19/New Zealand/AUK-ESR-20VR3859/2020	EPI_ISL_548143	GISAID	–	Homo sapiens	Complete	New Zealand / Auckland / Counties Manukau	2020	Middlemore Hospital	2020-09-25	Institute of Environmental Science and Research (ESR)
hCoV-19/New Zealand/AUK-ESR-20CV0176/2020	EPI_ISL_548045	GISAID	–	Homo sapiens	Complete	New Zealand / Auckland / Waitemata	2020	North Shore Hospital	2020-09-25	Institute of Environmental Science and Research (ESR)
hCoV-19/New Zealand/AUK-ESR-20VR3916/2020	EPI_ISL_548100	GISAID	–	Homo sapiens	Complete	New Zealand / Auckland / Waitemata	2020	North Shore Hospital	2020-09-25	Institute of Environmental Science and Research (ESR)
hCoV-19/Germany/DOB-PE-S4/2020	EPI_ISL_517611	GISAID	–	Homo sapiens	Complete	Germany	2020	Institute of Medical Microbiology, University Medcal Center Goettingen	2020-08-24	Institute of Human Genetics, University Medcal Center Goettingen
hCoV-19/Spain/Cataluna201396/2020	EPI_ISL_418250	GISAID	–	Homo sapiens	Complete	Spain / Catalonia	2020	Instituto de Salud Carlos III	2020-03-29	Instituto de Salud Carlos III
hCoV-19/Spain/Cataluña201397/2020	EPI_ISL_419707	GISAID	–	Homo sapiens	Complete	Spain / Catalonia	2020	Instituto de Salud Carlos III	2020-04-03	Instituto de Salud Carlos III
hCoV-19/Italy/Pascale_4/2020	EPI_ISL_494756	GISAID	–	Homo sapiens	Complete	Italy / Campania	2020	INT Fondazione Pascale	2020-07-22	INT Fondazione Pascale
hCoV-19/Italy/Pascale_5/2020	EPI_ISL_494757	GISAID	–	Homo sapiens	Complete	Italy / Campania	2020	INT Fondazione Pascale	2020-07-22	INT Fondazione Pascale
hCoV-19/Italy/Pascale_6/2020	EPI_ISL_494759	GISAID	–	Homo sapiens	Complete	Italy / Campania	2020	INT Fondazione Pascale	2020-07-22	INT Fondazione Pascale
hCoV-19/Italy/Pascale_7/2020	EPI_ISL_494761	GISAID	–	Homo sapiens	Complete	Italy / Campania	2020	INT Fondazione Pascale	2020-07-22	INT Fondazione Pascale
hCoV-19/Italy/Pascale_10/2020	EPI_ISL_494771	GISAID	–	Homo sapiens	Complete	Italy / Campania	2020	INT Fondazione Pascale	2020-07-22	INT Fondazione Pascale
hCoV-19/Italy/Pascale_8/2020	EPI_ISL_494762	GISAID	–	Homo sapiens	Complete	Italy / Campania	2020	INT Fondazione Pascale	2020-07-22	INT Fondazione Pascale
hCoV-19/Italy/Pascale_9/2020	EPI_ISL_494763	GISAID	–	Homo sapiens	Complete	Italy / Campania	2020	INT Fondazione Pascale	2020-07-22	INT Fondazione Pascale
hCoV-19/Italy/Pascale_11/2020	EPI_ISL_494774	GISAID	–	Homo sapiens	Complete	Italy / Campania	2020	INT Fondazione Pascale	2020-07-22	INT Fondazione Pascale
hCoV-19/Italy/Pascale_12/2020	EPI_ISL_494775	GISAID	–	Homo sapiens	Complete	Italy / Campania	2020	INT Fondazione Pascale	2020-07-22	INT Fondazione Pascale
hCoV-19/Italy/Pascale_13/2020	EPI_ISL_494776	GISAID	–	Homo sapiens	Complete	Italy / Campania	2020	INT Fondazione Pascale	2020-07-22	INT Fondazione Pascale
hCoV-19/Israel/CVL-n-14266/2020	EPI_ISL_474995	GISAID	–	Homo sapiens	Complete	Israel / Kefar Sava	2020	Israel Central Virology laboratory	2020-06-23	Israel Central Virology laboratory
SARS-CoV-2/human/IND/32/2020	MT577015	GenBank	–	Homo sapiens	Complete	India / Uttar Pradesh	2020	–	2020-03-14	Maximum Containment Laboratory, National Institute of Virology, Pashan, Pune, Maharashtra 411021, India
hCoV-19/Canada/ON_MU-S49/2020	EPI_ISL_463987	GISAID	–	Homo sapiens	Complete	Canada / Toronto	2020	Toronto Invasive Bacterial Diseases Network	2020-06-11	McMaster University
hCoV-19/Australia/VIC2163/2020	EPI_ISL_480775	GISAID	–	Homo sapiens	Complete	Australia / Victoria	2020	Microbiological Diagnostic Unit - Public Health Laboratory (MDU-PHL)	2020-07-02	MDU-PHL
hCoV-19/Australia/NT47/2020	EPI_ISL_480694	GISAID	–	Homo sapiens	Complete	Australia / Northern Territory	2020	Royal Darwin Hospital Pathology	2020-07-02	MDU-PHL
hCoV-19/Australia/NT48/2020	EPI_ISL_480695	GISAID	–	Homo sapiens	Complete	Australia / Northern Territory	2020	Royal Darwin Hospital Pathology	2020-07-02	MDU-PHL
hCoV-19/Australia/NT49/2020	EPI_ISL_480696	GISAID	–	Homo sapiens	Complete	Australia / Northern Territory	2020	Royal Darwin Hospital Pathology	2020-07-02	MDU-PHL
hCoV-19/Australia/VIC6296/2020	EPI_ISL_518284	GISAID	–	Homo sapiens	Complete	Australia / Victoria	2020	Microbiological Diagnostic Unit - Public Health Laboratory (MDU-PHL)	2020-08-25	MDU-PHL
hCoV-19/Australia/VIC5554/2020	EPI_ISL_518382	GISAID	–	Homo sapiens	Complete	Australia / Victoria	2020	Microbiological Diagnostic Unit - Public Health Laboratory (MDU-PHL)	2020-08-25	MDU-PHL
hCoV-19/Australia/VIC5760/2020	EPI_ISL_518558	GISAID	–	Homo sapiens	Complete	Australia / Victoria	2020	Microbiological Diagnostic Unit - Public Health Laboratory (MDU-PHL)	2020-08-25	MDU-PHL
hCoV-19/Australia/VIC5795/2020	EPI_ISL_518591	GISAID	–	Homo sapiens	Complete	Australia / Victoria	2020	Microbiological Diagnostic Unit - Public Health Laboratory (MDU-PHL)	2020-08-25	MDU-PHL
hCoV-19/Australia/VIC5804/2020	EPI_ISL_518599	GISAID	–	Homo sapiens	Complete	Australia / Victoria	2020	Microbiological Diagnostic Unit - Public Health Laboratory (MDU-PHL)	2020-08-25	MDU-PHL
hCoV-19/Australia/VIC5818/2020	EPI_ISL_518612	GISAID	–	Homo sapiens	Complete	Australia / Victoria	2020	Microbiological Diagnostic Unit - Public Health Laboratory (MDU-PHL)	2020-08-25	MDU-PHL
hCoV-19/Australia/VIC5821/2020	EPI_ISL_518615	GISAID	–	Homo sapiens	Complete	Australia / Victoria	2020	Microbiological Diagnostic Unit - Public Health Laboratory (MDU-PHL)	2020-08-25	MDU-PHL
hCoV-19/Australia/VIC5822/2020	EPI_ISL_518616	GISAID	–	Homo sapiens	Complete	Australia / Victoria	2020	Microbiological Diagnostic Unit - Public Health Laboratory (MDU-PHL)	2020-08-25	MDU-PHL
hCoV-19/Australia/VIC5823/2020	EPI_ISL_518617	GISAID	–	Homo sapiens	Complete	Australia / Victoria	2020	Microbiological Diagnostic Unit - Public Health Laboratory (MDU-PHL)	2020-08-25	MDU-PHL
hCoV-19/Australia/VIC5824/2020	EPI_ISL_518618	GISAID	–	Homo sapiens	Complete	Australia / Victoria	2020	Microbiological Diagnostic Unit - Public Health Laboratory (MDU-PHL)	2020-08-25	MDU-PHL
hCoV-19/Australia/VIC5826/2020	EPI_ISL_518620	GISAID	–	Homo sapiens	Complete	Australia / Victoria	2020	Microbiological Diagnostic Unit - Public Health Laboratory (MDU-PHL)	2020-08-25	MDU-PHL
hCoV-19/Australia/VIC5831/2020	EPI_ISL_518625	GISAID	–	Homo sapiens	Complete	Australia / Victoria	2020	Microbiological Diagnostic Unit - Public Health Laboratory (MDU-PHL)	2020-08-25	MDU-PHL
hCoV-19/Australia/VIC5923/2020	EPI_ISL_518702	GISAID	–	Homo sapiens	Complete	Australia / Victoria	2020	Microbiological Diagnostic Unit - Public Health Laboratory (MDU-PHL)	2020-08-25	MDU-PHL
hCoV-19/Australia/VIC5930/2020	EPI_ISL_518709	GISAID	–	Homo sapiens	Complete	Australia / Victoria	2020	Microbiological Diagnostic Unit - Public Health Laboratory (MDU-PHL)	2020-08-25	MDU-PHL
hCoV-19/Australia/VIC5945/2020	EPI_ISL_518724	GISAID	–	Homo sapiens	Complete	Australia / Victoria	2020	Microbiological Diagnostic Unit - Public Health Laboratory (MDU-PHL)	2020-08-25	MDU-PHL
hCoV-19/Australia/VIC5959/2020	EPI_ISL_518734	GISAID	–	Homo sapiens	Complete	Australia / Victoria	2020	Microbiological Diagnostic Unit - Public Health Laboratory (MDU-PHL)	2020-08-25	MDU-PHL
hCoV-19/Australia/VIC5962/2020	EPI_ISL_518737	GISAID	–	Homo sapiens	Complete	Australia / Victoria	2020	Microbiological Diagnostic Unit - Public Health Laboratory (MDU-PHL)	2020-08-25	MDU-PHL
hCoV-19/Australia/VIC5963/2020	EPI_ISL_518738	GISAID	–	Homo sapiens	Complete	Australia / Victoria	2020	Microbiological Diagnostic Unit - Public Health Laboratory (MDU-PHL)	2020-08-25	MDU-PHL
hCoV-19/Australia/VIC5964/2020	EPI_ISL_518739	GISAID	–	Homo sapiens	Complete	Australia / Victoria	2020	Microbiological Diagnostic Unit - Public Health Laboratory (MDU-PHL)	2020-08-25	MDU-PHL
hCoV-19/Australia/VIC5965/2020	EPI_ISL_518740	GISAID	–	Homo sapiens	Complete	Australia / Victoria	2020	Microbiological Diagnostic Unit - Public Health Laboratory (MDU-PHL)	2020-08-25	MDU-PHL
hCoV-19/Australia/VIC5966/2020	EPI_ISL_518741	GISAID	–	Homo sapiens	Complete	Australia / Victoria	2020	Microbiological Diagnostic Unit - Public Health Laboratory (MDU-PHL)	2020-08-25	MDU-PHL
hCoV-19/Australia/VIC5967/2020	EPI_ISL_518742	GISAID	–	Homo sapiens	Complete	Australia / Victoria	2020	Microbiological Diagnostic Unit - Public Health Laboratory (MDU-PHL)	2020-08-25	MDU-PHL
hCoV-19/Australia/VIC5968/2020	EPI_ISL_518743	GISAID	–	Homo sapiens	Complete	Australia / Victoria	2020	Microbiological Diagnostic Unit - Public Health Laboratory (MDU-PHL)	2020-08-25	MDU-PHL
hCoV-19/Australia/VIC5969/2020	EPI_ISL_518744	GISAID	–	Homo sapiens	Complete	Australia / Victoria	2020	Microbiological Diagnostic Unit - Public Health Laboratory (MDU-PHL)	2020-08-25	MDU-PHL
hCoV-19/Australia/VIC4492/2020	EPI_ISL_518903	GISAID	–	Homo sapiens	Complete	Australia / Victoria	2020	Microbiological Diagnostic Unit - Public Health Laboratory (MDU-PHL)	2020-08-25	MDU-PHL
hCoV-19/Australia/VIC4494/2020	EPI_ISL_518905	GISAID	–	Homo sapiens	Complete	Australia / Victoria	2020	Microbiological Diagnostic Unit - Public Health Laboratory (MDU-PHL)	2020-08-25	MDU-PHL
hCoV-19/Australia/VIC4521/2020	EPI_ISL_518932	GISAID	–	Homo sapiens	Complete	Australia / Victoria	2020	Microbiological Diagnostic Unit - Public Health Laboratory (MDU-PHL)	2020-08-25	MDU-PHL
hCoV-19/Australia/VIC4523/2020	EPI_ISL_518934	GISAID	–	Homo sapiens	Complete	Australia / Victoria	2020	Microbiological Diagnostic Unit - Public Health Laboratory (MDU-PHL)	2020-08-25	MDU-PHL
hCoV-19/Australia/VIC4524/2020	EPI_ISL_518935	GISAID	–	Homo sapiens	Complete	Australia / Victoria	2020	Microbiological Diagnostic Unit - Public Health Laboratory (MDU-PHL)	2020-08-25	MDU-PHL
hCoV-19/Australia/VIC4525/2020	EPI_ISL_518936	GISAID	–	Homo sapiens	Complete	Australia / Victoria	2020	Microbiological Diagnostic Unit - Public Health Laboratory (MDU-PHL)	2020-08-25	MDU-PHL
hCoV-19/Australia/VIC4526/2020	EPI_ISL_518937	GISAID	–	Homo sapiens	Complete	Australia / Victoria	2020	Microbiological Diagnostic Unit - Public Health Laboratory (MDU-PHL)	2020-08-25	MDU-PHL
hCoV-19/Australia/VIC4527/2020	EPI_ISL_518938	GISAID	–	Homo sapiens	Complete	Australia / Victoria	2020	Microbiological Diagnostic Unit - Public Health Laboratory (MDU-PHL)	2020-08-25	MDU-PHL
hCoV-19/Australia/VIC4665/2020	EPI_ISL_519053	GISAID	–	Homo sapiens	Complete	Australia / Victoria	2020	Microbiological Diagnostic Unit - Public Health Laboratory (MDU-PHL)	2020-08-25	MDU-PHL
hCoV-19/Australia/VIC4670/2020	EPI_ISL_519058	GISAID	–	Homo sapiens	Complete	Australia / Victoria	2020	Microbiological Diagnostic Unit - Public Health Laboratory (MDU-PHL)	2020-08-25	MDU-PHL
hCoV-19/Australia/VIC4715/2020	EPI_ISL_519103	GISAID	–	Homo sapiens	Complete	Australia / Victoria	2020	Microbiological Diagnostic Unit - Public Health Laboratory (MDU-PHL)	2020-08-25	MDU-PHL
hCoV-19/Australia/VIC4781/2020	EPI_ISL_519167	GISAID	–	Homo sapiens	Complete	Australia / Victoria	2020	Microbiological Diagnostic Unit - Public Health Laboratory (MDU-PHL)	2020-08-25	MDU-PHL
hCoV-19/Australia/VIC4786/2020	EPI_ISL_519172	GISAID	–	Homo sapiens	Complete	Australia / Victoria	2020	Microbiological Diagnostic Unit - Public Health Laboratory (MDU-PHL)	2020-08-25	MDU-PHL
hCoV-19/Australia/VIC4840/2020	EPI_ISL_519224	GISAID	–	Homo sapiens	Complete	Australia / Victoria	2020	Microbiological Diagnostic Unit - Public Health Laboratory (MDU-PHL)	2020-08-25	MDU-PHL
hCoV-19/Australia/VIC4845/2020	EPI_ISL_519229	GISAID	–	Homo sapiens	Complete	Australia / Victoria	2020	Microbiological Diagnostic Unit - Public Health Laboratory (MDU-PHL)	2020-08-25	MDU-PHL
hCoV-19/Australia/VIC4853/2020	EPI_ISL_519237	GISAID	–	Homo sapiens	Complete	Australia / Victoria	2020	Microbiological Diagnostic Unit - Public Health Laboratory (MDU-PHL)	2020-08-25	MDU-PHL
hCoV-19/Australia/VIC4065/2020	EPI_ISL_519447	GISAID	–	Homo sapiens	Complete	Australia / Victoria	2020	Microbiological Diagnostic Unit - Public Health Laboratory (MDU-PHL)	2020-08-25	MDU-PHL
hCoV-19/Australia/VIC4216/2020	EPI_ISL_519544	GISAID	–	Homo sapiens	Complete	Australia / Victoria	2020	Microbiological Diagnostic Unit - Public Health Laboratory (MDU-PHL)	2020-08-25	MDU-PHL
hCoV-19/Australia/VIC4217/2020	EPI_ISL_519545	GISAID	–	Homo sapiens	Complete	Australia / Victoria	2020	Microbiological Diagnostic Unit - Public Health Laboratory (MDU-PHL)	2020-08-25	MDU-PHL
hCoV-19/Australia/VIC4218/2020	EPI_ISL_519546	GISAID	–	Homo sapiens	Complete	Australia / Victoria	2020	Microbiological Diagnostic Unit - Public Health Laboratory (MDU-PHL)	2020-08-25	MDU-PHL
hCoV-19/Australia/VIC4232/2020	EPI_ISL_519560	GISAID	–	Homo sapiens	Complete	Australia / Victoria	2020	Microbiological Diagnostic Unit - Public Health Laboratory (MDU-PHL)	2020-08-25	MDU-PHL
hCoV-19/Australia/VIC4242/2020	EPI_ISL_519570	GISAID	–	Homo sapiens	Complete	Australia / Victoria	2020	Microbiological Diagnostic Unit - Public Health Laboratory (MDU-PHL)	2020-08-25	MDU-PHL
hCoV-19/Australia/VIC4278/2020	EPI_ISL_519606	GISAID	–	Homo sapiens	Complete	Australia / Victoria	2020	Microbiological Diagnostic Unit - Public Health Laboratory (MDU-PHL)	2020-08-25	MDU-PHL
hCoV-19/Australia/VIC4472/2020	EPI_ISL_519768	GISAID	–	Homo sapiens	Complete	Australia / Victoria	2020	Microbiological Diagnostic Unit - Public Health Laboratory (MDU-PHL)	2020-08-25	MDU-PHL
hCoV-19/Australia/VIC4473/2020	EPI_ISL_519769	GISAID	–	Homo sapiens	Complete	Australia / Victoria	2020	Microbiological Diagnostic Unit - Public Health Laboratory (MDU-PHL)	2020-08-25	MDU-PHL
hCoV-19/Australia/VIC4476/2020	EPI_ISL_519772	GISAID	–	Homo sapiens	Complete	Australia / Victoria	2020	Microbiological Diagnostic Unit - Public Health Laboratory (MDU-PHL)	2020-08-25	MDU-PHL
hCoV-19/Australia/VIC4478/2020	EPI_ISL_519774	GISAID	–	Homo sapiens	Complete	Australia / Victoria	2020	Microbiological Diagnostic Unit - Public Health Laboratory (MDU-PHL)	2020-08-25	MDU-PHL
hCoV-19/Australia/VIC4479/2020	EPI_ISL_519775	GISAID	–	Homo sapiens	Complete	Australia / Victoria	2020	Microbiological Diagnostic Unit - Public Health Laboratory (MDU-PHL)	2020-08-25	MDU-PHL
hCoV-19/Australia/VIC4480/2020	EPI_ISL_519776	GISAID	–	Homo sapiens	Complete	Australia / Victoria	2020	Microbiological Diagnostic Unit - Public Health Laboratory (MDU-PHL)	2020-08-25	MDU-PHL
hCoV-19/Australia/VIC4481/2020	EPI_ISL_519777	GISAID	–	Homo sapiens	Complete	Australia / Victoria	2020	Microbiological Diagnostic Unit - Public Health Laboratory (MDU-PHL)	2020-08-25	MDU-PHL
hCoV-19/Australia/VIC4482/2020	EPI_ISL_519778	GISAID	–	Homo sapiens	Complete	Australia / Victoria	2020	Microbiological Diagnostic Unit - Public Health Laboratory (MDU-PHL)	2020-08-25	MDU-PHL
hCoV-19/Australia/VIC4483/2020	EPI_ISL_519779	GISAID	–	Homo sapiens	Complete	Australia / Victoria	2020	Microbiological Diagnostic Unit - Public Health Laboratory (MDU-PHL)	2020-08-25	MDU-PHL
hCoV-19/Australia/VIC4992/2020	EPI_ISL_519796	GISAID	–	Homo sapiens	Complete	Australia / Victoria	2020	Microbiological Diagnostic Unit - Public Health Laboratory (MDU-PHL)	2020-08-25	MDU-PHL
hCoV-19/Australia/VIC5005/2020	EPI_ISL_519809	GISAID	–	Homo sapiens	Complete	Australia / Victoria	2020	Microbiological Diagnostic Unit - Public Health Laboratory (MDU-PHL)	2020-08-25	MDU-PHL
hCoV-19/Australia/VIC5010/2020	EPI_ISL_519814	GISAID	–	Homo sapiens	Complete	Australia / Victoria	2020	Microbiological Diagnostic Unit - Public Health Laboratory (MDU-PHL)	2020-08-25	MDU-PHL
hCoV-19/Australia/VIC5109/2020	EPI_ISL_519912	GISAID	–	Homo sapiens	Complete	Australia / Victoria	2020	Microbiological Diagnostic Unit - Public Health Laboratory (MDU-PHL)	2020-08-25	MDU-PHL
hCoV-19/Australia/VIC5194/2020	EPI_ISL_519959	GISAID	–	Homo sapiens	Complete	Australia / Victoria	2020	Microbiological Diagnostic Unit - Public Health Laboratory (MDU-PHL)	2020-08-25	MDU-PHL
hCoV-19/Australia/VIC5195/2020	EPI_ISL_519960	GISAID	–	Homo sapiens	Complete	Australia / Victoria	2020	Microbiological Diagnostic Unit - Public Health Laboratory (MDU-PHL)	2020-08-25	MDU-PHL
hCoV-19/Australia/VIC5196/2020	EPI_ISL_519961	GISAID	–	Homo sapiens	Complete	Australia / Victoria	2020	Microbiological Diagnostic Unit - Public Health Laboratory (MDU-PHL)	2020-08-25	MDU-PHL
hCoV-19/Australia/VIC5197/2020	EPI_ISL_519962	GISAID	–	Homo sapiens	Complete	Australia / Victoria	2020	Microbiological Diagnostic Unit - Public Health Laboratory (MDU-PHL)	2020-08-25	MDU-PHL
hCoV-19/Australia/VIC5216/2020	EPI_ISL_519981	GISAID	–	Homo sapiens	Complete	Australia / Victoria	2020	Microbiological Diagnostic Unit - Public Health Laboratory (MDU-PHL)	2020-08-25	MDU-PHL
hCoV-19/Australia/VIC5217/2020	EPI_ISL_519982	GISAID	–	Homo sapiens	Complete	Australia / Victoria	2020	Microbiological Diagnostic Unit - Public Health Laboratory (MDU-PHL)	2020-08-25	MDU-PHL
hCoV-19/Australia/VIC5226/2020	EPI_ISL_519991	GISAID	–	Homo sapiens	Complete	Australia / Victoria	2020	Microbiological Diagnostic Unit - Public Health Laboratory (MDU-PHL)	2020-08-25	MDU-PHL
hCoV-19/Australia/VIC5241/2020	EPI_ISL_520006	GISAID	–	Homo sapiens	Complete	Australia / Victoria	2020	Microbiological Diagnostic Unit - Public Health Laboratory (MDU-PHL)	2020-08-25	MDU-PHL
hCoV-19/Australia/VIC5267/2020	EPI_ISL_520032	GISAID	–	Homo sapiens	Complete	Australia / Victoria	2020	Microbiological Diagnostic Unit - Public Health Laboratory (MDU-PHL)	2020-08-25	MDU-PHL
hCoV-19/Australia/VIC5268/2020	EPI_ISL_520033	GISAID	–	Homo sapiens	Complete	Australia / Victoria	2020	Microbiological Diagnostic Unit - Public Health Laboratory (MDU-PHL)	2020-08-25	MDU-PHL
hCoV-19/Australia/VIC5269/2020	EPI_ISL_520034	GISAID	–	Homo sapiens	Complete	Australia / Victoria	2020	Microbiological Diagnostic Unit - Public Health Laboratory (MDU-PHL)	2020-08-25	MDU-PHL
hCoV-19/Australia/VIC5270/2020	EPI_ISL_520035	GISAID	–	Homo sapiens	Complete	Australia / Victoria	2020	Microbiological Diagnostic Unit - Public Health Laboratory (MDU-PHL)	2020-08-25	MDU-PHL
hCoV-19/Australia/VIC5271/2020	EPI_ISL_520036	GISAID	–	Homo sapiens	Complete	Australia / Victoria	2020	Microbiological Diagnostic Unit - Public Health Laboratory (MDU-PHL)	2020-08-25	MDU-PHL
hCoV-19/Australia/VIC5272/2020	EPI_ISL_520037	GISAID	–	Homo sapiens	Complete	Australia / Victoria	2020	Microbiological Diagnostic Unit - Public Health Laboratory (MDU-PHL)	2020-08-25	MDU-PHL
hCoV-19/Australia/VIC5273/2020	EPI_ISL_520038	GISAID	–	Homo sapiens	Complete	Australia / Victoria	2020	Microbiological Diagnostic Unit - Public Health Laboratory (MDU-PHL)	2020-08-25	MDU-PHL
hCoV-19/Australia/VIC5274/2020	EPI_ISL_520039	GISAID	–	Homo sapiens	Complete	Australia / Victoria	2020	Microbiological Diagnostic Unit - Public Health Laboratory (MDU-PHL)	2020-08-25	MDU-PHL
hCoV-19/Australia/VIC5275/2020	EPI_ISL_520040	GISAID	–	Homo sapiens	Complete	Australia / Victoria	2020	Microbiological Diagnostic Unit - Public Health Laboratory (MDU-PHL)	2020-08-25	MDU-PHL
hCoV-19/Australia/VIC5293/2020	EPI_ISL_520056	GISAID	–	Homo sapiens	Complete	Australia / Victoria	2020	Microbiological Diagnostic Unit - Public Health Laboratory (MDU-PHL)	2020-08-25	MDU-PHL
hCoV-19/Australia/VIC5297/2020	EPI_ISL_520060	GISAID	–	Homo sapiens	Complete	Australia / Victoria	2020	Microbiological Diagnostic Unit - Public Health Laboratory (MDU-PHL)	2020-08-25	MDU-PHL
hCoV-19/Australia/VIC5302/2020	EPI_ISL_520065	GISAID	–	Homo sapiens	Complete	Australia / Victoria	2020	Microbiological Diagnostic Unit - Public Health Laboratory (MDU-PHL)	2020-08-25	MDU-PHL
hCoV-19/Australia/VIC5308/2020	EPI_ISL_520071	GISAID	–	Homo sapiens	Complete	Australia / Victoria	2020	Microbiological Diagnostic Unit - Public Health Laboratory (MDU-PHL)	2020-08-25	MDU-PHL
hCoV-19/Australia/VIC5313/2020	EPI_ISL_520076	GISAID	–	Homo sapiens	Complete	Australia / Victoria	2020	Microbiological Diagnostic Unit - Public Health Laboratory (MDU-PHL)	2020-08-25	MDU-PHL
hCoV-19/Australia/VIC5315/2020	EPI_ISL_520078	GISAID	–	Homo sapiens	Complete	Australia / Victoria	2020	Microbiological Diagnostic Unit - Public Health Laboratory (MDU-PHL)	2020-08-25	MDU-PHL
hCoV-19/Australia/VIC5321/2020	EPI_ISL_520084	GISAID	–	Homo sapiens	Complete	Australia / Victoria	2020	Microbiological Diagnostic Unit - Public Health Laboratory (MDU-PHL)	2020-08-25	MDU-PHL
hCoV-19/Australia/VIC5325/2020	EPI_ISL_520088	GISAID	–	Homo sapiens	Complete	Australia / Victoria	2020	Microbiological Diagnostic Unit - Public Health Laboratory (MDU-PHL)	2020-08-25	MDU-PHL
hCoV-19/Australia/VIC3849/2020	EPI_ISL_520562	GISAID	–	Homo sapiens	Complete	Australia / Victoria	2020	Microbiological Diagnostic Unit - Public Health Laboratory (MDU-PHL)	2020-08-25	MDU-PHL
hCoV-19/Australia/VIC3910/2020	EPI_ISL_520622	GISAID	–	Homo sapiens	Complete	Australia / Victoria	2020	Microbiological Diagnostic Unit - Public Health Laboratory (MDU-PHL)	2020-08-25	MDU-PHL
hCoV-19/Australia/VIC3059/2020	EPI_ISL_520766	GISAID	–	Homo sapiens	Complete	Australia / Victoria	2020	Microbiological Diagnostic Unit - Public Health Laboratory (MDU-PHL)	2020-08-25	MDU-PHL
hCoV-19/Australia/VIC3065/2020	EPI_ISL_520772	GISAID	–	Homo sapiens	Complete	Australia / Victoria	2020	Microbiological Diagnostic Unit - Public Health Laboratory (MDU-PHL)	2020-08-25	MDU-PHL
hCoV-19/Australia/VIC3082/2020	EPI_ISL_520789	GISAID	–	Homo sapiens	Complete	Australia / Victoria	2020	Microbiological Diagnostic Unit - Public Health Laboratory (MDU-PHL)	2020-08-25	MDU-PHL
hCoV-19/Australia/VIC3083/2020	EPI_ISL_520790	GISAID	–	Homo sapiens	Complete	Australia / Victoria	2020	Microbiological Diagnostic Unit - Public Health Laboratory (MDU-PHL)	2020-08-25	MDU-PHL
hCoV-19/Australia/VIC3409/2020	EPI_ISL_521087	GISAID	–	Homo sapiens	Complete	Australia / Victoria	2020	Microbiological Diagnostic Unit - Public Health Laboratory (MDU-PHL)	2020-08-25	MDU-PHL
hCoV-19/Australia/VIC3411/2020	EPI_ISL_521088	GISAID	–	Homo sapiens	Complete	Australia / Victoria	2020	Microbiological Diagnostic Unit - Public Health Laboratory (MDU-PHL)	2020-08-25	MDU-PHL
hCoV-19/Australia/VIC6467/2020	EPI_ISL_521245	GISAID	–	Homo sapiens	Complete	Australia / Victoria	2020	Microbiological Diagnostic Unit - Public Health Laboratory (MDU-PHL)	2020-08-25	MDU-PHL
hCoV-19/Australia/VIC6468/2020	EPI_ISL_521246	GISAID	–	Homo sapiens	Complete	Australia / Victoria	2020	Microbiological Diagnostic Unit - Public Health Laboratory (MDU-PHL)	2020-08-25	MDU-PHL
hCoV-19/Australia/VIC6471/2020	EPI_ISL_521249	GISAID	–	Homo sapiens	Complete	Australia / Victoria	2020	Microbiological Diagnostic Unit - Public Health Laboratory (MDU-PHL)	2020-08-25	MDU-PHL
hCoV-19/Australia/VIC6472/2020	EPI_ISL_521250	GISAID	–	Homo sapiens	Complete	Australia / Victoria	2020	Microbiological Diagnostic Unit - Public Health Laboratory (MDU-PHL)	2020-08-25	MDU-PHL
hCoV-19/Australia/VIC6487/2020	EPI_ISL_521265	GISAID	–	Homo sapiens	Complete	Australia / Victoria	2020	Microbiological Diagnostic Unit - Public Health Laboratory (MDU-PHL)	2020-08-25	MDU-PHL
hCoV-19/Australia/VIC2749/2020	EPI_ISL_521584	GISAID	–	Homo sapiens	Complete	Australia / Victoria	2020	Microbiological Diagnostic Unit - Public Health Laboratory (MDU-PHL)	2020-08-25	MDU-PHL
hCoV-19/Australia/VIC2987/2020	EPI_ISL_521817	GISAID	–	Homo sapiens	Complete	Australia / Victoria	2020	Microbiological Diagnostic Unit - Public Health Laboratory (MDU-PHL)	2020-08-25	MDU-PHL
hCoV-19/Australia/VIC2991/2020	EPI_ISL_521821	GISAID	–	Homo sapiens	Complete	Australia / Victoria	2020	Microbiological Diagnostic Unit - Public Health Laboratory (MDU-PHL)	2020-08-25	MDU-PHL
hCoV-19/Australia/VIC2190/2020	EPI_ISL_521936	GISAID	–	Homo sapiens	Complete	Australia / Victoria	2020	Microbiological Diagnostic Unit - Public Health Laboratory (MDU-PHL)	2020-08-25	MDU-PHL
hCoV-19/Australia/VIC2191/2020	EPI_ISL_521937	GISAID	–	Homo sapiens	Complete	Australia / Victoria	2020	Microbiological Diagnostic Unit - Public Health Laboratory (MDU-PHL)	2020-08-25	MDU-PHL
hCoV-19/Australia/VIC2192/2020	EPI_ISL_521938	GISAID	–	Homo sapiens	Complete	Australia / Victoria	2020	Microbiological Diagnostic Unit - Public Health Laboratory (MDU-PHL)	2020-08-25	MDU-PHL
hCoV-19/Australia/VIC2496/2020	EPI_ISL_522194	GISAID	–	Homo sapiens	Complete	Australia / Victoria	2020	Microbiological Diagnostic Unit - Public Health Laboratory (MDU-PHL)	2020-08-25	MDU-PHL
hCoV-19/Australia/TAS258/2020	EPI_ISL_522685	GISAID	–	Homo sapiens	Complete	Australia / Tasmania	2020	Royal Hobart Hospital Microbiology Department	2020-08-26	MDU-PHL
hCoV-19/Australia/VIC9282/2020	EPI_ISL_562630	GISAID	–	Homo sapiens	Complete	Australia / Victoria	2020	Microbiological Diagnostic Unit - Public Health Laboratory (MDU-PHL)	2020-09-30	MDU-PHL
hCoV-19/Australia/VIC10643/2020	EPI_ISL_563010	GISAID	–	Homo sapiens	Complete	Australia / Victoria	2020	Microbiological Diagnostic Unit - Public Health Laboratory (MDU-PHL)	2020-09-30	MDU-PHL
hCoV-19/Australia/VIC10645/2020	EPI_ISL_563012	GISAID	–	Homo sapiens	Complete	Australia / Victoria	2020	Microbiological Diagnostic Unit - Public Health Laboratory (MDU-PHL)	2020-09-30	MDU-PHL
hCoV-19/Australia/VIC10654/2020	EPI_ISL_563017	GISAID	–	Homo sapiens	Complete	Australia / Victoria	2020	Microbiological Diagnostic Unit - Public Health Laboratory (MDU-PHL)	2020-09-30	MDU-PHL
hCoV-19/Australia/VIC10662/2020	EPI_ISL_563023	GISAID	–	Homo sapiens	Complete	Australia / Victoria	2020	Microbiological Diagnostic Unit - Public Health Laboratory (MDU-PHL)	2020-09-30	MDU-PHL
hCoV-19/Australia/VIC10702/2020	EPI_ISL_563041	GISAID	–	Homo sapiens	Complete	Australia / Victoria	2020	Microbiological Diagnostic Unit - Public Health Laboratory (MDU-PHL)	2020-09-30	MDU-PHL
hCoV-19/Australia/VIC10756/2020	EPI_ISL_563073	GISAID	–	Homo sapiens	Complete	Australia / Victoria	2020	Microbiological Diagnostic Unit - Public Health Laboratory (MDU-PHL)	2020-09-30	MDU-PHL
hCoV-19/Australia/VIC10825/2020	EPI_ISL_563112	GISAID	–	Homo sapiens	Complete	Australia / Victoria	2020	Microbiological Diagnostic Unit - Public Health Laboratory (MDU-PHL)	2020-09-30	MDU-PHL
hCoV-19/Australia/VIC10830/2020	EPI_ISL_563115	GISAID	–	Homo sapiens	Complete	Australia / Victoria	2020	Microbiological Diagnostic Unit - Public Health Laboratory (MDU-PHL)	2020-09-30	MDU-PHL
hCoV-19/Australia/VIC10831/2020	EPI_ISL_563116	GISAID	–	Homo sapiens	Complete	Australia / Victoria	2020	Microbiological Diagnostic Unit - Public Health Laboratory (MDU-PHL)	2020-09-30	MDU-PHL
hCoV-19/Australia/VIC10959/2020	EPI_ISL_563169	GISAID	–	Homo sapiens	Complete	Australia / Victoria	2020	Microbiological Diagnostic Unit - Public Health Laboratory (MDU-PHL)	2020-09-30	MDU-PHL
hCoV-19/Australia/VIC10967/2020	EPI_ISL_563173	GISAID	–	Homo sapiens	Complete	Australia / Victoria	2020	Microbiological Diagnostic Unit - Public Health Laboratory (MDU-PHL)	2020-09-30	MDU-PHL
hCoV-19/Australia/VIC10991/2020	EPI_ISL_563186	GISAID	–	Homo sapiens	Complete	Australia / Victoria	2020	Microbiological Diagnostic Unit - Public Health Laboratory (MDU-PHL)	2020-09-30	MDU-PHL
hCoV-19/Australia/VIC10996/2020	EPI_ISL_563189	GISAID	–	Homo sapiens	Complete	Australia / Victoria	2020	Microbiological Diagnostic Unit - Public Health Laboratory (MDU-PHL)	2020-09-30	MDU-PHL
hCoV-19/Australia/VIC11011/2020	EPI_ISL_563196	GISAID	–	Homo sapiens	Complete	Australia / Victoria	2020	Microbiological Diagnostic Unit - Public Health Laboratory (MDU-PHL)	2020-09-30	MDU-PHL
hCoV-19/Australia/VIC11018/2020	EPI_ISL_563201	GISAID	–	Homo sapiens	Complete	Australia / Victoria	2020	Microbiological Diagnostic Unit - Public Health Laboratory (MDU-PHL)	2020-09-30	MDU-PHL
hCoV-19/Australia/VIC11020/2020	EPI_ISL_563203	GISAID	–	Homo sapiens	Complete	Australia / Victoria	2020	Microbiological Diagnostic Unit - Public Health Laboratory (MDU-PHL)	2020-09-30	MDU-PHL
hCoV-19/Australia/VIC11024/2020	EPI_ISL_563207	GISAID	–	Homo sapiens	Complete	Australia / Victoria	2020	Microbiological Diagnostic Unit - Public Health Laboratory (MDU-PHL)	2020-09-30	MDU-PHL
hCoV-19/Australia/VIC11043/2020	EPI_ISL_563217	GISAID	–	Homo sapiens	Complete	Australia / Victoria	2020	Microbiological Diagnostic Unit - Public Health Laboratory (MDU-PHL)	2020-09-30	MDU-PHL
hCoV-19/Australia/VIC11045/2020	EPI_ISL_563219	GISAID	–	Homo sapiens	Complete	Australia / Victoria	2020	Microbiological Diagnostic Unit - Public Health Laboratory (MDU-PHL)	2020-09-30	MDU-PHL
hCoV-19/Australia/VIC11051/2020	EPI_ISL_563223	GISAID	–	Homo sapiens	Complete	Australia / Victoria	2020	Microbiological Diagnostic Unit - Public Health Laboratory (MDU-PHL)	2020-09-30	MDU-PHL
hCoV-19/Australia/VIC11054/2020	EPI_ISL_563225	GISAID	–	Homo sapiens	Complete	Australia / Victoria	2020	Microbiological Diagnostic Unit - Public Health Laboratory (MDU-PHL)	2020-09-30	MDU-PHL
hCoV-19/Australia/VIC11086/2020	EPI_ISL_563242	GISAID	–	Homo sapiens	Complete	Australia / Victoria	2020	Microbiological Diagnostic Unit - Public Health Laboratory (MDU-PHL)	2020-09-30	MDU-PHL
hCoV-19/Australia/VIC11089/2020	EPI_ISL_563244	GISAID	–	Homo sapiens	Complete	Australia / Victoria	2020	Microbiological Diagnostic Unit - Public Health Laboratory (MDU-PHL)	2020-09-30	MDU-PHL
hCoV-19/Australia/VIC11420/2020	EPI_ISL_563366	GISAID	–	Homo sapiens	Complete	Australia / Victoria	2020	Microbiological Diagnostic Unit - Public Health Laboratory (MDU-PHL)	2020-09-30	MDU-PHL
hCoV-19/Australia/VIC3410/2020	EPI_ISL_563988	GISAID	–	Homo sapiens	Complete	Australia / Victoria	2020	Microbiological Diagnostic Unit - Public Health Laboratory (MDU-PHL)	2020-09-30	MDU-PHL
hCoV-19/Australia/VIC6494/2020	EPI_ISL_563994	GISAID	–	Homo sapiens	Complete	Australia / Victoria	2020	Microbiological Diagnostic Unit - Public Health Laboratory (MDU-PHL)	2020-09-30	MDU-PHL
hCoV-19/Australia/VIC6925/2020	EPI_ISL_564145	GISAID	–	Homo sapiens	Complete	Australia / Victoria	2020	Microbiological Diagnostic Unit - Public Health Laboratory (MDU-PHL)	2020-09-30	MDU-PHL
hCoV-19/Australia/VIC7506/2020	EPI_ISL_564455	GISAID	–	Homo sapiens	Complete	Australia / Victoria	2020	Microbiological Diagnostic Unit - Public Health Laboratory (MDU-PHL)	2020-09-30	MDU-PHL
hCoV-19/Australia/VIC7508/2020	EPI_ISL_564456	GISAID	–	Homo sapiens	Complete	Australia / Victoria	2020	Microbiological Diagnostic Unit - Public Health Laboratory (MDU-PHL)	2020-09-30	MDU-PHL
hCoV-19/Australia/VIC7509/2020	EPI_ISL_564457	GISAID	–	Homo sapiens	Complete	Australia / Victoria	2020	Microbiological Diagnostic Unit - Public Health Laboratory (MDU-PHL)	2020-09-30	MDU-PHL
hCoV-19/Australia/VIC7511/2020	EPI_ISL_564458	GISAID	–	Homo sapiens	Complete	Australia / Victoria	2020	Microbiological Diagnostic Unit - Public Health Laboratory (MDU-PHL)	2020-09-30	MDU-PHL
hCoV-19/Australia/VIC7512/2020	EPI_ISL_564459	GISAID	–	Homo sapiens	Complete	Australia / Victoria	2020	Microbiological Diagnostic Unit - Public Health Laboratory (MDU-PHL)	2020-09-30	MDU-PHL
hCoV-19/Australia/VIC7513/2020	EPI_ISL_564460	GISAID	–	Homo sapiens	Complete	Australia / Victoria	2020	Microbiological Diagnostic Unit - Public Health Laboratory (MDU-PHL)	2020-09-30	MDU-PHL
hCoV-19/Australia/VIC7514/2020	EPI_ISL_564461	GISAID	–	Homo sapiens	Complete	Australia / Victoria	2020	Microbiological Diagnostic Unit - Public Health Laboratory (MDU-PHL)	2020-09-30	MDU-PHL
hCoV-19/Australia/VIC7515/2020	EPI_ISL_564462	GISAID	–	Homo sapiens	Complete	Australia / Victoria	2020	Microbiological Diagnostic Unit - Public Health Laboratory (MDU-PHL)	2020-09-30	MDU-PHL
hCoV-19/Australia/VIC7518/2020	EPI_ISL_564464	GISAID	–	Homo sapiens	Complete	Australia / Victoria	2020	Microbiological Diagnostic Unit - Public Health Laboratory (MDU-PHL)	2020-09-30	MDU-PHL
hCoV-19/Australia/VIC7519/2020	EPI_ISL_564465	GISAID	–	Homo sapiens	Complete	Australia / Victoria	2020	Microbiological Diagnostic Unit - Public Health Laboratory (MDU-PHL)	2020-09-30	MDU-PHL
hCoV-19/Australia/VIC7520/2020	EPI_ISL_564466	GISAID	–	Homo sapiens	Complete	Australia / Victoria	2020	Microbiological Diagnostic Unit - Public Health Laboratory (MDU-PHL)	2020-09-30	MDU-PHL
hCoV-19/Australia/VIC7521/2020	EPI_ISL_564467	GISAID	–	Homo sapiens	Complete	Australia / Victoria	2020	Microbiological Diagnostic Unit - Public Health Laboratory (MDU-PHL)	2020-09-30	MDU-PHL
hCoV-19/Australia/VIC7522/2020	EPI_ISL_564468	GISAID	–	Homo sapiens	Complete	Australia / Victoria	2020	Microbiological Diagnostic Unit - Public Health Laboratory (MDU-PHL)	2020-09-30	MDU-PHL
hCoV-19/Australia/VIC7523/2020	EPI_ISL_564469	GISAID	–	Homo sapiens	Complete	Australia / Victoria	2020	Microbiological Diagnostic Unit - Public Health Laboratory (MDU-PHL)	2020-09-30	MDU-PHL
hCoV-19/Australia/VIC7525/2020	EPI_ISL_564470	GISAID	–	Homo sapiens	Complete	Australia / Victoria	2020	Microbiological Diagnostic Unit - Public Health Laboratory (MDU-PHL)	2020-09-30	MDU-PHL
hCoV-19/Australia/VIC7548/2020	EPI_ISL_564491	GISAID	–	Homo sapiens	Complete	Australia / Victoria	2020	Microbiological Diagnostic Unit - Public Health Laboratory (MDU-PHL)	2020-09-30	MDU-PHL
hCoV-19/Australia/VIC7551/2020	EPI_ISL_564493	GISAID	–	Homo sapiens	Complete	Australia / Victoria	2020	Microbiological Diagnostic Unit - Public Health Laboratory (MDU-PHL)	2020-09-30	MDU-PHL
hCoV-19/Australia/VIC7556/2020	EPI_ISL_564496	GISAID	–	Homo sapiens	Complete	Australia / Victoria	2020	Microbiological Diagnostic Unit - Public Health Laboratory (MDU-PHL)	2020-09-30	MDU-PHL
hCoV-19/Australia/VIC7560/2020	EPI_ISL_564498	GISAID	–	Homo sapiens	Complete	Australia / Victoria	2020	Microbiological Diagnostic Unit - Public Health Laboratory (MDU-PHL)	2020-09-30	MDU-PHL
hCoV-19/Australia/VIC7561/2020	EPI_ISL_564499	GISAID	–	Homo sapiens	Complete	Australia / Victoria	2020	Microbiological Diagnostic Unit - Public Health Laboratory (MDU-PHL)	2020-09-30	MDU-PHL
hCoV-19/Australia/VIC7562/2020	EPI_ISL_564500	GISAID	–	Homo sapiens	Complete	Australia / Victoria	2020	Microbiological Diagnostic Unit - Public Health Laboratory (MDU-PHL)	2020-09-30	MDU-PHL
hCoV-19/Australia/VIC7563/2020	EPI_ISL_564501	GISAID	–	Homo sapiens	Complete	Australia / Victoria	2020	Microbiological Diagnostic Unit - Public Health Laboratory (MDU-PHL)	2020-09-30	MDU-PHL
hCoV-19/Australia/VIC7565/2020	EPI_ISL_564502	GISAID	–	Homo sapiens	Complete	Australia / Victoria	2020	Microbiological Diagnostic Unit - Public Health Laboratory (MDU-PHL)	2020-09-30	MDU-PHL
hCoV-19/Australia/VIC7597/2020	EPI_ISL_564521	GISAID	–	Homo sapiens	Complete	Australia / Victoria	2020	Microbiological Diagnostic Unit - Public Health Laboratory (MDU-PHL)	2020-09-30	MDU-PHL
hCoV-19/Australia/VIC8215/2020	EPI_ISL_564905	GISAID	–	Homo sapiens	Complete	Australia / Victoria	2020	Microbiological Diagnostic Unit - Public Health Laboratory (MDU-PHL)	2020-09-30	MDU-PHL
hCoV-19/Australia/VIC8427/2020	EPI_ISL_565004	GISAID	–	Homo sapiens	Complete	Australia / Victoria	2020	Microbiological Diagnostic Unit - Public Health Laboratory (MDU-PHL)	2020-09-30	MDU-PHL
hCoV-19/Australia/VIC8429/2020	EPI_ISL_565005	GISAID	–	Homo sapiens	Complete	Australia / Victoria	2020	Microbiological Diagnostic Unit - Public Health Laboratory (MDU-PHL)	2020-09-30	MDU-PHL
hCoV-19/Australia/VIC8431/2020	EPI_ISL_565006	GISAID	–	Homo sapiens	Complete	Australia / Victoria	2020	Microbiological Diagnostic Unit - Public Health Laboratory (MDU-PHL)	2020-09-30	MDU-PHL
hCoV-19/Australia/VIC8433/2020	EPI_ISL_565007	GISAID	–	Homo sapiens	Complete	Australia / Victoria	2020	Microbiological Diagnostic Unit - Public Health Laboratory (MDU-PHL)	2020-09-30	MDU-PHL
hCoV-19/Australia/VIC8464/2020	EPI_ISL_565034	GISAID	–	Homo sapiens	Complete	Australia / Victoria	2020	Microbiological Diagnostic Unit - Public Health Laboratory (MDU-PHL)	2020-09-30	MDU-PHL
hCoV-19/Australia/VIC8474/2020	EPI_ISL_565040	GISAID	–	Homo sapiens	Complete	Australia / Victoria	2020	Microbiological Diagnostic Unit - Public Health Laboratory (MDU-PHL)	2020-09-30	MDU-PHL
hCoV-19/Australia/VIC8475/2020	EPI_ISL_565041	GISAID	–	Homo sapiens	Complete	Australia / Victoria	2020	Microbiological Diagnostic Unit - Public Health Laboratory (MDU-PHL)	2020-09-30	MDU-PHL
hCoV-19/Australia/VIC8860/2020	EPI_ISL_565243	GISAID	–	Homo sapiens	Complete	Australia / Victoria	2020	Microbiological Diagnostic Unit - Public Health Laboratory (MDU-PHL)	2020-09-30	MDU-PHL
hCoV-19/Australia/VIC8889/2020	EPI_ISL_565264	GISAID	–	Homo sapiens	Complete	Australia / Victoria	2020	Microbiological Diagnostic Unit - Public Health Laboratory (MDU-PHL)	2020-09-30	MDU-PHL
hCoV-19/Australia/VIC8908/2020	EPI_ISL_565277	GISAID	–	Homo sapiens	Complete	Australia / Victoria	2020	Microbiological Diagnostic Unit - Public Health Laboratory (MDU-PHL)	2020-09-30	MDU-PHL
hCoV-19/Australia/VIC8910/2020	EPI_ISL_565278	GISAID	–	Homo sapiens	Complete	Australia / Victoria	2020	Microbiological Diagnostic Unit - Public Health Laboratory (MDU-PHL)	2020-09-30	MDU-PHL
hCoV-19/Australia/VIC8911/2020	EPI_ISL_565279	GISAID	–	Homo sapiens	Complete	Australia / Victoria	2020	Microbiological Diagnostic Unit - Public Health Laboratory (MDU-PHL)	2020-09-30	MDU-PHL
hCoV-19/Australia/VIC8953/2020	EPI_ISL_565307	GISAID	–	Homo sapiens	Complete	Australia / Victoria	2020	Microbiological Diagnostic Unit - Public Health Laboratory (MDU-PHL)	2020-09-30	MDU-PHL
hCoV-19/Australia/VIC8954/2020	EPI_ISL_565308	GISAID	–	Homo sapiens	Complete	Australia / Victoria	2020	Microbiological Diagnostic Unit - Public Health Laboratory (MDU-PHL)	2020-09-30	MDU-PHL
hCoV-19/Australia/VIC8957/2020	EPI_ISL_565310	GISAID	–	Homo sapiens	Complete	Australia / Victoria	2020	Microbiological Diagnostic Unit - Public Health Laboratory (MDU-PHL)	2020-09-30	MDU-PHL
hCoV-19/Australia/VIC8959/2020	EPI_ISL_565311	GISAID	–	Homo sapiens	Complete	Australia / Victoria	2020	Microbiological Diagnostic Unit - Public Health Laboratory (MDU-PHL)	2020-09-30	MDU-PHL
hCoV-19/Australia/VIC8960/2020	EPI_ISL_565312	GISAID	–	Homo sapiens	Complete	Australia / Victoria	2020	Microbiological Diagnostic Unit - Public Health Laboratory (MDU-PHL)	2020-09-30	MDU-PHL
hCoV-19/Australia/VIC8961/2020	EPI_ISL_565313	GISAID	–	Homo sapiens	Complete	Australia / Victoria	2020	Microbiological Diagnostic Unit - Public Health Laboratory (MDU-PHL)	2020-09-30	MDU-PHL
hCoV-19/Australia/VIC8962/2020	EPI_ISL_565314	GISAID	–	Homo sapiens	Complete	Australia / Victoria	2020	Microbiological Diagnostic Unit - Public Health Laboratory (MDU-PHL)	2020-09-30	MDU-PHL
hCoV-19/Australia/VIC9277/2020	EPI_ISL_565479	GISAID	–	Homo sapiens	Complete	Australia / Victoria	2020	Microbiological Diagnostic Unit - Public Health Laboratory (MDU-PHL)	2020-09-30	MDU-PHL
hCoV-19/Australia/VIC9278/2020	EPI_ISL_565480	GISAID	–	Homo sapiens	Complete	Australia / Victoria	2020	Microbiological Diagnostic Unit - Public Health Laboratory (MDU-PHL)	2020-09-30	MDU-PHL
hCoV-19/Australia/VIC9279/2020	EPI_ISL_565481	GISAID	–	Homo sapiens	Complete	Australia / Victoria	2020	Microbiological Diagnostic Unit - Public Health Laboratory (MDU-PHL)	2020-09-30	MDU-PHL
hCoV-19/Australia/VIC9283/2020	EPI_ISL_565482	GISAID	–	Homo sapiens	Complete	Australia / Victoria	2020	Microbiological Diagnostic Unit - Public Health Laboratory (MDU-PHL)	2020-09-30	MDU-PHL
hCoV-19/Australia/VIC9284/2020	EPI_ISL_565483	GISAID	–	Homo sapiens	Complete	Australia / Victoria	2020	Microbiological Diagnostic Unit - Public Health Laboratory (MDU-PHL)	2020-09-30	MDU-PHL
hCoV-19/Australia/VIC9288/2020	EPI_ISL_565486	GISAID	–	Homo sapiens	Complete	Australia / Victoria	2020	Microbiological Diagnostic Unit - Public Health Laboratory (MDU-PHL)	2020-09-30	MDU-PHL
hCoV-19/Australia/VIC9292/2020	EPI_ISL_565488	GISAID	–	Homo sapiens	Complete	Australia / Victoria	2020	Microbiological Diagnostic Unit - Public Health Laboratory (MDU-PHL)	2020-09-30	MDU-PHL
hCoV-19/Australia/VIC9293/2020	EPI_ISL_565489	GISAID	–	Homo sapiens	Complete	Australia / Victoria	2020	Microbiological Diagnostic Unit - Public Health Laboratory (MDU-PHL)	2020-09-30	MDU-PHL
hCoV-19/Australia/VIC9294/2020	EPI_ISL_565490	GISAID	–	Homo sapiens	Complete	Australia / Victoria	2020	Microbiological Diagnostic Unit - Public Health Laboratory (MDU-PHL)	2020-09-30	MDU-PHL
hCoV-19/Australia/VIC9476/2020	EPI_ISL_565566	GISAID	–	Homo sapiens	Complete	Australia / Victoria	2020	Microbiological Diagnostic Unit - Public Health Laboratory (MDU-PHL)	2020-09-30	MDU-PHL
hCoV-19/Australia/VIC9609/2020	EPI_ISL_565623	GISAID	–	Homo sapiens	Complete	Australia / Victoria	2020	Microbiological Diagnostic Unit - Public Health Laboratory (MDU-PHL)	2020-09-30	MDU-PHL
hCoV-19/Australia/VIC9858/2020	EPI_ISL_565744	GISAID	–	Homo sapiens	Complete	Australia / Victoria	2020	Microbiological Diagnostic Unit - Public Health Laboratory (MDU-PHL)	2020-09-30	MDU-PHL
hCoV-19/USA/PittsburghStrain58-05/2020	EPI_ISL_436504	GISAID	–	Homo sapiens	Complete	United States / Pittsburgh	2020	UPMC Clinical Laboratory	2020-05-06	Microbial Genome Sequencing Center, Microbial Genomic Epidemiological Laboratory
hCoV-19/USA/PA-MGEL85/2020	EPI_ISL_454369	GISAID	–	Homo sapiens	Complete	United States / Pennsylvania / Pittsburgh	2020	UPMC Clinical Microbiology Laboratory	2020-05-28	Microbial Genomic Epidemiology Laboratory, University of Pittsburgh
hCoV-19/USA/PA-MGEL97/2020	EPI_ISL_454377	GISAID	–	Homo sapiens	Complete	United States / Pennsylvania / Pittsburgh	2020	UPMC Clinical Microbiology Laboratory	2020-05-28	Microbial Genomic Epidemiology Laboratory, University of Pittsburgh
hCoV-19/USA/PA-MGEL108/2020	EPI_ISL_454385	GISAID	–	Homo sapiens	Complete	United States / Pennsylvania / Pittsburgh	2020	UPMC Clinical Microbiology Laboratory	2020-05-28	Microbial Genomic Epidemiology Laboratory, University of Pittsburgh
hCoV-19/USA/PA-MGEL109/2020	EPI_ISL_454386	GISAID	–	Homo sapiens	Complete	United States / Pennsylvania / Pittsburgh	2020	UPMC Clinical Microbiology Laboratory	2020-05-28	Microbial Genomic Epidemiology Laboratory, University of Pittsburgh
hCoV-19/USA/PA-MGEL111/2020	EPI_ISL_454388	GISAID	–	Homo sapiens	Complete	United States / Pennsylvania / Pittsburgh	2020	UPMC Clinical Microbiology Laboratory	2020-05-28	Microbial Genomic Epidemiology Laboratory, University of Pittsburgh
hCoV-19/USA/PA-MGEL113/2020	EPI_ISL_454389	GISAID	–	Homo sapiens	Complete	United States / Pennsylvania / Pittsburgh	2020	UPMC Clinical Microbiology Laboratory	2020-05-28	Microbial Genomic Epidemiology Laboratory, University of Pittsburgh
hCoV-19/USA/PA-MGEL114/2020	EPI_ISL_454390	GISAID	–	Homo sapiens	Complete	United States / Pennsylvania / Pittsburgh	2020	UPMC Clinical Microbiology Laboratory	2020-05-28	Microbial Genomic Epidemiology Laboratory, University of Pittsburgh
hCoV-19/USA/PA-MGEL115/2020	EPI_ISL_454391	GISAID	–	Homo sapiens	Complete	United States / Pennsylvania / Pittsburgh	2020	UPMC Clinical Microbiology Laboratory	2020-05-28	Microbial Genomic Epidemiology Laboratory, University of Pittsburgh
hCoV-19/USA/PA-MGEL118/2020	EPI_ISL_454392	GISAID	–	Homo sapiens	Complete	United States / Pennsylvania / Pittsburgh	2020	UPMC Clinical Microbiology Laboratory	2020-05-28	Microbial Genomic Epidemiology Laboratory, University of Pittsburgh
hCoV-19/USA/PA-MGEL119/2020	EPI_ISL_454393	GISAID	–	Homo sapiens	Complete	United States / Pennsylvania / Pittsburgh	2020	UPMC Clinical Microbiology Laboratory	2020-05-28	Microbial Genomic Epidemiology Laboratory, University of Pittsburgh
hCoV-19/USA/PA-MGEL122/2020	EPI_ISL_454394	GISAID	–	Homo sapiens	Complete	United States / Pennsylvania / Pittsburgh	2020	UPMC Clinical Microbiology Laboratory	2020-05-28	Microbial Genomic Epidemiology Laboratory, University of Pittsburgh
hCoV-19/USA/PA-MGEL123/2020	EPI_ISL_454395	GISAID	–	Homo sapiens	Complete	United States / Pennsylvania / Pittsburgh	2020	UPMC Clinical Microbiology Laboratory	2020-05-28	Microbial Genomic Epidemiology Laboratory, University of Pittsburgh
hCoV-19/USA/PA-MGEL125/2020	EPI_ISL_454396	GISAID	–	Homo sapiens	Complete	United States / Pennsylvania / Pittsburgh	2020	UPMC Clinical Microbiology Laboratory	2020-05-28	Microbial Genomic Epidemiology Laboratory, University of Pittsburgh
hCoV-19/USA/PA-MGEL128/2020	EPI_ISL_454397	GISAID	–	Homo sapiens	Complete	United States / Pennsylvania / Pittsburgh	2020	UPMC Clinical Microbiology Laboratory	2020-05-28	Microbial Genomic Epidemiology Laboratory, University of Pittsburgh
hCoV-19/USA/PA-MGEL130/2020	EPI_ISL_454398	GISAID	–	Homo sapiens	Complete	United States / Pennsylvania / Pittsburgh	2020	UPMC Clinical Microbiology Laboratory	2020-05-28	Microbial Genomic Epidemiology Laboratory, University of Pittsburgh
hCoV-19/USA/PA-MGEL135/2020	EPI_ISL_454400	GISAID	–	Homo sapiens	Complete	United States / Pennsylvania / Pittsburgh	2020	UPMC Clinical Microbiology Laboratory	2020-05-28	Microbial Genomic Epidemiology Laboratory, University of Pittsburgh
hCoV-19/USA/PA-MGEL147/2020	EPI_ISL_454405	GISAID	–	Homo sapiens	Complete	United States / Pennsylvania / Pittsburgh	2020	UPMC Clinical Microbiology Laboratory	2020-05-28	Microbial Genomic Epidemiology Laboratory, University of Pittsburgh
hCoV-19/Gambia/NPHL-038/2020	EPI_ISL_561205	GISAID	–	Homo sapiens	Complete	Gambia / Kombo	2020	MRCG at LSHTM Genomics lab	2020-09-30	MRCG at LSHTM Genomics lab
hCoV-19/Gambia/NPHL-061/2020	EPI_ISL_561206	GISAID	–	Homo sapiens	Complete	Gambia / Kombo	2020	MRCG at LSHTM Genomics lab	2020-09-30	MRCG at LSHTM Genomics lab
hCoV-19/Gambia/NPHL-1514/2020	EPI_ISL_561232	GISAID	–	Homo sapiens	Complete	Gambia / Kombo	2020	MRCG at LSHTM Genomics lab	2020-09-30	MRCG at LSHTM Genomics lab
hCoV-19/Gambia/NPHL-1921/2020	EPI_ISL_561239	GISAID	–	Homo sapiens	Complete	Gambia / Kombo	2020	MRCG at LSHTM Genomics lab	2020-09-30	MRCG at LSHTM Genomics lab
hCoV-19/Gambia/NPHL-2344/2020	EPI_ISL_561243	GISAID	–	Homo sapiens	Complete	Gambia / Kombo	2020	MRCG at LSHTM Genomics lab	2020-09-30	MRCG at LSHTM Genomics lab
hCoV-19/Gambia/NPHL-2374/2020	EPI_ISL_561244	GISAID	–	Homo sapiens	Complete	Gambia / Kombo	2020	MRCG at LSHTM Genomics lab	2020-09-30	MRCG at LSHTM Genomics lab
hCoV-19/Gambia/NPHL-242/2020	EPI_ISL_561245	GISAID	–	Homo sapiens	Complete	Gambia / Kombo	2020	MRCG at LSHTM Genomics lab	2020-09-30	MRCG at LSHTM Genomics lab
hCoV-19/Gambia/NPHL-2443/2020	EPI_ISL_561248	GISAID	–	Homo sapiens	Complete	Gambia / Kombo	2020	MRCG at LSHTM Genomics lab	2020-09-30	MRCG at LSHTM Genomics lab
hCoV-19/Gambia/NPHL-247/2020	EPI_ISL_561257	GISAID	–	Homo sapiens	Complete	Gambia / Kombo	2020	MRCG at LSHTM Genomics lab	2020-09-30	MRCG at LSHTM Genomics lab
hCoV-19/Gambia/NPHL-253/2020	EPI_ISL_561270	GISAID	–	Homo sapiens	Complete	Gambia / Kombo	2020	MRCG at LSHTM Genomics lab	2020-09-30	MRCG at LSHTM Genomics lab
hCoV-19/Gambia/NPHL-255/2020	EPI_ISL_561273	GISAID	–	Homo sapiens	Complete	Gambia / Kombo	2020	MRCG at LSHTM Genomics lab	2020-09-30	MRCG at LSHTM Genomics lab
hCoV-19/Gambia/NPHL-256/2020	EPI_ISL_561277	GISAID	–	Homo sapiens	Complete	Gambia / Kombo	2020	MRCG at LSHTM Genomics lab	2020-09-30	MRCG at LSHTM Genomics lab
hCoV-19/Gambia/NPHL-2567/2020	EPI_ISL_561279	GISAID	–	Homo sapiens	Complete	Gambia / Kombo	2020	MRCG at LSHTM Genomics lab	2020-09-30	MRCG at LSHTM Genomics lab
hCoV-19/Gambia/NPHL-2588/2020	EPI_ISL_561282	GISAID	–	Homo sapiens	Complete	Gambia / Kombo	2020	MRCG at LSHTM Genomics lab	2020-09-30	MRCG at LSHTM Genomics lab
hCoV-19/Gambia/NPHL-2626/2020	EPI_ISL_561284	GISAID	–	Homo sapiens	Complete	Gambia / Kombo	2020	MRCG at LSHTM Genomics lab	2020-09-30	MRCG at LSHTM Genomics lab
hCoV-19/Gambia/NPHL-2706/2020	EPI_ISL_561287	GISAID	–	Homo sapiens	Complete	Gambia / Kombo	2020	MRCG at LSHTM Genomics lab	2020-09-30	MRCG at LSHTM Genomics lab
hCoV-19/Gambia/NPHL-277/2020	EPI_ISL_561296	GISAID	–	Homo sapiens	Complete	Gambia / Kombo	2020	MRCG at LSHTM Genomics lab	2020-09-30	MRCG at LSHTM Genomics lab
hCoV-19/Gambia/NPHL-2790/2020	EPI_ISL_561298	GISAID	–	Homo sapiens	Complete	Gambia / Kombo	2020	MRCG at LSHTM Genomics lab	2020-09-30	MRCG at LSHTM Genomics lab
hCoV-19/Gambia/NPHL-2825/2020	EPI_ISL_561299	GISAID	–	Homo sapiens	Complete	Gambia / Kombo	2020	MRCG at LSHTM Genomics lab	2020-09-30	MRCG at LSHTM Genomics lab
hCoV-19/Gambia/NPHL-287/2020	EPI_ISL_561300	GISAID	–	Homo sapiens	Complete	Gambia / Kombo	2020	MRCG at LSHTM Genomics lab	2020-09-30	MRCG at LSHTM Genomics lab
hCoV-19/Gambia/NPHL-290/2020	EPI_ISL_561303	GISAID	–	Homo sapiens	Complete	Gambia / Kombo	2020	MRCG at LSHTM Genomics lab	2020-09-30	MRCG at LSHTM Genomics lab
hCoV-19/Gambia/NPHL-295/2020	EPI_ISL_561305	GISAID	–	Homo sapiens	Complete	Gambia / Kombo	2020	MRCG at LSHTM Genomics lab	2020-09-30	MRCG at LSHTM Genomics lab
hCoV-19/Gambia/NPHL-297/2020	EPI_ISL_561306	GISAID	–	Homo sapiens	Complete	Gambia / Kombo	2020	MRCG at LSHTM Genomics lab	2020-09-30	MRCG at LSHTM Genomics lab
hCoV-19/Gambia/NPHL-2984/2020	EPI_ISL_561307	GISAID	–	Homo sapiens	Complete	Gambia / Kombo	2020	MRCG at LSHTM Genomics lab	2020-09-30	MRCG at LSHTM Genomics lab
hCoV-19/Gambia/NPHL-299/2020	EPI_ISL_561308	GISAID	–	Homo sapiens	Complete	Gambia / Kombo	2020	MRCG at LSHTM Genomics lab	2020-09-30	MRCG at LSHTM Genomics lab
hCoV-19/Gambia/NPHL-3206/2020	EPI_ISL_561313	GISAID	–	Homo sapiens	Complete	Gambia / Kombo	2020	MRCG at LSHTM Genomics lab	2020-09-30	MRCG at LSHTM Genomics lab
hCoV-19/Gambia/NPHL-748/2020	EPI_ISL_561324	GISAID	–	Homo sapiens	Complete	Gambia / Kombo	2020	MRCG at LSHTM Genomics lab	2020-09-30	MRCG at LSHTM Genomics lab
hCoV-19/Gambia/NPHL-923/2020	EPI_ISL_561330	GISAID	–	Homo sapiens	Complete	Gambia / Kombo	2020	MRCG at LSHTM Genomics lab	2020-09-30	MRCG at LSHTM Genomics lab
hCoV-19/Gambia/NPHL-941/2020	EPI_ISL_561332	GISAID	–	Homo sapiens	Complete	Gambia / Kombo	2020	MRCG at LSHTM Genomics lab	2020-09-30	MRCG at LSHTM Genomics lab
hCoV-19/Gambia/NPHL-953/2020	EPI_ISL_561333	GISAID	–	Homo sapiens	Complete	Gambia / Kombo	2020	MRCG at LSHTM Genomics lab	2020-09-30	MRCG at LSHTM Genomics lab
hCoV-19/India/InStem_NCBS_0047/2020	EPI_ISL_477247	GISAID	–	Homo sapiens	Complete	India / Karnataka	2020	Institute for Stem Cell Science and Regenerative Medicine	2020-06-29	National Centre for Biological Sciences
hCoV-19/India/InStem_NCBS_0054/2020	EPI_ISL_477254	GISAID	–	Homo sapiens	Complete	India / Karnataka	2020	Institute for Stem Cell Science and Regenerative Medicine	2020-06-29	National Centre for Biological Sciences
hCoV-19/India/InStem_NCBS_0085/2020	EPI_ISL_486666	GISAID	–	Homo sapiens	Complete	India / Karnataka	2020	Institute for Stem Cell Science and Regenerative Medicine	2020-07-10	National Centre for Biological Sciences
hCoV-19/India/InStem_NCBS_0091/2020	EPI_ISL_486667	GISAID	–	Homo sapiens	Complete	India / Karnataka	2020	Institute for Stem Cell Science and Regenerative Medicine	2020-07-10	National Centre for Biological Sciences
hCoV-19/India/InStem_NCBS_0093/2020	EPI_ISL_486668	GISAID	–	Homo sapiens	Complete	India / Karnataka	2020	Institute for Stem Cell Science and Regenerative Medicine	2020-07-10	National Centre for Biological Sciences
hCoV-19/India/InStem_NCBS_0094/2020	EPI_ISL_486669	GISAID	–	Homo sapiens	Complete	India / Karnataka	2020	Institute for Stem Cell Science and Regenerative Medicine	2020-07-10	National Centre for Biological Sciences
hCoV-19/India/InStem_NCBS_0095/2020	EPI_ISL_486670	GISAID	–	Homo sapiens	Complete	India / Karnataka	2020	Institute for Stem Cell Science and Regenerative Medicine	2020-07-10	National Centre for Biological Sciences
hCoV-19/India/InStem_NCBS_0096/2020	EPI_ISL_486671	GISAID	–	Homo sapiens	Complete	India / Karnataka	2020	Institute for Stem Cell Science and Regenerative Medicine	2020-07-10	National Centre for Biological Sciences
hCoV-19/India/InStem_NCBS_0098/2020	EPI_ISL_486672	GISAID	–	Homo sapiens	Complete	India / Karnataka	2020	Institute for Stem Cell Science and Regenerative Medicine	2020-07-10	National Centre for Biological Sciences
hCoV-19/India/InStem_NCBS_0086/2020	EPI_ISL_486835	GISAID	–	Homo sapiens	Complete	India / Karnataka	2020	Institute for Stem Cell Science and Regenerative Medicine	2020-07-11	National Centre for Biological Sciences
hCoV-19/India/InStem_NCBS_0087/2020	EPI_ISL_486836	GISAID	–	Homo sapiens	Complete	India / Karnataka	2020	Institute for Stem Cell Science and Regenerative Medicine	2020-07-11	National Centre for Biological Sciences
hCoV-19/India/InStem_NCBS_0088/2020	EPI_ISL_486837	GISAID	–	Homo sapiens	Complete	India / Karnataka	2020	Institute for Stem Cell Science and Regenerative Medicine	2020-07-11	National Centre for Biological Sciences
hCoV-19/India/InStem_NCBS_0089/2020	EPI_ISL_486838	GISAID	–	Homo sapiens	Complete	India / Karnataka	2020	Institute for Stem Cell Science and Regenerative Medicine	2020-07-11	National Centre for Biological Sciences
hCoV-19/India/InStem_NCBS_0090/2020	EPI_ISL_486839	GISAID	–	Homo sapiens	Complete	India / Karnataka	2020	Institute for Stem Cell Science and Regenerative Medicine	2020-07-11	National Centre for Biological Sciences
hCoV-19/India/InStem_NCBS_0092/2020	EPI_ISL_486840	GISAID	–	Homo sapiens	Complete	India / Karnataka	2020	Institute for Stem Cell Science and Regenerative Medicine	2020-07-11	National Centre for Biological Sciences
hCoV-19/India/InStem_NCBS_0097/2020	EPI_ISL_486841	GISAID	–	Homo sapiens	Complete	India / Karnataka	2020	Institute for Stem Cell Science and Regenerative Medicine	2020-07-11	National Centre for Biological Sciences
hCoV-19/Netherlands/Utrecht_10019/2020	EPI_ISL_454768	GISAID	–	Homo sapiens	Complete	Netherlands / Utrecht	2020	Dutch COVID-19 response team	2020-05-29	National Institute for Public Health and the Environment (RIVM)
hCoV-19/Netherlands/FL-RIVM-10132/2020	EPI_ISL_547454	GISAID	–	Homo sapiens	Complete	Netherlands / Flevoland	2020	Dutch COVID-19 response team	2020-09-24	National Institute for Public Health and the Environment (RIVM)
hCoV-19/Netherlands/GE-RIVM-10075/2020	EPI_ISL_547459	GISAID	–	Homo sapiens	Complete	Netherlands / Gelderland	2020	Dutch COVID-19 response team	2020-09-24	National Institute for Public Health and the Environment (RIVM)
hCoV-19/Netherlands/GR-RIVM-10074/2020	EPI_ISL_547466	GISAID	–	Homo sapiens	Complete	Netherlands / Groningen	2020	Dutch COVID-19 response team	2020-09-24	National Institute for Public Health and the Environment (RIVM)
hCoV-19/Netherlands/GR-RIVM-10081/2020	EPI_ISL_547467	GISAID	–	Homo sapiens	Complete	Netherlands / Groningen	2020	Dutch COVID-19 response team	2020-09-24	National Institute for Public Health and the Environment (RIVM)
hCoV-19/Netherlands/GR-RIVM-10089/2020	EPI_ISL_547468	GISAID	–	Homo sapiens	Complete	Netherlands / Groningen	2020	Dutch COVID-19 response team	2020-09-24	National Institute for Public Health and the Environment (RIVM)
hCoV-19/Netherlands/LI-RIVM-10105/2020	EPI_ISL_547471	GISAID	–	Homo sapiens	Complete	Netherlands / Limburg	2020	Dutch COVID-19 response team	2020-09-24	National Institute for Public Health and the Environment (RIVM)
hCoV-19/Netherlands/LI-RIVM-10106/2020	EPI_ISL_547472	GISAID	–	Homo sapiens	Complete	Netherlands / Limburg	2020	Dutch COVID-19 response team	2020-09-24	National Institute for Public Health and the Environment (RIVM)
hCoV-19/Netherlands/NB-RIVM-10078/2020	EPI_ISL_547487	GISAID	–	Homo sapiens	Complete	Netherlands / Noord Brabant	2020	Dutch COVID-19 response team	2020-09-24	National Institute for Public Health and the Environment (RIVM)
hCoV-19/Netherlands/NB-RIVM-10085/2020	EPI_ISL_547488	GISAID	–	Homo sapiens	Complete	Netherlands / Noord Brabant	2020	Dutch COVID-19 response team	2020-09-24	National Institute for Public Health and the Environment (RIVM)
hCoV-19/Netherlands/NB-RIVM-10086/2020	EPI_ISL_547489	GISAID	–	Homo sapiens	Complete	Netherlands / Noord Brabant	2020	Dutch COVID-19 response team	2020-09-24	National Institute for Public Health and the Environment (RIVM)
hCoV-19/Netherlands/NB-RIVM-10087/2020	EPI_ISL_547490	GISAID	–	Homo sapiens	Complete	Netherlands / Noord Brabant	2020	Dutch COVID-19 response team	2020-09-24	National Institute for Public Health and the Environment (RIVM)
hCoV-19/Netherlands/NH-RIVM-10102/2020	EPI_ISL_547500	GISAID	–	Homo sapiens	Complete	Netherlands / Noord Holland	2020	Dutch COVID-19 response team	2020-09-24	National Institute for Public Health and the Environment (RIVM)
hCoV-19/Netherlands/OV-RIVM-10136/2020	EPI_ISL_547510	GISAID	–	Homo sapiens	Complete	Netherlands / Overijssel	2020	Dutch COVID-19 response team	2020-09-24	National Institute for Public Health and the Environment (RIVM)
hCoV-19/Netherlands/OV-RIVM-10149/2020	EPI_ISL_547512	GISAID	–	Homo sapiens	Complete	Netherlands / Overijssel	2020	Dutch COVID-19 response team	2020-09-24	National Institute for Public Health and the Environment (RIVM)
hCoV-19/Netherlands/UT-RIVM-10072/2020	EPI_ISL_547523	GISAID	–	Homo sapiens	Complete	Netherlands / Utrecht	2020	Dutch COVID-19 response team	2020-09-24	National Institute for Public Health and the Environment (RIVM)
hCoV-19/Netherlands/UT-RIVM-10120/2020	EPI_ISL_547530	GISAID	–	Homo sapiens	Complete	Netherlands / Utrecht	2020	Dutch COVID-19 response team	2020-09-24	National Institute for Public Health and the Environment (RIVM)
hCoV-19/Netherlands/UT-RIVM-10129/2020	EPI_ISL_547535	GISAID	–	Homo sapiens	Complete	Netherlands / Utrecht	2020	Dutch COVID-19 response team	2020-09-24	National Institute for Public Health and the Environment (RIVM)
hCoV-19/Netherlands/UT-RIVM-10153/2020	EPI_ISL_547540	GISAID	–	Homo sapiens	Complete	Netherlands / Utrecht	2020	Dutch COVID-19 response team	2020-09-24	National Institute for Public Health and the Environment (RIVM)
hCoV-19/Netherlands/UT-RIVM-10155/2020	EPI_ISL_547542	GISAID	–	Homo sapiens	Complete	Netherlands / Utrecht	2020	Dutch COVID-19 response team	2020-09-24	National Institute for Public Health and the Environment (RIVM)
hCoV-19/Netherlands/UT-RIVM-10156/2020	EPI_ISL_547543	GISAID	–	Homo sapiens	Complete	Netherlands / Utrecht	2020	Dutch COVID-19 response team	2020-09-24	National Institute for Public Health and the Environment (RIVM)
hCoV-19/Netherlands/UT-RIVM-10157/2020	EPI_ISL_547544	GISAID	–	Homo sapiens	Complete	Netherlands / Utrecht	2020	Dutch COVID-19 response team	2020-09-24	National Institute for Public Health and the Environment (RIVM)
hCoV-19/Netherlands/UT-RIVM-10158/2020	EPI_ISL_547545	GISAID	–	Homo sapiens	Complete	Netherlands / Utrecht	2020	Dutch COVID-19 response team	2020-09-24	National Institute for Public Health and the Environment (RIVM)
hCoV-19/Netherlands/UT-RIVM-10159/2020	EPI_ISL_547546	GISAID	–	Homo sapiens	Complete	Netherlands / Utrecht	2020	Dutch COVID-19 response team	2020-09-24	National Institute for Public Health and the Environment (RIVM)
hCoV-19/Netherlands/UT-RIVM-10160/2020	EPI_ISL_547547	GISAID	–	Homo sapiens	Complete	Netherlands / Utrecht	2020	Dutch COVID-19 response team	2020-09-24	National Institute for Public Health and the Environment (RIVM)
hCoV-19/Netherlands/UT-RIVM-10161/2020	EPI_ISL_547548	GISAID	–	Homo sapiens	Complete	Netherlands / Utrecht	2020	Dutch COVID-19 response team	2020-09-24	National Institute for Public Health and the Environment (RIVM)
hCoV-19/Netherlands/UT-RIVM-10162/2020	EPI_ISL_547549	GISAID	–	Homo sapiens	Complete	Netherlands / Utrecht	2020	Dutch COVID-19 response team	2020-09-24	National Institute for Public Health and the Environment (RIVM)
hCoV-19/Netherlands/UT-RIVM-10163/2020	EPI_ISL_547550	GISAID	–	Homo sapiens	Complete	Netherlands / Utrecht	2020	Dutch COVID-19 response team	2020-09-24	National Institute for Public Health and the Environment (RIVM)
hCoV-19/Netherlands/UT-RIVM-10164/2020	EPI_ISL_547551	GISAID	–	Homo sapiens	Complete	Netherlands / Utrecht	2020	Dutch COVID-19 response team	2020-09-24	National Institute for Public Health and the Environment (RIVM)
hCoV-19/Netherlands/UT-RIVM-10165/2020	EPI_ISL_547552	GISAID	–	Homo sapiens	Complete	Netherlands / Utrecht	2020	Dutch COVID-19 response team	2020-09-24	National Institute for Public Health and the Environment (RIVM)
hCoV-19/Netherlands/UT-RIVM-10166/2020	EPI_ISL_547553	GISAID	–	Homo sapiens	Complete	Netherlands / Utrecht	2020	Dutch COVID-19 response team	2020-09-24	National Institute for Public Health and the Environment (RIVM)
hCoV-19/Netherlands/UT-RIVM-10167/2020	EPI_ISL_547554	GISAID	–	Homo sapiens	Complete	Netherlands / Utrecht	2020	Dutch COVID-19 response team	2020-09-24	National Institute for Public Health and the Environment (RIVM)
hCoV-19/Netherlands/UT-RIVM-10168/2020	EPI_ISL_547555	GISAID	–	Homo sapiens	Complete	Netherlands / Utrecht	2020	Dutch COVID-19 response team	2020-09-24	National Institute for Public Health and the Environment (RIVM)
hCoV-19/Netherlands/UT-RIVM-10169/2020	EPI_ISL_547556	GISAID	–	Homo sapiens	Complete	Netherlands / Utrecht	2020	Dutch COVID-19 response team	2020-09-24	National Institute for Public Health and the Environment (RIVM)
hCoV-19/Netherlands/ZH-RIVM-10099/2020	EPI_ISL_547561	GISAID	–	Homo sapiens	Complete	Netherlands / Zuid Holland	2020	Dutch COVID-19 response team	2020-09-24	National Institute for Public Health and the Environment (RIVM)
hCoV-19/Netherlands/ZH-RIVM-10110/2020	EPI_ISL_547562	GISAID	–	Homo sapiens	Complete	Netherlands / Zuid Holland	2020	Dutch COVID-19 response team	2020-09-24	National Institute for Public Health and the Environment (RIVM)
hCoV-19/Netherlands/ZH-RIVM-10116/2020	EPI_ISL_547563	GISAID	–	Homo sapiens	Complete	Netherlands / Zuid Holland	2020	Dutch COVID-19 response team	2020-09-24	National Institute for Public Health and the Environment (RIVM)
hCoV-19/Netherlands/ZH-RIVM-10117/2020	EPI_ISL_547564	GISAID	–	Homo sapiens	Complete	Netherlands / Zuid Holland	2020	Dutch COVID-19 response team	2020-09-24	National Institute for Public Health and the Environment (RIVM)
hCoV-19/Netherlands/ZH-RIVM-10118/2020	EPI_ISL_547565	GISAID	–	Homo sapiens	Complete	Netherlands / Zuid Holland	2020	Dutch COVID-19 response team	2020-09-24	National Institute for Public Health and the Environment (RIVM)
hCoV-19/Netherlands/ZH-RIVM-10126/2020	EPI_ISL_547566	GISAID	–	Homo sapiens	Complete	Netherlands / Zuid Holland	2020	Dutch COVID-19 response team	2020-09-24	National Institute for Public Health and the Environment (RIVM)
hCoV-19/Netherlands/ZH-RIVM-10127/2020	EPI_ISL_547567	GISAID	–	Homo sapiens	Complete	Netherlands / Zuid Holland	2020	Dutch COVID-19 response team	2020-09-24	National Institute for Public Health and the Environment (RIVM)
hCoV-19/Netherlands/ZH-RIVM-10133/2020	EPI_ISL_547568	GISAID	–	Homo sapiens	Complete	Netherlands / Zuid Holland	2020	Dutch COVID-19 response team	2020-09-24	National Institute for Public Health and the Environment (RIVM)
hCoV-19/Indonesia/JB-NIHRD-PME4992/2020	EPI_ISL_538513	GISAID	–	Homo sapiens	Complete	Indonesia / West Java	2020	Provincial Health Laboratory Bekasi West Java	2020-09-17	National Institute of Health Research and Development
hCoV-19/Indonesia/JI-NIHRD-PME2054/2020	EPI_ISL_538499	GISAID	–	Homo sapiens	Complete	Indonesia / East Java	2020	RS Lavallete Malang East Java	2020-09-17	National Institute of Health Research and Development
hCoV-19/Indonesia/SU-NIHRD-PME4745/2020	EPI_ISL_538500	GISAID	–	Homo sapiens	Complete	Indonesia / North Sumatra	2020	RS Prima Husada Cipta Medan North Sumatra	2020-09-17	National Institute of Health Research and Development
hCoV-19/Indonesia/SU-NIHRD-PME4760/2020	EPI_ISL_538501	GISAID	–	Homo sapiens	Complete	Indonesia / North Sumatra	2020	RS Prima Husada Cipta Medan North Sumatra	2020-09-17	National Institute of Health Research and Development
hCoV-19/Indonesia/BA-NIHRD-PME3926/2020	EPI_ISL_538503	GISAID	–	Homo sapiens	Complete	Indonesia / Bali	2020	RSUD Bali Mandara Denpasar Bali	2020-09-17	National Institute of Health Research and Development
hCoV-19/Indonesia/JI-NIHRD-PME0999/2020	EPI_ISL_538498	GISAID	–	Homo sapiens	Complete	Indonesia / East Java	2020	RSUD Soediono Madiun East Java	2020-09-17	National Institute of Health Research and Development
hCoV-19/Indonesia/KT-NIHRD-PME4206/2020	EPI_ISL_538502	GISAID	–	Homo sapiens	Complete	Indonesia / Center Kalimantan	2020	RSUD Sultan Imanudin Pangkalan Bun Center Kalimantan	2020-09-17	National Institute of Health Research and Development
hCoV-19/Indonesia/JI-NIHRD-PME5011/2020	EPI_ISL_538511	GISAID	–	Homo sapiens	Complete	Indonesia / East Java	2020	RSUD Wahidin Sudirohusodo Mojokerto East Java	2020-09-17	National Institute of Health Research and Development
hCoV-19/Thailand/Siriraj_1/2020	EPI_ISL_447906	GISAID	–	Homo sapiens	Complete	Thailand / Bangkok	2020	Siriraj hospital	2020-05-19	National Institute of Health. Department of medical Sciences, Ministry of Public Health, Thailand
hCoV-19/Thailand/Siriraj_2/2020	EPI_ISL_447907	GISAID	–	Homo sapiens	Complete	Thailand / Bangkok	2020	Siriraj hospital	2020-05-19	National Institute of Health. Department of medical Sciences, Ministry of Public Health, Thailand
hCoV-19/Thailand/Siriraj_5/2020	EPI_ISL_447908	GISAID	–	Homo sapiens	Complete	Thailand / Bangkok	2020	Siriraj hospital	2020-05-19	National Institute of Health. Department of medical Sciences, Ministry of Public Health, Thailand
hCoV-19/Singapore/361/2020	EPI_ISL_469116	GISAID	–	Homo sapiens	Complete	Singapore	2020	National Public Health Laboratory, National Centre for Infectious Diseases	2020-06-17	National Public Health Laboratory, National Centre for Infectious Diseases
hCov-19/Italy/Pascale/2020	EPI_ISL_492184	GISAID	–	Homo sapiens	Complete	Italy / Campania	2020	Pascale	2020-07-20	Pascale
hCoV-19/Italy/Pascale_2/2020	EPI_ISL_493197	GISAID	–	Homo sapiens	Complete	Italy / Campania	2020	Pascale	2020-07-21	Pascale
hCoV-19/Italy/Pascale_3/2020	EPI_ISL_493213	GISAID	–	Homo sapiens	Complete	Italy / Campania	2020	Pascale	2020-07-21	Pascale
hCoV-19/Canada/ON-PHL-20-00004/2020	EPI_ISL_548687	GISAID	–	Homo sapiens	Complete	Canada / Ontario	2020	Public Health Ontario Laboratory	2020-09-27	Public Health Ontario Laboratory
hCoV-19/Canada/ON-PHL-20-00008/2020	EPI_ISL_548691	GISAID	–	Homo sapiens	Complete	Canada / Ontario	2020	Public Health Ontario Laboratory	2020-09-27	Public Health Ontario Laboratory
hCoV-19/Canada/ON-PHL-20-00009/2020	EPI_ISL_548692	GISAID	–	Homo sapiens	Complete	Canada / Ontario	2020	Public Health Ontario Laboratory	2020-09-27	Public Health Ontario Laboratory
hCoV-19/Canada/ON-PHL-20-00010/2020	EPI_ISL_548693	GISAID	–	Homo sapiens	Complete	Canada / Ontario	2020	Public Health Ontario Laboratory	2020-09-27	Public Health Ontario Laboratory
hCoV-19/Canada/ON-PHL-20-00011/2020	EPI_ISL_548694	GISAID	–	Homo sapiens	Complete	Canada / Ontario	2020	Public Health Ontario Laboratory	2020-09-27	Public Health Ontario Laboratory
hCoV-19/Canada/ON-PHL-20-00012/2020	EPI_ISL_548695	GISAID	–	Homo sapiens	Complete	Canada / Ontario	2020	Public Health Ontario Laboratory	2020-09-27	Public Health Ontario Laboratory
hCoV-19/Canada/ON-PHL-20-00014/2020	EPI_ISL_548696	GISAID	–	Homo sapiens	Complete	Canada / Ontario	2020	Public Health Ontario Laboratory	2020-09-27	Public Health Ontario Laboratory
hCoV-19/Canada/ON-PHL-20-00015/2020	EPI_ISL_548697	GISAID	–	Homo sapiens	Complete	Canada / Ontario	2020	Public Health Ontario Laboratory	2020-09-27	Public Health Ontario Laboratory
hCoV-19/Canada/ON-PHL-20-00016/2020	EPI_ISL_548698	GISAID	–	Homo sapiens	Complete	Canada / Ontario	2020	Public Health Ontario Laboratory	2020-09-27	Public Health Ontario Laboratory
hCoV-19/Canada/ON-PHL-20-00018/2020	EPI_ISL_548699	GISAID	–	Homo sapiens	Complete	Canada / Ontario	2020	Public Health Ontario Laboratory	2020-09-27	Public Health Ontario Laboratory
hCoV-19/Canada/ON-PHL-20-00019/2020	EPI_ISL_548700	GISAID	–	Homo sapiens	Complete	Canada / Ontario	2020	Public Health Ontario Laboratory	2020-09-27	Public Health Ontario Laboratory
hCoV-19/Canada/ON-PHL-20-00020/2020	EPI_ISL_548701	GISAID	–	Homo sapiens	Complete	Canada / Ontario	2020	Public Health Ontario Laboratory	2020-09-27	Public Health Ontario Laboratory
hCoV-19/Canada/ON-PHL-20-00021/2020	EPI_ISL_548702	GISAID	–	Homo sapiens	Complete	Canada / Ontario	2020	Public Health Ontario Laboratory	2020-09-27	Public Health Ontario Laboratory
hCoV-19/Canada/ON-PHL-20-00022/2020	EPI_ISL_548703	GISAID	–	Homo sapiens	Complete	Canada / Ontario	2020	Public Health Ontario Laboratory	2020-09-27	Public Health Ontario Laboratory
hCoV-19/Canada/ON-PHL-20-00023/2020	EPI_ISL_548704	GISAID	–	Homo sapiens	Complete	Canada / Ontario	2020	Public Health Ontario Laboratory	2020-09-27	Public Health Ontario Laboratory
hCoV-19/Canada/ON-PHL-20-00028/2020	EPI_ISL_548709	GISAID	–	Homo sapiens	Complete	Canada / Ontario	2020	Public Health Ontario Laboratory	2020-09-27	Public Health Ontario Laboratory
hCoV-19/Canada/ON-PHL-20-00030/2020	EPI_ISL_548711	GISAID	–	Homo sapiens	Complete	Canada / Ontario	2020	Public Health Ontario Laboratory	2020-09-27	Public Health Ontario Laboratory
hCoV-19/Canada/ON-PHL-20-00031/2020	EPI_ISL_548712	GISAID	–	Homo sapiens	Complete	Canada / Ontario	2020	Public Health Ontario Laboratory	2020-09-27	Public Health Ontario Laboratory
hCoV-19/Canada/ON-PHL-20-00033/2020	EPI_ISL_548714	GISAID	–	Homo sapiens	Complete	Canada / Ontario	2020	Public Health Ontario Laboratory	2020-09-27	Public Health Ontario Laboratory
hCoV-19/Canada/ON-PHL-20-00037/2020	EPI_ISL_548716	GISAID	–	Homo sapiens	Complete	Canada / Ontario	2020	Public Health Ontario Laboratory	2020-09-27	Public Health Ontario Laboratory
hCoV-19/Canada/ON-PHL-20-00038/2020	EPI_ISL_548717	GISAID	–	Homo sapiens	Complete	Canada / Ontario	2020	Public Health Ontario Laboratory	2020-09-27	Public Health Ontario Laboratory
hCoV-19/Canada/ON-PHL-20-00039/2020	EPI_ISL_548718	GISAID	–	Homo sapiens	Complete	Canada / Ontario	2020	Public Health Ontario Laboratory	2020-09-27	Public Health Ontario Laboratory
hCoV-19/Canada/ON-PHL-20-00042/2020	EPI_ISL_548720	GISAID	–	Homo sapiens	Complete	Canada / Ontario	2020	Public Health Ontario Laboratory	2020-09-27	Public Health Ontario Laboratory
hCoV-19/Canada/ON-PHL-20-00043/2020	EPI_ISL_548721	GISAID	–	Homo sapiens	Complete	Canada / Ontario	2020	Public Health Ontario Laboratory	2020-09-27	Public Health Ontario Laboratory
hCoV-19/Canada/ON-PHL-20-00044/2020	EPI_ISL_548722	GISAID	–	Homo sapiens	Complete	Canada / Ontario	2020	Public Health Ontario Laboratory	2020-09-27	Public Health Ontario Laboratory
hCoV-19/Canada/ON-PHL-20-00045/2020	EPI_ISL_548723	GISAID	–	Homo sapiens	Complete	Canada / Ontario	2020	Public Health Ontario Laboratory	2020-09-27	Public Health Ontario Laboratory
hCoV-19/Canada/ON-PHL-20-00046/2020	EPI_ISL_548724	GISAID	–	Homo sapiens	Complete	Canada / Ontario	2020	Public Health Ontario Laboratory	2020-09-27	Public Health Ontario Laboratory
hCoV-19/Canada/ON-PHL-20-00049/2020	EPI_ISL_548726	GISAID	–	Homo sapiens	Complete	Canada / Ontario	2020	Public Health Ontario Laboratory	2020-09-27	Public Health Ontario Laboratory
hCoV-19/Canada/ON-PHL-20-00050/2020	EPI_ISL_548727	GISAID	–	Homo sapiens	Complete	Canada / Ontario	2020	Public Health Ontario Laboratory	2020-09-27	Public Health Ontario Laboratory
hCoV-19/Canada/ON-PHL-20-00051/2020	EPI_ISL_548728	GISAID	–	Homo sapiens	Complete	Canada / Ontario	2020	Public Health Ontario Laboratory	2020-09-27	Public Health Ontario Laboratory
hCoV-19/Canada/ON-PHL-20-00052/2020	EPI_ISL_548729	GISAID	–	Homo sapiens	Complete	Canada / Ontario	2020	Public Health Ontario Laboratory	2020-09-27	Public Health Ontario Laboratory
hCoV-19/Canada/ON-PHL-20-00053/2020	EPI_ISL_548730	GISAID	–	Homo sapiens	Complete	Canada / Ontario	2020	Public Health Ontario Laboratory	2020-09-27	Public Health Ontario Laboratory
hCoV-19/Canada/ON-PHL-20-00054/2020	EPI_ISL_548731	GISAID	–	Homo sapiens	Complete	Canada / Ontario	2020	Public Health Ontario Laboratory	2020-09-27	Public Health Ontario Laboratory
hCoV-19/Canada/ON-PHL-20-00055/2020	EPI_ISL_548732	GISAID	–	Homo sapiens	Complete	Canada / Ontario	2020	Public Health Ontario Laboratory	2020-09-27	Public Health Ontario Laboratory
hCoV-19/Canada/ON-PHL-20-00056/2020	EPI_ISL_548733	GISAID	–	Homo sapiens	Complete	Canada / Ontario	2020	Public Health Ontario Laboratory	2020-09-27	Public Health Ontario Laboratory
hCoV-19/Canada/ON-PHL-20-00057/2020	EPI_ISL_548734	GISAID	–	Homo sapiens	Complete	Canada / Ontario	2020	Public Health Ontario Laboratory	2020-09-27	Public Health Ontario Laboratory
hCoV-19/Canada/ON-PHL-20-00059/2020	EPI_ISL_548735	GISAID	–	Homo sapiens	Complete	Canada / Ontario	2020	Public Health Ontario Laboratory	2020-09-27	Public Health Ontario Laboratory
hCoV-19/Canada/ON-PHL-20-00061/2020	EPI_ISL_548737	GISAID	–	Homo sapiens	Complete	Canada / Ontario	2020	Public Health Ontario Laboratory	2020-09-27	Public Health Ontario Laboratory
hCoV-19/Canada/ON-PHL-20-00062/2020	EPI_ISL_548738	GISAID	–	Homo sapiens	Complete	Canada / Ontario	2020	Public Health Ontario Laboratory	2020-09-27	Public Health Ontario Laboratory
hCoV-19/Canada/ON-PHL-20-00064/2020	EPI_ISL_548740	GISAID	–	Homo sapiens	Complete	Canada / Ontario	2020	Public Health Ontario Laboratory	2020-09-27	Public Health Ontario Laboratory
hCoV-19/Canada/ON-PHL-20-00065/2020	EPI_ISL_548741	GISAID	–	Homo sapiens	Complete	Canada / Ontario	2020	Public Health Ontario Laboratory	2020-09-27	Public Health Ontario Laboratory
hCoV-19/Canada/ON-PHL-20-00066/2020	EPI_ISL_548742	GISAID	–	Homo sapiens	Complete	Canada / Ontario	2020	Public Health Ontario Laboratory	2020-09-27	Public Health Ontario Laboratory
hCoV-19/Canada/ON-PHL-20-00068/2020	EPI_ISL_548743	GISAID	–	Homo sapiens	Complete	Canada / Ontario	2020	Public Health Ontario Laboratory	2020-09-27	Public Health Ontario Laboratory
hCoV-19/Canada/ON-PHL-20-00069/2020	EPI_ISL_548744	GISAID	–	Homo sapiens	Complete	Canada / Ontario	2020	Public Health Ontario Laboratory	2020-09-27	Public Health Ontario Laboratory
hCoV-19/Canada/ON-PHL-20-00070/2020	EPI_ISL_548745	GISAID	–	Homo sapiens	Complete	Canada / Ontario	2020	Public Health Ontario Laboratory	2020-09-27	Public Health Ontario Laboratory
hCoV-19/Canada/ON-PHL-20-00071/2020	EPI_ISL_548746	GISAID	–	Homo sapiens	Complete	Canada / Ontario	2020	Public Health Ontario Laboratory	2020-09-27	Public Health Ontario Laboratory
hCoV-19/Canada/ON-PHL-20-00072/2020	EPI_ISL_548747	GISAID	–	Homo sapiens	Complete	Canada / Ontario	2020	Public Health Ontario Laboratory	2020-09-27	Public Health Ontario Laboratory
hCoV-19/Canada/ON-PHL-20-00075/2020	EPI_ISL_548750	GISAID	–	Homo sapiens	Complete	Canada / Ontario	2020	Public Health Ontario Laboratory	2020-09-27	Public Health Ontario Laboratory
hCoV-19/Canada/ON-PHL-20-00076/2020	EPI_ISL_548751	GISAID	–	Homo sapiens	Complete	Canada / Ontario	2020	Public Health Ontario Laboratory	2020-09-27	Public Health Ontario Laboratory
hCoV-19/Canada/ON-PHL-20-00077/2020	EPI_ISL_548752	GISAID	–	Homo sapiens	Complete	Canada / Ontario	2020	Public Health Ontario Laboratory	2020-09-27	Public Health Ontario Laboratory
hCoV-19/Canada/ON-PHL-20-00078/2020	EPI_ISL_548753	GISAID	–	Homo sapiens	Complete	Canada / Ontario	2020	Public Health Ontario Laboratory	2020-09-27	Public Health Ontario Laboratory
hCoV-19/Canada/ON-PHL-20-00079/2020	EPI_ISL_548754	GISAID	–	Homo sapiens	Complete	Canada / Ontario	2020	Public Health Ontario Laboratory	2020-09-27	Public Health Ontario Laboratory
hCoV-19/Canada/ON-PHL-20-00080/2020	EPI_ISL_548755	GISAID	–	Homo sapiens	Complete	Canada / Ontario	2020	Public Health Ontario Laboratory	2020-09-27	Public Health Ontario Laboratory
hCoV-19/Canada/ON-PHL-20-00086/2020	EPI_ISL_548759	GISAID	–	Homo sapiens	Complete	Canada / Ontario	2020	Public Health Ontario Laboratory	2020-09-27	Public Health Ontario Laboratory
hCoV-19/Canada/ON-PHL-20-00087/2020	EPI_ISL_548760	GISAID	–	Homo sapiens	Complete	Canada / Ontario	2020	Public Health Ontario Laboratory	2020-09-27	Public Health Ontario Laboratory
hCoV-19/Canada/ON-PHL-20-00088/2020	EPI_ISL_548761	GISAID	–	Homo sapiens	Complete	Canada / Ontario	2020	Public Health Ontario Laboratory	2020-09-27	Public Health Ontario Laboratory
hCoV-19/Romania/ROSV_12287/2020	EPI_ISL_486856	GISAID	–	Homo sapiens	Complete	Romania / Suceava	2020	Emergency County Hospital	2020-07-11	Stefan cel Mare, University Metagenomics lab
IHUCOVID-0006	LR793257	GenBank	–	Homo sapiens	Complete	France	2020	–	2020-04-20	URMITE, IHU - Mediterranee Infection, 19-21 Boulevard Jean Moulin, 13005 Marseille, France
IHUCOVID-0056	LR794380	GenBank	–	Homo sapiens	Complete	France	2020	–	2020-04-21	URMITE, IHU - Mediterranee Infection, 19-21 Boulevard Jean Moulin, 13005 Marseille, France
IHUCOVID-0066	LR794381	GenBank	–	Homo sapiens	Complete	France	2020	–	2020-04-21	URMITE, IHU - Mediterranee Infection, 19-21 Boulevard Jean Moulin, 13005 Marseille, France
IHUCOVID-0076	LR794382	GenBank	–	Homo sapiens	Complete	France	2020	–	2020-04-21	URMITE, IHU - Mediterranee Infection, 19-21 Boulevard Jean Moulin, 13005 Marseille, France
IHUCOVID-0071	LR794383	GenBank	–	Homo sapiens	Complete	France	2020	–	2020-04-21	URMITE, IHU - Mediterranee Infection, 19-21 Boulevard Jean Moulin, 13005 Marseille, France
IHUCOVID-0075	LR794384	GenBank	–	Homo sapiens	Complete	France	2020	–	2020-04-21	URMITE, IHU - Mediterranee Infection, 19-21 Boulevard Jean Moulin, 13005 Marseille, France
IHUCOVID-0073	LR794385	GenBank	–	Homo sapiens	Complete	France	2020	–	2020-04-21	URMITE, IHU - Mediterranee Infection, 19-21 Boulevard Jean Moulin, 13005 Marseille, France
IHUCOVID-0058	LR794386	GenBank	–	Homo sapiens	Complete	France	2020	–	2020-04-21	URMITE, IHU - Mediterranee Infection, 19-21 Boulevard Jean Moulin, 13005 Marseille, France
IHUCOVID-0057	LR794387	GenBank	–	Homo sapiens	Complete	France	2020	–	2020-04-21	URMITE, IHU - Mediterranee Infection, 19-21 Boulevard Jean Moulin, 13005 Marseille, France
IHUCOVID-0061	LR794388	GenBank	–	Homo sapiens	Complete	France	2020	–	2020-04-21	URMITE, IHU - Mediterranee Infection, 19-21 Boulevard Jean Moulin, 13005 Marseille, France
IHUCOVID-0055	LR794389	GenBank	–	Homo sapiens	Complete	France	2020	–	2020-04-21	URMITE, IHU - Mediterranee Infection, 19-21 Boulevard Jean Moulin, 13005 Marseille, France
IHUCOVID-0074	LR794390	GenBank	–	Homo sapiens	Complete	France	2020	–	2020-04-21	URMITE, IHU - Mediterranee Infection, 19-21 Boulevard Jean Moulin, 13005 Marseille, France
IHUCOVID-0060	LR794391	GenBank	–	Homo sapiens	Complete	France	2020	–	2020-04-21	URMITE, IHU - Mediterranee Infection, 19-21 Boulevard Jean Moulin, 13005 Marseille, France
IHUCOVID-0024	LR794399	GenBank	–	Homo sapiens	Complete	France	2020	–	2020-04-21	URMITE, IHU - Mediterranee Infection, 19-21 Boulevard Jean Moulin, 13005 Marseille, France
IHUCOVID-0028	LR794400	GenBank	–	Homo sapiens	Complete	France	2020	–	2020-04-21	URMITE, IHU - Mediterranee Infection, 19-21 Boulevard Jean Moulin, 13005 Marseille, France
IHUCOVID-0020	LR794401	GenBank	–	Homo sapiens	Complete	France	2020	–	2020-04-21	URMITE, IHU - Mediterranee Infection, 19-21 Boulevard Jean Moulin, 13005 Marseille, France
IHUCOVID-0026	LR794405	GenBank	–	Homo sapiens	Complete	France	2020	–	2020-04-21	URMITE, IHU - Mediterranee Infection, 19-21 Boulevard Jean Moulin, 13005 Marseille, France
IHUCOVID-0019	LR794406	GenBank	–	Homo sapiens	Complete	France	2020	–	2020-04-21	URMITE, IHU - Mediterranee Infection, 19-21 Boulevard Jean Moulin, 13005 Marseille, France
IHUCOVID-0040	LR794407	GenBank	–	Homo sapiens	Complete	France	2020	–	2020-04-21	URMITE, IHU - Mediterranee Infection, 19-21 Boulevard Jean Moulin, 13005 Marseille, France
IHUCOVID-0031	LR794408	GenBank	–	Homo sapiens	Complete	France	2020	–	2020-04-21	URMITE, IHU - Mediterranee Infection, 19-21 Boulevard Jean Moulin, 13005 Marseille, France
IHUCOVID-0029	LR794409	GenBank	–	Homo sapiens	Complete	France	2020	–	2020-04-21	URMITE, IHU - Mediterranee Infection, 19-21 Boulevard Jean Moulin, 13005 Marseille, France
IHUCOVID-0038	LR794410	GenBank	–	Homo sapiens	Complete	France	2020	–	2020-04-21	URMITE, IHU - Mediterranee Infection, 19-21 Boulevard Jean Moulin, 13005 Marseille, France
IHUCOVID-0044	LR794411	GenBank	–	Homo sapiens	Complete	France	2020	–	2020-04-21	URMITE, IHU - Mediterranee Infection, 19-21 Boulevard Jean Moulin, 13005 Marseille, France
IHUCOVID-0037	LR794412	GenBank	–	Homo sapiens	Complete	France	2020	–	2020-04-21	URMITE, IHU - Mediterranee Infection, 19-21 Boulevard Jean Moulin, 13005 Marseille, France
IHUCOVID-0032	LR794414	GenBank	–	Homo sapiens	Complete	France	2020	–	2020-04-21	URMITE, IHU - Mediterranee Infection, 19-21 Boulevard Jean Moulin, 13005 Marseille, France
IHUCOVID-0033	LR794417	GenBank	–	Homo sapiens	Complete	France	2020	–	2020-04-21	URMITE, IHU - Mediterranee Infection, 19-21 Boulevard Jean Moulin, 13005 Marseille, France
IHUCOVID-0046	LR794418	GenBank	–	Homo sapiens	Complete	France	2020	–	2020-04-21	URMITE, IHU - Mediterranee Infection, 19-21 Boulevard Jean Moulin, 13005 Marseille, France
IHUCOVID-0049	LR794420	GenBank	–	Homo sapiens	Complete	France	2020	–	2020-04-21	URMITE, IHU - Mediterranee Infection, 19-21 Boulevard Jean Moulin, 13005 Marseille, France
IHUCOVID-0045	LR794421	GenBank	–	Homo sapiens	Complete	France	2020	–	2020-04-21	URMITE, IHU - Mediterranee Infection, 19-21 Boulevard Jean Moulin, 13005 Marseille, France
IHUCOVID-0051	LR794422	GenBank	–	Homo sapiens	Complete	France	2020	–	2020-04-21	URMITE, IHU - Mediterranee Infection, 19-21 Boulevard Jean Moulin, 13005 Marseille, France
IHUCOVID-0053	LR794423	GenBank	–	Homo sapiens	Complete	France	2020	–	2020-04-21	URMITE, IHU - Mediterranee Infection, 19-21 Boulevard Jean Moulin, 13005 Marseille, France
IHUCOVID-0054	LR794424	GenBank	–	Homo sapiens	Complete	France	2020	–	2020-04-21	URMITE, IHU - Mediterranee Infection, 19-21 Boulevard Jean Moulin, 13005 Marseille, France
IHUCOVID-0050	LR794425	GenBank	–	Homo sapiens	Complete	France	2020	–	2020-04-21	URMITE, IHU - Mediterranee Infection, 19-21 Boulevard Jean Moulin, 13005 Marseille, France
IHUCOVID-0080	LR794426	GenBank	–	Homo sapiens	Complete	France	2020	–	2020-04-21	URMITE, IHU - Mediterranee Infection, 19-21 Boulevard Jean Moulin, 13005 Marseille, France
IHUCOVID-0078	LR794427	GenBank	–	Homo sapiens	Complete	France	2020	–	2020-04-21	URMITE, IHU - Mediterranee Infection, 19-21 Boulevard Jean Moulin, 13005 Marseille, France
IHUCOVID-0087	LR794430	GenBank	–	Homo sapiens	Complete	France	2020	–	2020-04-21	URMITE, IHU - Mediterranee Infection, 19-21 Boulevard Jean Moulin, 13005 Marseille, France
IHUCOVID-0079	LR794431	GenBank	–	Homo sapiens	Complete	France	2020	–	2020-04-21	URMITE, IHU - Mediterranee Infection, 19-21 Boulevard Jean Moulin, 13005 Marseille, France
IHUCOVID-0092	LR794432	GenBank	–	Homo sapiens	Complete	France	2020	–	2020-04-21	URMITE, IHU - Mediterranee Infection, 19-21 Boulevard Jean Moulin, 13005 Marseille, France
IHUCOVID-0093	LR794433	GenBank	–	Homo sapiens	Complete	France	2020	–	2020-04-21	URMITE, IHU - Mediterranee Infection, 19-21 Boulevard Jean Moulin, 13005 Marseille, France
IHUCOVID-0094	LR794434	GenBank	–	Homo sapiens	Complete	France	2020	–	2020-04-21	URMITE, IHU - Mediterranee Infection, 19-21 Boulevard Jean Moulin, 13005 Marseille, France
IHUCOVID-0081	LR794437	GenBank	–	Homo sapiens	Complete	France	2020	–	2020-04-21	URMITE, IHU - Mediterranee Infection, 19-21 Boulevard Jean Moulin, 13005 Marseille, France
IHUCOVID-0107	LR794440	GenBank	–	Homo sapiens	Complete	France	2020	–	2020-04-21	URMITE, IHU - Mediterranee Infection, 19-21 Boulevard Jean Moulin, 13005 Marseille, France
IHUCOVID-0108	LR794441	GenBank	–	Homo sapiens	Complete	France	2020	–	2020-04-21	URMITE, IHU - Mediterranee Infection, 19-21 Boulevard Jean Moulin, 13005 Marseille, France
IHUCOVID-0099	LR794442	GenBank	–	Homo sapiens	Complete	France	2020	–	2020-04-21	URMITE, IHU - Mediterranee Infection, 19-21 Boulevard Jean Moulin, 13005 Marseille, France
IHUCOVID-0097	LR794443	GenBank	–	Homo sapiens	Complete	France	2020	–	2020-04-21	URMITE, IHU - Mediterranee Infection, 19-21 Boulevard Jean Moulin, 13005 Marseille, France
IHUCOVID-0118	LR794446	GenBank	–	Homo sapiens	Complete	France	2020	–	2020-04-21	URMITE, IHU - Mediterranee Infection, 19-21 Boulevard Jean Moulin, 13005 Marseille, France
IHUCOVID-0109	LR794448	GenBank	–	Homo sapiens	Complete	France	2020	–	2020-04-21	URMITE, IHU - Mediterranee Infection, 19-21 Boulevard Jean Moulin, 13005 Marseille, France
IHUCOVID-0115	LR794449	GenBank	–	Homo sapiens	Complete	France	2020	–	2020-04-21	URMITE, IHU - Mediterranee Infection, 19-21 Boulevard Jean Moulin, 13005 Marseille, France
IHUCOVID-0128	LR794458	GenBank	–	Homo sapiens	Complete	France	2020	–	2020-04-21	URMITE, IHU - Mediterranee Infection, 19-21 Boulevard Jean Moulin, 13005 Marseille, France
IHUCOVID-0133	LR794459	GenBank	–	Homo sapiens	Complete	France	2020	–	2020-04-21	URMITE, IHU - Mediterranee Infection, 19-21 Boulevard Jean Moulin, 13005 Marseille, France
IHUCOVID-0132	LR794460	GenBank	–	Homo sapiens	Complete	France	2020	–	2020-04-21	URMITE, IHU - Mediterranee Infection, 19-21 Boulevard Jean Moulin, 13005 Marseille, France
IHUCOVID-0129	LR794461	GenBank	–	Homo sapiens	Complete	France	2020	–	2020-04-21	URMITE, IHU - Mediterranee Infection, 19-21 Boulevard Jean Moulin, 13005 Marseille, France
IHUCOVID-0136	LR794462	GenBank	–	Homo sapiens	Complete	France	2020	–	2020-04-21	URMITE, IHU - Mediterranee Infection, 19-21 Boulevard Jean Moulin, 13005 Marseille, France
IHUCOVID-0131	LR794464	GenBank	–	Homo sapiens	Complete	France	2020	–	2020-04-21	URMITE, IHU - Mediterranee Infection, 19-21 Boulevard Jean Moulin, 13005 Marseille, France
IHUCOVID-0139	LR794465	GenBank	–	Homo sapiens	Complete	France	2020	–	2020-04-21	URMITE, IHU - Mediterranee Infection, 19-21 Boulevard Jean Moulin, 13005 Marseille, France
IHUCOVID-0141	LR794466	GenBank	–	Homo sapiens	Complete	France	2020	–	2020-04-21	URMITE, IHU - Mediterranee Infection, 19-21 Boulevard Jean Moulin, 13005 Marseille, France
IHUCOVID-0153	LR794467	GenBank	–	Homo sapiens	Complete	France	2020	–	2020-04-21	URMITE, IHU - Mediterranee Infection, 19-21 Boulevard Jean Moulin, 13005 Marseille, France
IHUCOVID-0167	LR794469	GenBank	–	Homo sapiens	Complete	France	2020	–	2020-04-21	URMITE, IHU - Mediterranee Infection, 19-21 Boulevard Jean Moulin, 13005 Marseille, France
IHUCOVID-0160	LR794470	GenBank	–	Homo sapiens	Complete	France	2020	–	2020-04-21	URMITE, IHU - Mediterranee Infection, 19-21 Boulevard Jean Moulin, 13005 Marseille, France
IHUCOVID-0147	LR794471	GenBank	–	Homo sapiens	Complete	France	2020	–	2020-04-21	URMITE, IHU - Mediterranee Infection, 19-21 Boulevard Jean Moulin, 13005 Marseille, France
IHUCOVID-0162	LR794473	GenBank	–	Homo sapiens	Complete	France	2020	–	2020-04-21	URMITE, IHU - Mediterranee Infection, 19-21 Boulevard Jean Moulin, 13005 Marseille, France
IHUCOVID-0172	LR794478	GenBank	–	Homo sapiens	Complete	France	2020	–	2020-04-21	URMITE, IHU - Mediterranee Infection, 19-21 Boulevard Jean Moulin, 13005 Marseille, France
IHUCOVID-0168	LR794479	GenBank	–	Homo sapiens	Complete	France	2020	–	2020-04-21	URMITE, IHU - Mediterranee Infection, 19-21 Boulevard Jean Moulin, 13005 Marseille, France
IHUCOVID-0171	LR794480	GenBank	–	Homo sapiens	Complete	France	2020	–	2020-04-21	URMITE, IHU - Mediterranee Infection, 19-21 Boulevard Jean Moulin, 13005 Marseille, France
IHUCOVID-0178	LR794481	GenBank	–	Homo sapiens	Complete	France	2020	–	2020-04-21	URMITE, IHU - Mediterranee Infection, 19-21 Boulevard Jean Moulin, 13005 Marseille, France
IHUCOVID-0170	LR794482	GenBank	–	Homo sapiens	Complete	France	2020	–	2020-04-21	URMITE, IHU - Mediterranee Infection, 19-21 Boulevard Jean Moulin, 13005 Marseille, France
IHUCOVID-0177	LR794483	GenBank	–	Homo sapiens	Complete	France	2020	–	2020-04-21	URMITE, IHU - Mediterranee Infection, 19-21 Boulevard Jean Moulin, 13005 Marseille, France
IHUCOVID-0195	LR794485	GenBank	–	Homo sapiens	Complete	France	2020	–	2020-04-21	URMITE, IHU - Mediterranee Infection, 19-21 Boulevard Jean Moulin, 13005 Marseille, France
IHUCOVID-0196	LR794486	GenBank	–	Homo sapiens	Complete	France	2020	–	2020-04-21	URMITE, IHU - Mediterranee Infection, 19-21 Boulevard Jean Moulin, 13005 Marseille, France
IHUCOVID-0180	LR794487	GenBank	–	Homo sapiens	Complete	France	2020	–	2020-04-21	URMITE, IHU - Mediterranee Infection, 19-21 Boulevard Jean Moulin, 13005 Marseille, France
IHUCOVID-0191	LR794488	GenBank	–	Homo sapiens	Complete	France	2020	–	2020-04-21	URMITE, IHU - Mediterranee Infection, 19-21 Boulevard Jean Moulin, 13005 Marseille, France
IHUCOVID-0179	LR794490	GenBank	–	Homo sapiens	Complete	France	2020	–	2020-04-21	URMITE, IHU - Mediterranee Infection, 19-21 Boulevard Jean Moulin, 13005 Marseille, France
IHUCOVID-0193	LR794491	GenBank	–	Homo sapiens	Complete	France	2020	–	2020-04-21	URMITE, IHU - Mediterranee Infection, 19-21 Boulevard Jean Moulin, 13005 Marseille, France
IHUCOVID-0189	LR794492	GenBank	–	Homo sapiens	Complete	France	2020	–	2020-04-21	URMITE, IHU - Mediterranee Infection, 19-21 Boulevard Jean Moulin, 13005 Marseille, France
IHUCOVID-0186	LR794493	GenBank	–	Homo sapiens	Complete	France	2020	–	2020-04-21	URMITE, IHU - Mediterranee Infection, 19-21 Boulevard Jean Moulin, 13005 Marseille, France
IHUCOVID-0190	LR794494	GenBank	–	Homo sapiens	Complete	France	2020	–	2020-04-21	URMITE, IHU - Mediterranee Infection, 19-21 Boulevard Jean Moulin, 13005 Marseille, France
IHUCOVID-0194	LR794495	GenBank	–	Homo sapiens	Complete	France	2020	–	2020-04-21	URMITE, IHU - Mediterranee Infection, 19-21 Boulevard Jean Moulin, 13005 Marseille, France
IHUCOVID-0188	LR794496	GenBank	–	Homo sapiens	Complete	France	2020	–	2020-04-21	URMITE, IHU - Mediterranee Infection, 19-21 Boulevard Jean Moulin, 13005 Marseille, France
IHUCOVID-0198	LR794498	GenBank	–	Homo sapiens	Complete	France	2020	–	2020-04-21	URMITE, IHU - Mediterranee Infection, 19-21 Boulevard Jean Moulin, 13005 Marseille, France
IHUCOVID-0199	LR794500	GenBank	–	Homo sapiens	Complete	France	2020	–	2020-04-21	URMITE, IHU - Mediterranee Infection, 19-21 Boulevard Jean Moulin, 13005 Marseille, France
IHUCOVID-0201	LR794501	GenBank	–	Homo sapiens	Complete	France	2020	–	2020-04-21	URMITE, IHU - Mediterranee Infection, 19-21 Boulevard Jean Moulin, 13005 Marseille, France
IHUCOVID-0204	LR794502	GenBank	–	Homo sapiens	Complete	France	2020	–	2020-04-21	URMITE, IHU - Mediterranee Infection, 19-21 Boulevard Jean Moulin, 13005 Marseille, France
IHUCOVID-0205	LR794503	GenBank	–	Homo sapiens	Complete	France	2020	–	2020-04-21	URMITE, IHU - Mediterranee Infection, 19-21 Boulevard Jean Moulin, 13005 Marseille, France
IHUCOVID-0203	LR794504	GenBank	–	Homo sapiens	Complete	France	2020	–	2020-04-21	URMITE, IHU - Mediterranee Infection, 19-21 Boulevard Jean Moulin, 13005 Marseille, France
IHUCOVID-0208	LR794505	GenBank	–	Homo sapiens	Complete	France	2020	–	2020-04-21	URMITE, IHU - Mediterranee Infection, 19-21 Boulevard Jean Moulin, 13005 Marseille, France
IHUCOVID-0209	LR794506	GenBank	–	Homo sapiens	Complete	France	2020	–	2020-04-21	URMITE, IHU - Mediterranee Infection, 19-21 Boulevard Jean Moulin, 13005 Marseille, France
IHUCOVID-0214	LR794507	GenBank	–	Homo sapiens	Complete	France	2020	–	2020-04-21	URMITE, IHU - Mediterranee Infection, 19-21 Boulevard Jean Moulin, 13005 Marseille, France
IHUCOVID-0219	LR794508	GenBank	–	Homo sapiens	Complete	France	2020	–	2020-04-21	URMITE, IHU - Mediterranee Infection, 19-21 Boulevard Jean Moulin, 13005 Marseille, France
IHUCOVID-0212	LR794509	GenBank	–	Homo sapiens	Complete	France	2020	–	2020-04-21	URMITE, IHU - Mediterranee Infection, 19-21 Boulevard Jean Moulin, 13005 Marseille, France
IHUCOVID-0215	LR794510	GenBank	–	Homo sapiens	Complete	France	2020	–	2020-04-21	URMITE, IHU - Mediterranee Infection, 19-21 Boulevard Jean Moulin, 13005 Marseille, France
IHUCOVID-0210	LR794511	GenBank	–	Homo sapiens	Complete	France	2020	–	2020-04-21	URMITE, IHU - Mediterranee Infection, 19-21 Boulevard Jean Moulin, 13005 Marseille, France
IHUCOVID-0218	LR794512	GenBank	–	Homo sapiens	Complete	France	2020	–	2020-04-21	URMITE, IHU - Mediterranee Infection, 19-21 Boulevard Jean Moulin, 13005 Marseille, France
IHUCOVID-0217	LR794513	GenBank	–	Homo sapiens	Complete	France	2020	–	2020-04-21	URMITE, IHU - Mediterranee Infection, 19-21 Boulevard Jean Moulin, 13005 Marseille, France
IHUCOVID-0213	LR794514	GenBank	–	Homo sapiens	Complete	France	2020	–	2020-04-21	URMITE, IHU - Mediterranee Infection, 19-21 Boulevard Jean Moulin, 13005 Marseille, France
IHUCOVID-0216	LR794516	GenBank	–	Homo sapiens	Complete	France	2020	–	2020-04-21	URMITE, IHU - Mediterranee Infection, 19-21 Boulevard Jean Moulin, 13005 Marseille, France
IHUCOVID-0206	LR794517	GenBank	–	Homo sapiens	Complete	France	2020	–	2020-04-21	URMITE, IHU - Mediterranee Infection, 19-21 Boulevard Jean Moulin, 13005 Marseille, France
IHUCOVID-0224	LR794518	GenBank	–	Homo sapiens	Complete	France	2020	–	2020-04-21	URMITE, IHU - Mediterranee Infection, 19-21 Boulevard Jean Moulin, 13005 Marseille, France
IHUCOVID-0225	LR794519	GenBank	–	Homo sapiens	Complete	France	2020	–	2020-04-21	URMITE, IHU - Mediterranee Infection, 19-21 Boulevard Jean Moulin, 13005 Marseille, France
IHUCOVID-0226	LR794522	GenBank	–	Homo sapiens	Complete	France	2020	–	2020-04-21	URMITE, IHU - Mediterranee Infection, 19-21 Boulevard Jean Moulin, 13005 Marseille, France
IHUCOVID-0227	LR794523	GenBank	–	Homo sapiens	Complete	France	2020	–	2020-04-21	URMITE, IHU - Mediterranee Infection, 19-21 Boulevard Jean Moulin, 13005 Marseille, France
IHUCOVID-0236	LR794525	GenBank	–	Homo sapiens	Complete	France	2020	–	2020-04-21	URMITE, IHU - Mediterranee Infection, 19-21 Boulevard Jean Moulin, 13005 Marseille, France
IHUCOVID-0235	LR794526	GenBank	–	Homo sapiens	Complete	France	2020	–	2020-04-21	URMITE, IHU - Mediterranee Infection, 19-21 Boulevard Jean Moulin, 13005 Marseille, France
IHUCOVID-0232	LR794527	GenBank	–	Homo sapiens	Complete	France	2020	–	2020-04-21	URMITE, IHU - Mediterranee Infection, 19-21 Boulevard Jean Moulin, 13005 Marseille, France
IHUCOVID-0239	LR794528	GenBank	–	Homo sapiens	Complete	France	2020	–	2020-04-21	URMITE, IHU - Mediterranee Infection, 19-21 Boulevard Jean Moulin, 13005 Marseille, France
IHUCOVID-0238	LR794529	GenBank	–	Homo sapiens	Complete	France	2020	–	2020-04-21	URMITE, IHU - Mediterranee Infection, 19-21 Boulevard Jean Moulin, 13005 Marseille, France
IHUCOVID-0242	LR794530	GenBank	–	Homo sapiens	Complete	France	2020	–	2020-04-21	URMITE, IHU - Mediterranee Infection, 19-21 Boulevard Jean Moulin, 13005 Marseille, France
IHUCOVID-0231	LR794531	GenBank	–	Homo sapiens	Complete	France	2020	–	2020-04-21	URMITE, IHU - Mediterranee Infection, 19-21 Boulevard Jean Moulin, 13005 Marseille, France
IHUCOVID-0234	LR794532	GenBank	–	Homo sapiens	Complete	France	2020	–	2020-04-21	URMITE, IHU - Mediterranee Infection, 19-21 Boulevard Jean Moulin, 13005 Marseille, France
IHUCOVID-0237	LR794535	GenBank	–	Homo sapiens	Complete	France	2020	–	2020-04-21	URMITE, IHU - Mediterranee Infection, 19-21 Boulevard Jean Moulin, 13005 Marseille, France
IHUCOVID-0240	LR794536	GenBank	–	Homo sapiens	Complete	France	2020	–	2020-04-21	URMITE, IHU - Mediterranee Infection, 19-21 Boulevard Jean Moulin, 13005 Marseille, France
IHUCOVID-0241	LR794537	GenBank	–	Homo sapiens	Complete	France	2020	–	2020-04-21	URMITE, IHU - Mediterranee Infection, 19-21 Boulevard Jean Moulin, 13005 Marseille, France
IHUCOVID-0251	LR794538	GenBank	–	Homo sapiens	Complete	France	2020	–	2020-04-21	URMITE, IHU - Mediterranee Infection, 19-21 Boulevard Jean Moulin, 13005 Marseille, France
IHUCOVID-0246	LR794539	GenBank	–	Homo sapiens	Complete	France	2020	–	2020-04-21	URMITE, IHU - Mediterranee Infection, 19-21 Boulevard Jean Moulin, 13005 Marseille, France
IHUCOVID-0248	LR794540	GenBank	–	Homo sapiens	Complete	France	2020	–	2020-04-21	URMITE, IHU - Mediterranee Infection, 19-21 Boulevard Jean Moulin, 13005 Marseille, France
IHUCOVID-0247	LR794541	GenBank	–	Homo sapiens	Complete	France	2020	–	2020-04-21	URMITE, IHU - Mediterranee Infection, 19-21 Boulevard Jean Moulin, 13005 Marseille, France
IHUCOVID-0243	LR794542	GenBank	–	Homo sapiens	Complete	France	2020	–	2020-04-21	URMITE, IHU - Mediterranee Infection, 19-21 Boulevard Jean Moulin, 13005 Marseille, France
IHUCOVID-0250	LR794544	GenBank	–	Homo sapiens	Complete	France	2020	–	2020-04-21	URMITE, IHU - Mediterranee Infection, 19-21 Boulevard Jean Moulin, 13005 Marseille, France
IHUCOVID-0266	LR794545	GenBank	–	Homo sapiens	Complete	France	2020	–	2020-04-21	URMITE, IHU - Mediterranee Infection, 19-21 Boulevard Jean Moulin, 13005 Marseille, France
IHUCOVID-0269	LR794546	GenBank	–	Homo sapiens	Complete	France	2020	–	2020-04-21	URMITE, IHU - Mediterranee Infection, 19-21 Boulevard Jean Moulin, 13005 Marseille, France
IHUCOVID-0258	LR794548	GenBank	–	Homo sapiens	Complete	France	2020	–	2020-04-21	URMITE, IHU - Mediterranee Infection, 19-21 Boulevard Jean Moulin, 13005 Marseille, France
IHUCOVID-0263	LR794549	GenBank	–	Homo sapiens	Complete	France	2020	–	2020-04-21	URMITE, IHU - Mediterranee Infection, 19-21 Boulevard Jean Moulin, 13005 Marseille, France
IHUCOVID-0256	LR794550	GenBank	–	Homo sapiens	Complete	France	2020	–	2020-04-21	URMITE, IHU - Mediterranee Infection, 19-21 Boulevard Jean Moulin, 13005 Marseille, France
IHUCOVID-0268	LR794551	GenBank	–	Homo sapiens	Complete	France	2020	–	2020-04-21	URMITE, IHU - Mediterranee Infection, 19-21 Boulevard Jean Moulin, 13005 Marseille, France
IHUCOVID-0257	LR794552	GenBank	–	Homo sapiens	Complete	France	2020	–	2020-04-21	URMITE, IHU - Mediterranee Infection, 19-21 Boulevard Jean Moulin, 13005 Marseille, France
IHUCOVID-0262	LR794554	GenBank	–	Homo sapiens	Complete	France	2020	–	2020-04-21	URMITE, IHU - Mediterranee Infection, 19-21 Boulevard Jean Moulin, 13005 Marseille, France
IHUCOVID-0261	LR794555	GenBank	–	Homo sapiens	Complete	France	2020	–	2020-04-21	URMITE, IHU - Mediterranee Infection, 19-21 Boulevard Jean Moulin, 13005 Marseille, France
IHUCOVID-0259	LR794556	GenBank	–	Homo sapiens	Complete	France	2020	–	2020-04-21	URMITE, IHU - Mediterranee Infection, 19-21 Boulevard Jean Moulin, 13005 Marseille, France
IHUCOVID-0274	LR794558	GenBank	–	Homo sapiens	Complete	France	2020	–	2020-04-21	URMITE, IHU - Mediterranee Infection, 19-21 Boulevard Jean Moulin, 13005 Marseille, France
IHUCOVID-0272	LR794559	GenBank	–	Homo sapiens	Complete	France	2020	–	2020-04-21	URMITE, IHU - Mediterranee Infection, 19-21 Boulevard Jean Moulin, 13005 Marseille, France
IHUCOVID-0276	LR794560	GenBank	–	Homo sapiens	Complete	France	2020	–	2020-04-21	URMITE, IHU - Mediterranee Infection, 19-21 Boulevard Jean Moulin, 13005 Marseille, France
IHUCOVID-0281	LR794561	GenBank	–	Homo sapiens	Complete	France	2020	–	2020-04-21	URMITE, IHU - Mediterranee Infection, 19-21 Boulevard Jean Moulin, 13005 Marseille, France
IHUCOVID-0280	LR794562	GenBank	–	Homo sapiens	Complete	France	2020	–	2020-04-21	URMITE, IHU - Mediterranee Infection, 19-21 Boulevard Jean Moulin, 13005 Marseille, France
IHUCOVID-0282	LR794564	GenBank	–	Homo sapiens	Complete	France	2020	–	2020-04-21	URMITE, IHU - Mediterranee Infection, 19-21 Boulevard Jean Moulin, 13005 Marseille, France
IHUCOVID-0284	LR794565	GenBank	–	Homo sapiens	Complete	France	2020	–	2020-04-21	URMITE, IHU - Mediterranee Infection, 19-21 Boulevard Jean Moulin, 13005 Marseille, France
IHUCOVID-0288	LR794566	GenBank	–	Homo sapiens	Complete	France	2020	–	2020-04-21	URMITE, IHU - Mediterranee Infection, 19-21 Boulevard Jean Moulin, 13005 Marseille, France
IHUCOVID-0297	LR794569	GenBank	–	Homo sapiens	Complete	France	2020	–	2020-04-21	URMITE, IHU - Mediterranee Infection, 19-21 Boulevard Jean Moulin, 13005 Marseille, France
IHUCOVID-0291	LR794570	GenBank	–	Homo sapiens	Complete	France	2020	–	2020-04-21	URMITE, IHU - Mediterranee Infection, 19-21 Boulevard Jean Moulin, 13005 Marseille, France
IHUCOVID-0300	LR794571	GenBank	–	Homo sapiens	Complete	France	2020	–	2020-04-21	URMITE, IHU - Mediterranee Infection, 19-21 Boulevard Jean Moulin, 13005 Marseille, France
IHUCOVID-0298	LR794572	GenBank	–	Homo sapiens	Complete	France	2020	–	2020-04-21	URMITE, IHU - Mediterranee Infection, 19-21 Boulevard Jean Moulin, 13005 Marseille, France
IHUCOVID-0295	LR794573	GenBank	–	Homo sapiens	Complete	France	2020	–	2020-04-21	URMITE, IHU - Mediterranee Infection, 19-21 Boulevard Jean Moulin, 13005 Marseille, France
IHUCOVID-0287	LR794575	GenBank	–	Homo sapiens	Complete	France	2020	–	2020-04-21	URMITE, IHU - Mediterranee Infection, 19-21 Boulevard Jean Moulin, 13005 Marseille, France
IHUCOVID-0290	LR794577	GenBank	–	Homo sapiens	Complete	France	2020	–	2020-04-21	URMITE, IHU - Mediterranee Infection, 19-21 Boulevard Jean Moulin, 13005 Marseille, France
IHUCOVID-0316	LR794578	GenBank	–	Homo sapiens	Complete	France	2020	–	2020-04-21	URMITE, IHU - Mediterranee Infection, 19-21 Boulevard Jean Moulin, 13005 Marseille, France
IHUCOVID-0308	LR794580	GenBank	–	Homo sapiens	Complete	France	2020	–	2020-04-21	URMITE, IHU - Mediterranee Infection, 19-21 Boulevard Jean Moulin, 13005 Marseille, France
IHUCOVID-0309	LR794581	GenBank	–	Homo sapiens	Complete	France	2020	–	2020-04-21	URMITE, IHU - Mediterranee Infection, 19-21 Boulevard Jean Moulin, 13005 Marseille, France
IHUCOVID-0304	LR794582	GenBank	–	Homo sapiens	Complete	France	2020	–	2020-04-21	URMITE, IHU - Mediterranee Infection, 19-21 Boulevard Jean Moulin, 13005 Marseille, France
IHUCOVID-0306	LR794584	GenBank	–	Homo sapiens	Complete	France	2020	–	2020-04-21	URMITE, IHU - Mediterranee Infection, 19-21 Boulevard Jean Moulin, 13005 Marseille, France
IHUCOVID-0338	LR794587	GenBank	–	Homo sapiens	Complete	France	2020	–	2020-04-21	URMITE, IHU - Mediterranee Infection, 19-21 Boulevard Jean Moulin, 13005 Marseille, France
IHUCOVID-0336	LR794588	GenBank	–	Homo sapiens	Complete	France	2020	–	2020-04-21	URMITE, IHU - Mediterranee Infection, 19-21 Boulevard Jean Moulin, 13005 Marseille, France
IHUCOVID-0319	LR794591	GenBank	–	Homo sapiens	Complete	France	2020	–	2020-04-21	URMITE, IHU - Mediterranee Infection, 19-21 Boulevard Jean Moulin, 13005 Marseille, France
IHUCOVID-0333	LR794592	GenBank	–	Homo sapiens	Complete	France	2020	–	2020-04-21	URMITE, IHU - Mediterranee Infection, 19-21 Boulevard Jean Moulin, 13005 Marseille, France
IHUCOVID-0329	LR794593	GenBank	–	Homo sapiens	Complete	France	2020	–	2020-04-21	URMITE, IHU - Mediterranee Infection, 19-21 Boulevard Jean Moulin, 13005 Marseille, France
IHUCOVID-0354	LR794598	GenBank	–	Homo sapiens	Complete	France	2020	–	2020-04-21	URMITE, IHU - Mediterranee Infection, 19-21 Boulevard Jean Moulin, 13005 Marseille, France
IHUCOVID-0342	LR794602	GenBank	–	Homo sapiens	Complete	France	2020	–	2020-04-21	URMITE, IHU - Mediterranee Infection, 19-21 Boulevard Jean Moulin, 13005 Marseille, France
IHUCOVID-0344	LR794603	GenBank	–	Homo sapiens	Complete	France	2020	–	2020-04-21	URMITE, IHU - Mediterranee Infection, 19-21 Boulevard Jean Moulin, 13005 Marseille, France
IHUCOVID-0355	LR794605	GenBank	–	Homo sapiens	Complete	France	2020	–	2020-04-21	URMITE, IHU - Mediterranee Infection, 19-21 Boulevard Jean Moulin, 13005 Marseille, France
IHUCOVID-0378	LR794606	GenBank	–	Homo sapiens	Complete	France	2020	–	2020-04-21	URMITE, IHU - Mediterranee Infection, 19-21 Boulevard Jean Moulin, 13005 Marseille, France
IHUCOVID-0366	LR794607	GenBank	–	Homo sapiens	Complete	France	2020	–	2020-04-21	URMITE, IHU - Mediterranee Infection, 19-21 Boulevard Jean Moulin, 13005 Marseille, France
IHUCOVID-0360	LR794609	GenBank	–	Homo sapiens	Complete	France	2020	–	2020-04-21	URMITE, IHU - Mediterranee Infection, 19-21 Boulevard Jean Moulin, 13005 Marseille, France
IHUCOVID-0369	LR794610	GenBank	–	Homo sapiens	Complete	France	2020	–	2020-04-21	URMITE, IHU - Mediterranee Infection, 19-21 Boulevard Jean Moulin, 13005 Marseille, France
IHUCOVID-0361	LR794611	GenBank	–	Homo sapiens	Complete	France	2020	–	2020-04-21	URMITE, IHU - Mediterranee Infection, 19-21 Boulevard Jean Moulin, 13005 Marseille, France
IHUCOVID-0376	LR794613	GenBank	–	Homo sapiens	Complete	France	2020	–	2020-04-21	URMITE, IHU - Mediterranee Infection, 19-21 Boulevard Jean Moulin, 13005 Marseille, France
IHUCOVID-0391	LR794619	GenBank	–	Homo sapiens	Complete	France	2020	–	2020-04-21	URMITE, IHU - Mediterranee Infection, 19-21 Boulevard Jean Moulin, 13005 Marseille, France
IHUCOVID-0385	LR794620	GenBank	–	Homo sapiens	Complete	France	2020	–	2020-04-21	URMITE, IHU - Mediterranee Infection, 19-21 Boulevard Jean Moulin, 13005 Marseille, France
IHUCOVID-0388	LR794621	GenBank	–	Homo sapiens	Complete	France	2020	–	2020-04-21	URMITE, IHU - Mediterranee Infection, 19-21 Boulevard Jean Moulin, 13005 Marseille, France
IHUCOVID-0409	LR794625	GenBank	–	Homo sapiens	Complete	France	2020	–	2020-04-21	URMITE, IHU - Mediterranee Infection, 19-21 Boulevard Jean Moulin, 13005 Marseille, France
IHUCOVID-0400	LR794626	GenBank	–	Homo sapiens	Complete	France	2020	–	2020-04-21	URMITE, IHU - Mediterranee Infection, 19-21 Boulevard Jean Moulin, 13005 Marseille, France
IHUCOVID-0405	LR794627	GenBank	–	Homo sapiens	Complete	France	2020	–	2020-04-21	URMITE, IHU - Mediterranee Infection, 19-21 Boulevard Jean Moulin, 13005 Marseille, France
IHUCOVID-0412	LR794628	GenBank	–	Homo sapiens	Complete	France	2020	–	2020-04-21	URMITE, IHU - Mediterranee Infection, 19-21 Boulevard Jean Moulin, 13005 Marseille, France
IHUCOVID-0411	LR794629	GenBank	–	Homo sapiens	Complete	France	2020	–	2020-04-21	URMITE, IHU - Mediterranee Infection, 19-21 Boulevard Jean Moulin, 13005 Marseille, France
IHUCOVID-0416	LR794630	GenBank	–	Homo sapiens	Complete	France	2020	–	2020-04-21	URMITE, IHU - Mediterranee Infection, 19-21 Boulevard Jean Moulin, 13005 Marseille, France
IHUCOVID-0419	LR794631	GenBank	–	Homo sapiens	Complete	France	2020	–	2020-04-21	URMITE, IHU - Mediterranee Infection, 19-21 Boulevard Jean Moulin, 13005 Marseille, France
IHUCOVID-0401	LR794632	GenBank	–	Homo sapiens	Complete	France	2020	–	2020-04-21	URMITE, IHU - Mediterranee Infection, 19-21 Boulevard Jean Moulin, 13005 Marseille, France
IHUCOVID-0407	LR794633	GenBank	–	Homo sapiens	Complete	France	2020	–	2020-04-21	URMITE, IHU - Mediterranee Infection, 19-21 Boulevard Jean Moulin, 13005 Marseille, France
IHUCOVID-0417	LR794637	GenBank	–	Homo sapiens	Complete	France	2020	–	2020-04-21	URMITE, IHU - Mediterranee Infection, 19-21 Boulevard Jean Moulin, 13005 Marseille, France
IHUCOVID-0430	LR794638	GenBank	–	Homo sapiens	Complete	France	2020	–	2020-04-21	URMITE, IHU - Mediterranee Infection, 19-21 Boulevard Jean Moulin, 13005 Marseille, France
IHUCOVID-0431	LR794639	GenBank	–	Homo sapiens	Complete	France	2020	–	2020-04-21	URMITE, IHU - Mediterranee Infection, 19-21 Boulevard Jean Moulin, 13005 Marseille, France
IHUCOVID-0428	LR794641	GenBank	–	Homo sapiens	Complete	France	2020	–	2020-04-21	URMITE, IHU - Mediterranee Infection, 19-21 Boulevard Jean Moulin, 13005 Marseille, France
IHUCOVID-0423	LR794642	GenBank	–	Homo sapiens	Complete	France	2020	–	2020-04-21	URMITE, IHU - Mediterranee Infection, 19-21 Boulevard Jean Moulin, 13005 Marseille, France
IHUCOVID-0424	LR794643	GenBank	–	Homo sapiens	Complete	France	2020	–	2020-04-21	URMITE, IHU - Mediterranee Infection, 19-21 Boulevard Jean Moulin, 13005 Marseille, France
IHUCOVID-0435	LR794645	GenBank	–	Homo sapiens	Complete	France	2020	–	2020-04-21	URMITE, IHU - Mediterranee Infection, 19-21 Boulevard Jean Moulin, 13005 Marseille, France
IHUCOVID-0446	LR794646	GenBank	–	Homo sapiens	Complete	France	2020	–	2020-04-21	URMITE, IHU - Mediterranee Infection, 19-21 Boulevard Jean Moulin, 13005 Marseille, France
IHUCOVID-0438	LR794647	GenBank	–	Homo sapiens	Complete	France	2020	–	2020-04-21	URMITE, IHU - Mediterranee Infection, 19-21 Boulevard Jean Moulin, 13005 Marseille, France
IHUCOVID-0440	LR794648	GenBank	–	Homo sapiens	Complete	France	2020	–	2020-04-21	URMITE, IHU - Mediterranee Infection, 19-21 Boulevard Jean Moulin, 13005 Marseille, France
IHUCOVID-0445	LR794649	GenBank	–	Homo sapiens	Complete	France	2020	–	2020-04-21	URMITE, IHU - Mediterranee Infection, 19-21 Boulevard Jean Moulin, 13005 Marseille, France
IHUCOVID-0439	LR794650	GenBank	–	Homo sapiens	Complete	France	2020	–	2020-04-21	URMITE, IHU - Mediterranee Infection, 19-21 Boulevard Jean Moulin, 13005 Marseille, France
IHUCOVID-0432	LR794651	GenBank	–	Homo sapiens	Complete	France	2020	–	2020-04-21	URMITE, IHU - Mediterranee Infection, 19-21 Boulevard Jean Moulin, 13005 Marseille, France
IHUCOVID-0444	LR794652	GenBank	–	Homo sapiens	Complete	France	2020	–	2020-04-21	URMITE, IHU - Mediterranee Infection, 19-21 Boulevard Jean Moulin, 13005 Marseille, France
IHUCOVID-0447	LR794653	GenBank	–	Homo sapiens	Complete	France	2020	–	2020-04-21	URMITE, IHU - Mediterranee Infection, 19-21 Boulevard Jean Moulin, 13005 Marseille, France
IHUCOVID-0433	LR794654	GenBank	–	Homo sapiens	Complete	France	2020	–	2020-04-21	URMITE, IHU - Mediterranee Infection, 19-21 Boulevard Jean Moulin, 13005 Marseille, France
IHUCOVID-0441	LR794655	GenBank	–	Homo sapiens	Complete	France	2020	–	2020-04-21	URMITE, IHU - Mediterranee Infection, 19-21 Boulevard Jean Moulin, 13005 Marseille, France
IHUCOVID-0449	LR794657	GenBank	–	Homo sapiens	Complete	France	2020	–	2020-04-21	URMITE, IHU - Mediterranee Infection, 19-21 Boulevard Jean Moulin, 13005 Marseille, France
IHUCOVID-0453	LR794658	GenBank	–	Homo sapiens	Complete	France	2020	–	2020-04-21	URMITE, IHU - Mediterranee Infection, 19-21 Boulevard Jean Moulin, 13005 Marseille, France
IHUCOVID-0451	LR794659	GenBank	–	Homo sapiens	Complete	France	2020	–	2020-04-21	URMITE, IHU - Mediterranee Infection, 19-21 Boulevard Jean Moulin, 13005 Marseille, France
IHUCOVID-0450	LR794660	GenBank	–	Homo sapiens	Complete	France	2020	–	2020-04-21	URMITE, IHU - Mediterranee Infection, 19-21 Boulevard Jean Moulin, 13005 Marseille, France
IHUCOVID-0455	LR794661	GenBank	–	Homo sapiens	Complete	France	2020	–	2020-04-21	URMITE, IHU - Mediterranee Infection, 19-21 Boulevard Jean Moulin, 13005 Marseille, France
IHUCOVID-0456	LR794662	GenBank	–	Homo sapiens	Complete	France	2020	–	2020-04-21	URMITE, IHU - Mediterranee Infection, 19-21 Boulevard Jean Moulin, 13005 Marseille, France
IHUCOVID-0493	LR794665	GenBank	–	Homo sapiens	Complete	France	2020	–	2020-04-21	URMITE, IHU - Mediterranee Infection, 19-21 Boulevard Jean Moulin, 13005 Marseille, France
IHUCOVID-0494	LR794666	GenBank	–	Homo sapiens	Complete	France	2020	–	2020-04-21	URMITE, IHU - Mediterranee Infection, 19-21 Boulevard Jean Moulin, 13005 Marseille, France
IHUCOVID-0491	LR794667	GenBank	–	Homo sapiens	Complete	France	2020	–	2020-04-21	URMITE, IHU - Mediterranee Infection, 19-21 Boulevard Jean Moulin, 13005 Marseille, France
IHUCOVID-0483	LR794668	GenBank	–	Homo sapiens	Complete	France	2020	–	2020-04-21	URMITE, IHU - Mediterranee Infection, 19-21 Boulevard Jean Moulin, 13005 Marseille, France
IHUCOVID-0487	LR794670	GenBank	–	Homo sapiens	Complete	France	2020	–	2020-04-21	URMITE, IHU - Mediterranee Infection, 19-21 Boulevard Jean Moulin, 13005 Marseille, France
IHUCOVID-0485	LR794671	GenBank	–	Homo sapiens	Complete	France	2020	–	2020-04-21	URMITE, IHU - Mediterranee Infection, 19-21 Boulevard Jean Moulin, 13005 Marseille, France
IHUCOVID-0490	LR794673	GenBank	–	Homo sapiens	Complete	France	2020	–	2020-04-21	URMITE, IHU - Mediterranee Infection, 19-21 Boulevard Jean Moulin, 13005 Marseille, France
IHUCOVID-0489	LR794675	GenBank	–	Homo sapiens	Complete	France	2020	–	2020-04-21	URMITE, IHU - Mediterranee Infection, 19-21 Boulevard Jean Moulin, 13005 Marseille, France
IHUCOVID-0495	LR794676	GenBank	–	Homo sapiens	Complete	France	2020	–	2020-04-21	URMITE, IHU - Mediterranee Infection, 19-21 Boulevard Jean Moulin, 13005 Marseille, France
IHUCOVID-0488	LR794677	GenBank	–	Homo sapiens	Complete	France	2020	–	2020-04-21	URMITE, IHU - Mediterranee Infection, 19-21 Boulevard Jean Moulin, 13005 Marseille, France
IHUCOVID-0498	LR794678	GenBank	–	Homo sapiens	Complete	France	2020	–	2020-04-21	URMITE, IHU - Mediterranee Infection, 19-21 Boulevard Jean Moulin, 13005 Marseille, France
IHUCOVID-0502	LR794679	GenBank	–	Homo sapiens	Complete	France	2020	–	2020-04-21	URMITE, IHU - Mediterranee Infection, 19-21 Boulevard Jean Moulin, 13005 Marseille, France
IHUCOVID-0500	LR794680	GenBank	–	Homo sapiens	Complete	France	2020	–	2020-04-21	URMITE, IHU - Mediterranee Infection, 19-21 Boulevard Jean Moulin, 13005 Marseille, France
IHUCOVID-0499	LR794681	GenBank	–	Homo sapiens	Complete	France	2020	–	2020-04-21	URMITE, IHU - Mediterranee Infection, 19-21 Boulevard Jean Moulin, 13005 Marseille, France
IHUCOVID-0497	LR794682	GenBank	–	Homo sapiens	Complete	France	2020	–	2020-04-21	URMITE, IHU - Mediterranee Infection, 19-21 Boulevard Jean Moulin, 13005 Marseille, France
IHUCOVID-0496	LR794684	GenBank	–	Homo sapiens	Complete	France	2020	–	2020-04-21	URMITE, IHU - Mediterranee Infection, 19-21 Boulevard Jean Moulin, 13005 Marseille, France
hCoV-19/Australia/VIC6093/2020	EPI_ISL_518118	GISAID	–	Homo sapiens	Complete	Australia / Victoria	2020	Victorian Infectious Diseases Reference Laboratory (VIDRL)	2020-08-25	VIDRL and MDU-PHL
hCoV-19/Australia/VIC4658/2020	EPI_ISL_519047	GISAID	–	Homo sapiens	Complete	Australia / Victoria	2020	Victorian Infectious Diseases Reference Laboratory (VIDRL)	2020-08-25	VIDRL and MDU-PHL
hCoV-19/Australia/VIC4965/2020	EPI_ISL_519331	GISAID	–	Homo sapiens	Complete	Australia / Victoria	2020	Victorian Infectious Diseases Reference Laboratory (VIDRL)	2020-08-25	VIDRL and MDU-PHL
hCoV-19/Australia/VIC4966/2020	EPI_ISL_519332	GISAID	–	Homo sapiens	Complete	Australia / Victoria	2020	Victorian Infectious Diseases Reference Laboratory (VIDRL)	2020-08-25	VIDRL and MDU-PHL
hCoV-19/Australia/VIC3559/2020	EPI_ISL_520308	GISAID	–	Homo sapiens	Complete	Australia / Victoria	2020	Victorian Infectious Diseases Reference Laboratory (VIDRL)	2020-08-25	VIDRL and MDU-PHL
hCoV-19/Australia/VIC3565/2020	EPI_ISL_520314	GISAID	–	Homo sapiens	Complete	Australia / Victoria	2020	Victorian Infectious Diseases Reference Laboratory (VIDRL)	2020-08-25	VIDRL and MDU-PHL
hCoV-19/Australia/VIC3582/2020	EPI_ISL_520330	GISAID	–	Homo sapiens	Complete	Australia / Victoria	2020	Victorian Infectious Diseases Reference Laboratory (VIDRL)	2020-08-25	VIDRL and MDU-PHL
hCoV-19/Australia/VIC6652/2020	EPI_ISL_521409	GISAID	–	Homo sapiens	Complete	Australia / Victoria	2020	Victorian Infectious Diseases Reference Laboratory (VIDRL)	2020-08-25	VIDRL and MDU-PHL
hCoV-19/Australia/VIC2376/2020	EPI_ISL_522096	GISAID	–	Homo sapiens	Complete	Australia / Victoria	2020	Victorian Infectious Diseases Reference Laboratory (VIDRL)	2020-08-25	VIDRL and MDU-PHL
hCoV-19/Australia/VIC6725/2020	EPI_ISL_564014	GISAID	–	Homo sapiens	Complete	Australia / Victoria	2020	Victorian Infectious Diseases Reference Laboratory (VIDRL)	2020-09-30	VIDRL and MDU-PHL
hCoV-19/Russia/Ufa-RII12-5800V/2020	EPI_ISL_507297	GISAID	–	Homo sapiens	Complete	Russia / Republic of Bashkortostan	2020	Republican Medical Genetics Center	2020-08-03	WHO National Influenza Centre Russian Federation
hCoV-19/Russia/Ufa-RII21-5809V/2020	EPI_ISL_507298	GISAID	–	Homo sapiens	Complete	Russia / Republic of Bashkortostan	2020	Republican Medical Genetics Center	2020-08-03	WHO National Influenza Centre Russian Federation
hCoV-19/Russia/Ufa-RII5-5798V/2020	EPI_ISL_507299	GISAID	–	Homo sapiens	Complete	Russia / Republic of Bashkortostan	2020	Republican Medical Genetics Center	2020-08-03	WHO National Influenza Centre Russian Federation
hCoV-19/Russia/StPetersburg-RII10223S/2020	EPI_ISL_507228	GISAID	–	Homo sapiens	Complete	Russia / Saint Petersburg	2020	WHO National Influenza Centre Russian Federation	2020-08-03	WHO National Influenza Centre Russian Federation
hCoV-19/Russia/StPetersburg-RII4586S/2020	EPI_ISL_507292	GISAID	–	Homo sapiens	Complete	Russia / Saint Petersburg	2020	WHO National Influenza Centre Russian Federation	2020-08-03	WHO National Influenza Centre Russian Federation
BetaCoV/Wuhan/IPBCAMS-WH-01/2019	GWHABKF00000000	Genome Warehouse	EPI_ISL_402123, MT019529	Homo sapiens	Complete	China/ Hubei Province / Wuhan City	2019-12-24	Institute of Pathogen Biology, Chinese Academy of Medical Sciences & Peking Union Medical College	2020-01-11	Institute of Pathogen Biology, Chinese Academy of Medical Sciences & Peking Union Medical College; Vision Medicals Co., Ltd
BetaCoV/Wuhan/WH-01/2019	CNA0007332	CNGBdb	LR757998, EPI_ISL_406798, NMDC60013002-01	Homo sapiens	Complete	China/ Hubei Province / Wuhan City	2019-12-26	General Hospital of Central Theater Command of People's Liberation Army ofChina	–	1. BGI PathoGenesis Pharmaceutical Technology Co., Ltd; 2.ChinaCDC; 3. Shandong First Medical University & Shandong Academy of Medical Sciences; 4. Hubei Provincial Center for Disease Control and Prevention
Wuhan-Hu-1	MN908947.3	GenBank	–	Homo sapiens	Complete	China/ Hubei / Wuhan City	2019-12-30	–	2020	–
SARS-CoV-2/Wuhan_IME-WH01/human/2019/CHN	GWHABKZ01000001	Genome Warehouse	–	Homo sapiens	Complete	China / Wuhan	2019-12-30	Beijing Institute of Micribiology and Epidemiology	2020-02-25	Beijing Institute of Micribiology and Epidemiology
SARS-CoV-2/Wuhan_IME-WH02/human/2019/CHN	GWHACAT01000001	Genome Warehouse	–	Homo sapiens	Complete	China / Wuhan	2019-12-30	Beijing Institute of Micribiology and Epidemiology	2020-03-02	Beijing Institute of Micribiology and Epidemiology
SARS-CoV-2/Wuhan_IME-WH03/human/2019/CHN	GWHACAU01000001	Genome Warehouse	–	Homo sapiens	Complete	China / Wuhan	2019-12-30	Beijing Institute of Micribiology and Epidemiology	2020-03-02	Beijing Institute of Micribiology and Epidemiology
SARS-CoV-2/Wuhan_IME-WH04/human/2019/CHN	GWHACAV01000001	Genome Warehouse	–	Homo sapiens	Complete	China / Wuhan	2019-12-30	Beijing Institute of Micribiology and Epidemiology	2020-03-02	Beijing Institute of Micribiology and Epidemiology
SARS-CoV-2/Wuhan_IME-WH05/human/2019/CHN	GWHACAW01000001	Genome Warehouse	–	Homo sapiens	Complete	China / Wuhan	2019-12-30	Beijing Institute of Micribiology and Epidemiology	2020-03-02	Beijing Institute of Micribiology and Epidemiology
BetaCoV/Wuhan/WIV04/2019	GWHABKL00000000	Genome Warehouse	EPI_ISL_402124, MN996528	Homo sapiens	Complete	China/ Hubei Province / Wuhan City	2019-12-30	Wuhan Jinyintan Hospital	2020-01-11	CAS Key Laboratory of Special Pathogens and Biosafety and Center for Emerging Infectious Diseases, Wuhan Institute of Virology, Chinese Academy of Sciences
BetaCoV/Wuhan/WIV02/2019	GWHABKK00000000	Genome Warehouse	EPI_ISL_402127, MN996527	Homo sapiens	Complete	China/ Hubei Province / Wuhan City	2019-12-30	Wuhan Jinyintan Hospital	2020-01-18	CAS Key Laboratory of Special Pathogens and Biosafety and Center for Emerging Infectious Diseases, Wuhan Institute of Virology, Chinese Academy of Sciences
BetaCoV/Wuhan/WIV05/2019	GWHABKM00000000	Genome Warehouse	EPI_ISL_402128, MN996529	Homo sapiens	Complete	China/ Hubei Province / Wuhan City	2019-12-30	Wuhan Jinyintan Hospital	2020-01-18	CAS Key Laboratory of Special Pathogens and Biosafety and Center for Emerging Infectious Diseases, Wuhan Institute of Virology, Chinese Academy of Sciences
BetaCoV/Wuhan/WIV06/2019	GWHABKN00000000	Genome Warehouse	EPI_ISL_402129, MN996530	Homo sapiens	Complete	China/ Hubei Province / Wuhan City	2019-12-30	Wuhan Jinyintan Hospital	2020-01-18	CAS Key Laboratory of Special Pathogens and Biosafety and Center for Emerging Infectious Diseases, Wuhan Institute of Virology, Chinese Academy of Sciences
BetaCoV/Wuhan/WIV07/2019	GWHABKO00000000	Genome Warehouse	EPI_ISL_402130, MN996531	Homo sapiens	Complete	China/ Hubei Province / Wuhan City	2019-12-30	Wuhan Jinyintan Hospital	2020-01-18	CAS Key Laboratory of Special Pathogens and Biosafety and Center for Emerging Infectious Diseases, Wuhan Institute of Virology, Chinese Academy of Sciences
BetaCoV/Wuhan/WH19008/2019	NMDC60013002-06	NMDC	–	Homo sapiens	Complete	China/ Hubei Province / Wuhan City	2019-12-30	–	–	ChinaCDC; Shandong First Medical University & Shandong Academy of Medical Sciences; Hubei Provincial Center for Disease Control and Prevention; BGI PathoGenesis Pharmaceutical Technology Co., Ltd
BetaCoV/Wuhan/WH19001/2019	NMDC60013002-08	NMDC	–	Homo sapiens	Complete	China/ Hubei Province / Wuhan City	2019-12-30	–	–	ChinaCDC; Shandong First Medical University & Shandong Academy of Medical Sciences; Hubei Provincial Center for Disease Control and Prevention; BGI PathoGenesis Pharmaceutical Technology Co., Ltd
BetaCoV/Wuhan/WH19005/2019	NMDC60013002-10	NMDC	–	Homo sapiens	Complete	China/ Hubei Province / Wuhan City	2019-12-30	–	–	ChinaCDC; Shandong First Medical University & Shandong Academy of Medical Sciences; Hubei Provincial Center for Disease Control and Prevention; BGI PathoGenesis Pharmaceutical Technology Co., Ltd
BetaCoV/Wuhan/HBCDC-HB-02/2019	EPI_ISL_412898	GISAID	–	Homo sapiens	Complete	China/ Hubei / Wuhan	2019-12-30	Wuhan Jinyintan Hospital	2020-02-28	Hubei Provincial Center for Disease Control and Prevention
BetaCoV/Wuhan/HBCDC-HB-03/2019	EPI_ISL_412899	GISAID	–	Homo sapiens	Complete	China/ Hubei / Wuhan	2019-12-30	Wuhan Jinyintan Hospital	2020-02-28	Hubei Provincial Center for Disease Control and Prevention
BetaCoV/Wuhan/HBCDC-HB-01/2019	EPI_ISL_402132	GISAID	–	Homo sapiens	Complete	China/ Hubei Province / Wuhan City	2019-12-30	Wuhan Jinyintan Hospital	–	Hubei Provincial Center for Disease Control and Prevention
BetaCoV/Wuhan/IPBCAMS-WH-04/2019	GWHABKI00000000	Genome Warehouse	EPI_ISL_403929, MT019532	Homo sapiens	Complete	China/ Hubei Province / Wuhan City	2019-12-30	Institute of Pathogen Biology, Chinese Academy of Medical Sciences & Peking Union Medical College	2020-01-21	Institute of Pathogen Biology, Chinese Academy of Medical Sciences & Peking Union Medical College
BetaCoV/Wuhan/IPBCAMS-WH-03/2019	GWHABKH00000000	Genome Warehouse	EPI_ISL_403930, MT019531	Homo sapiens	Complete	China/ Hubei Province / Wuhan City	2019-12-30	Institute of Pathogen Biology, Chinese Academy of Medical Sciences & Peking Union Medical College	2020-01-21	Institute of Pathogen Biology, Chinese Academy of Medical Sciences & Peking Union Medical College
BetaCoV/Wuhan/IPBCAMS-WH-02/2019	GWHABKG00000000	Genome Warehouse	EPI_ISL_403931, MT019530	Homo sapiens	Complete	China/ Hubei Province / Wuhan City	2019-12-30	Institute of Pathogen Biology, Chinese Academy of Medical Sciences & Peking Union Medical College	2020-01-21	Institute of Pathogen Biology, Chinese Academy of Medical Sciences & Peking Union Medical College
hCoV-19/Wuhan/IVDC-HB-GX02/2019	EPI_ISL_434534	GISAID	–	Homo sapiens	Complete	China / Hubei / Wuhan	2019-12-30	National Institute for Viral Disease Control and Prevention, China CDC	2020-04-28	National Institute for Viral Disease Control and Prevention, China CDC, Yunnan Provincial CDC
BetaCoV/Wuhan/IVDC-HB-01/2019	EPI_ISL_402119	GISAID	–	Homo sapiens	Complete	China/ Hubei Province / Wuhan City	2019-12-30	National Institute for Viral Disease Control and Prevention,ChinaCDC	–	National Institute for Viral Disease Control and Prevention,ChinaCDC
BetaCoV/Wuhan/IVDC-HB-05/2019	EPI_ISL_402121	GISAID	–	Homo sapiens	Complete	China/ Hubei Province / Wuhan City	2019-12-30	National Institute for Viral Disease Control and Prevention,ChinaCDC	–	National Institute for Viral Disease Control and Prevention,ChinaCDC
BetaCoV/Wuhan/WH-03/2019	CNA0007334	CNGBdb	LR757996, EPI_ISL_406800, NMDC60013002-03	Homo sapiens	Complete	China/ Hubei Province / Wuhan City	2020-01-01	General Hospital of Central Theater Command of People's Liberation Army ofChina	–	1. BGI PathoGenesis Pharmaceutical Technology Co., Ltd; 2.ChinaCDC; 3. Shandong First Medical University & Shandong Academy of Medical Sciences; 4. Hubei Provincial Center for Disease Control and Prevention
BetaCoV/Wuhan/WH19004/2020	NMDC60013002-09	NMDC	–	Homo sapiens	Complete	China/ Hubei Province / Wuhan City	2020-01-01	–	–	ChinaCDC; Shandong First Medical University & Shandong Academy of Medical Sciences; Hubei Provincial Center for Disease Control and Prevention; BGI PathoGenesis Pharmaceutical Technology Co., Ltd
BetaCoV/South Korea/SNU01/2020	EPI_ISL_411929	GISAID	–	Homo sapiens	Complete	South Korea	2020-01-01	–	2020-02-21	Department of Clinical Diagnostics
SARS-CoV-2/human/HKG/HK20/2020	MT186683	GenBank	–	Homo sapiens	Complete	China / Hong Kong	2020-01-01	–	2020-03-12	Department of Microbiology, The University of Hong Kong, 21/F, Block T, Queen Mary Hospital, 102 Pokfulam Road, Pokfulam, Hong Kong 518000, China
SARS-CoV-2/human/DEU/BavPat6-ChVir1247/2020	MT270104	GenBank	–	Homo sapiens	Complete	Germany / Bavaria	2020-01-01	–	2020-03-28	Department of Virology, Charite - Universitaetsmedizin Berlin, Chariteplatz 1, Berlin, Berlin 10117, Germany
SARS-CoV-2/human/DEU/BavPat5-ChVir1248/2020	MT270105	GenBank	–	Homo sapiens	Complete	Germany / Bavaria	2020-01-01	–	2020-03-28	Department of Virology, Charite - Universitaetsmedizin Berlin, Chariteplatz 1, Berlin, Berlin 10117, Germany
SARS-CoV-2/human/DEU/BavPat9-ChVir1433/2020	MT270108	GenBank	–	Homo sapiens	Complete	Germany / Bavaria	2020-01-01	–	2020-03-28	Department of Virology, Charite - Universitaetsmedizin Berlin, Chariteplatz 1, Berlin, Berlin 10117, Germany
SARS-CoV-2/human/DEU/BavPat11-ChVir1459/2020	MT270109	GenBank	–	Homo sapiens	Complete	Germany / Bavaria	2020-01-01	–	2020-03-28	Department of Virology, Charite - Universitaetsmedizin Berlin, Chariteplatz 1, Berlin, Berlin 10117, Germany
BetaCoV/Wuhan/IPBCAMS-WH-05/2020	GWHABKJ00000000	Genome Warehouse	EPI_ISL_403928, MT019533	Homo sapiens	Complete	China/ Hubei Province / Wuhan City	2020-01-01	Institute of Pathogen Biology, Chinese Academy of Medical Sciences & Peking Union Medical College	2020-01-21	Institute of Pathogen Biology, Chinese Academy of Medical Sciences & Peking Union Medical College;ChinaNational Center for Bioinformation
BetaCoV/Wuhan/IVDC-HB-04/2020	EPI_ISL_402120	GISAID	–	Homo sapiens	Complete	China/ Hubei Province / Wuhan City	2020-01-01	National Institute for Viral Disease Control and Prevention,ChinaCDC	–	National Institute for Viral Disease Control and Prevention,ChinaCDC
TKYE6182_2020	LC529905	GenBank	–	Homo sapiens	Complete	Japan	2020-01-01	–	2020-03-04	Tokyo Metropolitan Institute of Public Health, Department of Microbiology
2019-nCoV WHU01	MN988668	GenBank	EPI_ISL_406716	Homo sapiens	Complete	China/ Hubei / Wuhan	2020-01-02	State Key Laboratory of Virology, Wuhan University	2020-01-23	State Key Laboratory of Virology, Wuhan University
2019-nCoV WHU02	MN988669	GenBank	EPI_ISL_406717	Homo sapiens	Complete	China/ Hubei / Wuhan	2020-01-02	State Key Laboratory of Virology, Wuhan University	2020-01-23	State Key Laboratory of Virology, Wuhan University
SARS-CoV-2/human/CHN/Beijing-01/2020	MT034054	GenBank	–	Homo sapiens	Complete	China / Beijing	2020-01-03	–	2020-02-09	Infectious Disease Control Center, Center for Disease Control and Prevention of PLA, 20 DongDa Street, Fengtai District, Beijing, Beijing 100071, China
hCoV-19/Spain/MD-H12-37/2020	EPI_ISL_529972	GISAID	–	Homo sapiens	Complete	Spain / Madrid	2020-01-04	Hospital Universitario 12 de Octubre	2020-09-10	Hospital Universitario 12 de Octubre
BetaCoV/Wuhan/WH-04/2019	CNA0007335	CNGBdb	LR757995, EPI_ISL_406801, NMDC60013002-04	Homo sapiens	Complete	China/ Hubei Province / Wuhan City	2020-01-05	General Hospital of Central Theater Command of People's Liberation Army ofChina	–	1. BGI PathoGenesis Pharmaceutical Technology Co., Ltd; 2.ChinaCDC; 3. Shandong First Medical University & Shandong Academy of Medical Sciences; 4. Hubei Provincial Center for Disease Control and Prevention
hCoV-19/Spain/MD-H12-38/2020	EPI_ISL_529973	GISAID	–	Homo sapiens	Complete	Spain / Madrid	2020-01-05	Hospital Universitario 12 de Octubre	2020-09-10	Hospital Universitario 12 de Octubre
hCoV-19/Thailand/NIH-15/2020	EPI_ISL_434692	GISAID	–	Homo sapiens	Complete	Thailand / Nonthaburi	2020-01-05	Bamrasnaradura hospital	2020-05-01	National Institute of Health. Department of medical Sciences, Ministry of Public Health, Thailand
hCoV-19/Spain/MD-H12-39/2020	EPI_ISL_529974	GISAID	–	Homo sapiens	Complete	Spain / Madrid	2020-01-06	Hospital Universitario 12 de Octubre	2020-09-10	Hospital Universitario 12 de Octubre
BetaCoV/Wuhan/YS8011/2020	NMDC60013002-07	NMDC	–	Homo sapiens	Complete	China/ Hubei Province / Wuhan City	2020-01-07	–	–	ChinaCDC; Shandong First Medical University & Shandong Academy of Medical Sciences; Hubei Provincial Center for Disease Control and Prevention; BGI PathoGenesis Pharmaceutical Technology Co., Ltd
hCoV-19/Spain/MD-H12-40/2020	EPI_ISL_529975	GISAID	–	Homo sapiens	Complete	Spain / Madrid	2020-01-07	Hospital Universitario 12 de Octubre	2020-09-10	Hospital Universitario 12 de Octubre
BetaCoV/Nonthaburi/61/2020	EPI_ISL_403962	GISAID	–	Homo sapiens	Complete	Thailand / Nonthaburi Province	2020-01-08	Bamrasnaradura Hospital	–	1. Department of Medical Sciences, Ministry of Public Health, Thailand
SARS-CoV-2/human/THA/SI200040-NT/2020	MT447155	GenBank	–	Homo sapiens	Complete	Thailand	2020-01-08	–	2020-05-01	Faculty of Medicine, Chulalongkorn University, Rama IV Rd, Bangkok 10330, Thailand
hCoV-19/Spain/MD-H12-41/2020	EPI_ISL_529976	GISAID	–	Homo sapiens	Complete	Spain / Madrid	2020-01-08	Hospital Universitario 12 de Octubre	2020-09-10	Hospital Universitario 12 de Octubre
BetaCoV/Jingzhou/HBCDC-HB-01/2020	EPI_ISL_412459	GISAID	–	Homo sapiens	Complete	China/ Hubei / Jingzhou	2020-01-08	Jingzhou center for disease control and prevention	2020-02-26	Hubei Provincial Center for Disease Control and Prevention
SARS-CoV-2/WH-09/human/2020/CHN	MT093631	GenBank	–	Homo sapiens	Complete	China	2020-01-08	–	2020-02-21	Key Laboratory of Human Diseases Comparative Medicine, Institute of Laboratory Animal Science, CAMS&PUMC
hCoV-19/Spain/MD-H12-42/2020	EPI_ISL_529977	GISAID	–	Homo sapiens	Complete	Spain / Madrid	2020-01-09	Hospital Universitario 12 de Octubre	2020-09-10	Hospital Universitario 12 de Octubre
hCoV-19/Spain/MD-H12-43/2020	EPI_ISL_529978	GISAID	–	Homo sapiens	Complete	Spain / Madrid	2020-01-10	Hospital Universitario 12 de Octubre	2020-09-10	Hospital Universitario 12 de Octubre
2019-nCoV_HKU-SZ-002a_2020	MN938384	GenBank	EPI_ISL_406030	Homo sapiens	Complete	China/ Guangdong Province / Shenzhen City	2020-01-10	The University of Hong Kong - Shenzhen Hospital	2020-01-14	The University of Hong Kong-Shenzhen Hospital
SARS-CoV-2/Wuhan_OS52/human/2020/CHN	GWHACDE01000001	Genome Warehouse	–	Homo sapiens	Complete	China / Hubei / Wuhan	2020-01-10	Wuhan Pulmonary Hospital	2020-03-26	Wuhan Institute of Virology, Chinese Academy of Sciences
hCoV-19/Pingxiang/JX5/2020	EPI_ISL_421252	GISAID	–	Homo sapiens	Complete	China / Jiangxi / Pingxiang	2020-01-11	Jiangxi Province Center for Disease Control and Prevention	2020-04-07	Jiangxi Province Center for Disease Control and Prevention
Jiangxi/IVDC-JX-002/2020	EPI_ISL_408486	GISAID	–	Homo sapiens	Complete	China/ Jiangxi / Pingxiang	2020-01-11	National Institute for Viral Disease Control and Prevention,ChinaCDC, Beijing,China	2020-02-09	National Institute for Viral Disease Control and Prevention,ChinaCDC, Beijing,China
2019-nCoV_HKU-SZ-005b_2020	MN975262	GenBank	EPI_ISL_405839	Homo sapiens	Complete	China/ Guangdong Province / Shenzhen City	2020-01-11	The University of Hong Kong - Shenzhen Hospital	2020-01-21	The University of Hong Kong-Shenzhen Hospital
BetaCoV/Nonthaburi/74/2020	EPI_ISL_403963	GISAID	–	Homo sapiens	Complete	Thailand / Nonthaburi Province	2020-01-13	Bamrasnaradura Hospital	–	1. Department of Medical Sciences, Ministry of Public Health, Thailand
hCoV-19/Spain/MD-H12-46/2020	EPI_ISL_529979	GISAID	–	Homo sapiens	Complete	Spain / Madrid	2020-01-13	Hospital Universitario 12 de Octubre	2020-09-10	Hospital Universitario 12 de Octubre
hCoV-19/Thailand/Nonthaburi_59/2020	EPI_ISL_447909	GISAID	–	Homo sapiens	Complete	Thailand / Nonthaburi	2020-01-13	n/a	2020-05-19	National Institute of Health. Department of medical Sciences, Ministry of Public Health, Thailand
BetaCoV/Shenzhen/SZTH-002/2020	EPI_ISL_406593	GISAID	–	Homo sapiens	Complete	China/ Guangdong Province / Shenzhen City	2020-01-13	Shenzhen Key Laboratory of Pathogen and Immunity, National Clinical Research Center for Infectious Disease, Shenzhen Third People's Hospital	2020-01-29	Shenzhen Key Laboratory of Pathogen and Immunity, National Clinical Research Center for Infectious Disease, Shenzhen Third People's Hospital
BetaCoV/Shenzhen/SZTH-001/2020	EPI_ISL_406592	GISAID	–	Homo sapiens	Complete	China/ Guangdong Province / Shenzhen City	2020-01-13	Shenzhen Third People's Hospital	2020-01-29	Shenzhen Key Laboratory of Pathogen and Immunity, National Clinical Research Center for Infectious Disease,Shenzhen Third People's Hospital
BetaCoV/Nepal/61/2020	EPI_ISL_410301	GISAID	–	Homo sapiens	Complete	Nepal / Kathmandu	2020-01-13	National Influenza Centre, National Public health Laboratory, Kathmandu, Nepal	2020-02-14	The University of Hong Kong
BetaCoV/Guangdong/20SF012/2020	EPI_ISL_403932	GISAID	–	Homo sapiens	Complete	China/ Guangdong Province / Shenzhen City	2020-01-14	Guangdong Provincial Center for Diseases Contorl and Prevention; Guangdong Provinical Public Health	2020-01-22	Department of Microbiology, Guangdong Provincial Center for Diseases Contorl and Preventio
hCoV-19/Spain/MD-H12-47/2020	EPI_ISL_529980	GISAID	–	Homo sapiens	Complete	Spain / Madrid	2020-01-14	Hospital Universitario 12 de Octubre	2020-09-10	Hospital Universitario 12 de Octubre
BetaCoV/Guangdong/20SF013/2020	EPI_ISL_403933	GISAID	–	Homo sapiens	Complete	China/ Guangdong Province / Shenzhen City	2020-01-15	Guangdong Provincial Center for Diseases Contorl and Prevention; Guangdong Provinical Public Health	2020-01-22	Department of Microbiology, Guangdong Provincial Center for Diseases Contorl and Preventio
BetaCoV/Guangdong/20SF014/2020	EPI_ISL_403934	GISAID	–	Homo sapiens	Complete	China/ Guangdong Province / Shenzhen City	2020-01-15	Guangdong Provincial Center for Diseases Contorl and Prevention; Guangdong Provinical Public Health	2020-01-22	Department of Microbiology, Guangdong Provincial Center for Diseases Contorl and Preventio
BetaCoV/Guangdong/20SF025/2020	EPI_ISL_403935	GISAID	–	Homo sapiens	Complete	China/ Guangdong Province / Shenzhen City	2020-01-15	Guangdong Provincial Center for Diseases Contorl and Prevention; Guangdong Provinical Public Health	2020-01-22	Department of Microbiology, Guangdong Provincial Center for Diseases Contorl and Preventio
hCoV-19/Spain/MD-H12-48/2020	EPI_ISL_529981	GISAID	–	Homo sapiens	Complete	Spain / Madrid	2020-01-15	Hospital Universitario 12 de Octubre	2020-09-10	Hospital Universitario 12 de Octubre
Sichuan/IVDC-SC-001/2020	EPI_ISL_408484	GISAID	–	Homo sapiens	Complete	China/ Sichuan / Chengdu	2020-01-15	National Institute for Viral Disease Control and Prevention,ChinaCDC, Beijing,China	2020-02-09	National Institute for Viral Disease Control and Prevention,ChinaCDC, Beijing,China
hCoV-19/Thailand/Nonthaburi_68/2020	EPI_ISL_447910	GISAID	–	Homo sapiens	Complete	Thailand / Nonthaburi	2020-01-15	n/a	2020-05-19	National Institute of Health. Department of medical Sciences, Ministry of Public Health, Thailand
BetaCoV/Zhejiang/WZ-01/2020	EPI_ISL_404227	GISAID	–	Homo sapiens	Complete	China/ Zhejiang Province	2020-01-16	Zhejiang Provincial Center for Disease Control and Prevention	2020-01-21	Department of Microbiology, Zhejiang Provincial Center for Disease Control and Prevention
hCoV-19/Spain/MD-H12-49/2020	EPI_ISL_529982	GISAID	–	Homo sapiens	Complete	Spain / Madrid	2020-01-16	Hospital Universitario 12 de Octubre	2020-09-10	Hospital Universitario 12 de Octubre
hCoV-19/Thailand/NIH-59/2020	EPI_ISL_434693	GISAID	–	Homo sapiens	Complete	Thailand / Nonthaburi	2020-01-16	Bamrasnaradura hospital	2020-05-01	National Institute of Health. Department of medical Sciences, Ministry of Public Health, Thailand
BetaCoV/Shenzhen/SZTH-003/2020	EPI_ISL_406594	GISAID	–	Homo sapiens	Complete	China/ Guangdong Province / Shenzhen City	2020-01-16	Shenzhen Key Laboratory of Pathogen and Immunity, National Clinical Research Center for Infectious Disease, Shenzhen Third People's Hospital	2020-01-29	Shenzhen Key Laboratory of Pathogen and Immunity, National Clinical Research Center for Infectious Disease, Shenzhen Third People's Hospital
BetaCoV/Shenzhen/SZTH-004/2020	EPI_ISL_406595	GISAID	–	Homo sapiens	Complete	China/ Guangdong Province / Shenzhen City	2020-01-16	Shenzhen Key Laboratory of Pathogen and Immunity, National Clinical Research Center for Infectious Disease, Shenzhen Third People's Hospital	2020-01-29	Shenzhen Key Laboratory of Pathogen and Immunity, National Clinical Research Center for Infectious Disease, Shenzhen Third People's Hospital
SARS-CoV-2/human/CHN/P2-SARS-CoV-2/2020	MW011762	GenBank	–	Homo sapiens	Complete	China / Hunan / Huaihua	2020-01-17	–	2020-09-16	Centre for Infectious Disease Control, Center for Disease Control and Prevention of PLA, 20 DongDa Street, Fengtai District, Beijing, Beijing 100071, China
BetaCoV/Zhejiang/WZ-02/2020	EPI_ISL_404228	GISAID	–	Homo sapiens	Complete	China/ Zhejiang Province	2020-01-17	Zhejiang Provincial Center for Disease Control and Prevention	2020-01-21	Department of Microbiology
BetaCoV/Guangdong/20SF028/2020	EPI_ISL_403936	GISAID	–	Homo sapiens	Complete	China/ Guangdong Province / Zhuhai City	2020-01-17	Guangdong Provincial Center for Diseases Contorl and Prevention; Guangdong Provinical Public Health	2020-01-22	Department of Microbiology, Guangdong Provincial Center for Diseases Contorl and Preventio
hCoV-19/Spain/MD-H12-50/2020	EPI_ISL_529983	GISAID	–	Homo sapiens	Complete	Spain / Madrid	2020-01-17	Hospital Universitario 12 de Octubre	2020-09-10	Hospital Universitario 12 de Octubre
BetaCoV/Wuhan/HBCDC-HB-02/2020	EPI_ISL_412978	GISAID	–	Homo sapiens	Complete	China/ Hubei / Wuhan	2020-01-17	The Central Hospital Of Wuhan	2020-03-02	Hubei Provincial Center for Disease Control and Prevention
hCoV-19/Hunan/HN-CIDC-P2/2020	EPI_ISL_539333	GISAID	–	Homo sapiens	Complete	China / Hunan / Huaihua	2020-01-17	Institute of Disease Control and Prevention, People's Liberation Army	2020-09-16	Institute of Disease Control and Prevention, People's Liberation Army
Yunnan/IVDC-YN-003/2020	EPI_ISL_408480	GISAID	–	Homo sapiens	Complete	China/ Yunnan / Kunming	2020-01-17	National Institute for Viral Disease Control and Prevention,ChinaCDC, Beijing,China	2020-02-09	National Institute for Viral Disease Control and Prevention,ChinaCDC, Beijing,China
SARS-CoV-2/Yunnan-01/human/2020/CHN	MT049951	GenBank	–	Homo sapiens	Complete	China	2020-01-17	–	2020-02-09	Yunnan Center for Disease Control Prevention, Institute for Acute Communicable Disease Prevention and Control
BetaCoV/Guangdong/20SF040/2020	EPI_ISL_403937	GISAID	–	Homo sapiens	Complete	China/ Guangdong Province / Zhuhai City	2020-01-18	Guangdong Provincial Center for Diseases Contorl and Prevention; Guangdong Provinical Public Health	2020-01-22	Department of Microbiology, Guangdong Provincial Center for Diseases Contorl and Preventio
hCoV-19/Spain/MD-H12-52/2020	EPI_ISL_529984	GISAID	–	Homo sapiens	Complete	Spain / Madrid	2020-01-18	Hospital Universitario 12 de Octubre	2020-09-10	Hospital Universitario 12 de Octubre
BetaCoV/Wuhan/HBCDC-HB-05/2020	EPI_ISL_412981	GISAID	–	Homo sapiens	Complete	China/ Hubei / Wuhan	2020-01-18	CR&WISCO GENERAL HOSPITAL	2020-03-02	Hubei Provincial Center for Disease Control and Prevention
BetaCoV/Wuhan/HBCDC-HB-03/2020	EPI_ISL_412979	GISAID	–	Homo sapiens	Complete	China/ Hubei / Wuhan	2020-01-18	Union Hospital of Tongji Medical College, Huazhong University of Science and Technology	2020-03-02	Hubei Provincial Center for Disease Control and Prevention
BetaCoV/Wuhan/HBCDC-HB-04/2020	EPI_ISL_412980	GISAID	–	Homo sapiens	Complete	China/ Hubei / Wuhan	2020-01-18	Union Hospital of Tongji Medical College, Huazhong University of Science and Technology	2020-03-02	Hubei Provincial Center for Disease Control and Prevention
BetaCoV/Beijing/IVDC-BJ-005/2020	EPI_ISL_408485	GISAID	–	Homo sapiens	Complete	China/ Beijing	2020-01-18	National Institute for Viral Disease Control and Prevention,ChinaCDC	2020-02-09	National Institute for Viral Disease Control & Prevention, CCDC
Chongqing/IVDC-CQ-001/2020	EPI_ISL_408481	GISAID	–	Homo sapiens	Complete	China/ Chongqing	2020-01-18	National Institute for Viral Disease Control and Prevention,ChinaCDC, Beijing,China	2020-02-09	National Institute for Viral Disease Control and Prevention,ChinaCDC, Beijing,China
2019-nCoV/USA-WA1/2020/P1	MT233526	GenBank	–	Homo sapiens	Complete	United States / WA	2020-01-19	–	2020-03-23	Center for Devices and Radiological Health, US Food and Drug Administration, 10903 New Hampshire Avenue, Silver Spring, MD 20993-0002, USA
2019-nCoV/USA-WA1/2020/P2	MT246667	GenBank	–	Homo sapiens	Complete	United States / WA	2020-01-19	–	2020-03-25	Center for Devices and Radiological Health, US Food and Drug Administration, 10903 New Hampshire Avenue, Silver Spring, MD 20993-0002, USA
2019-nCoV/USA-WA1/2020	MN985325	GenBank	EPI_ISL_404895	Homo sapiens	Complete	USA / Washington / Snohomish County	2020-01-19	Providence Regional Medical Center	2020-01-24	Division of Viral Diseases, Centers for Disease Control and Prevention
BetaCoV/Hangzhou/HZCDC0001/2020	EPI_ISL_407313	GISAID	–	Homo sapiens	Complete	China/ Zhejiang / Hangzhou	2020-01-19	Hangzhou Center for Disease Control and Prevention	2020-02-05	Hangzhou Center for Disease Control and Prevention
hCoV-19/Spain/MD-H12-53/2020	EPI_ISL_529985	GISAID	–	Homo sapiens	Complete	Spain / Madrid	2020-01-19	Hospital Universitario 12 de Octubre	2020-09-10	Hospital Universitario 12 de Octubre
BetaCoV/Shandong/IVDC-SD-001/2020	EPI_ISL_408482	GISAID	–	Homo sapiens	Complete	China/ Shandong / Qingdao	2020-01-19	National Institute for Viral Disease Control and Prevention,ChinaCDC	2020-02-09	National Institute for Viral Disease Control & Prevention, CCDC
Jiangsu/IVDC-JS-001/2020	EPI_ISL_408488	GISAID	–	Homo sapiens	Complete	China/ Jiangsu / Huaian	2020-01-19	National Institute for Viral Disease Control and Prevention,ChinaCDC, Beijing,China	2020-02-09	National Institute for Viral Disease Control & Prevention, CCDC
SARS-CoV-2/human/USA/WA-CDC-WA1/2020	MT952134	GenBank	–	Homo sapiens	Complete	United States	2020-01-19	–	2020-09-02	NIAID - IRF Frederick, NIH, 8200 Research Plaza, Ft. Detrick, MD 21702, USA
BetaCoV/Hangzhou/HZ-1/2020	EPI_ISL_406970	Genome Warehouse	GWHABKS00000000	Homo sapiens	Complete	China: Zhejiang, Hangzhou	2020-01-20	Hangzhou Center for Disease and Control Microbiology Lab	2020-02-08	–
hCoV-19/Hangzhou/HZCDC0013/2020	EPI_ISL_421235	GISAID	–	Homo sapiens	Complete	China / Zhejiang / Hangzhou	2020-01-20	Hangzhou Center for Diseases Control and Prevention	2020-04-07	Hangzhou Center for Diseases Control and Prevention
hCoV-19/Hangzhou/HZCDC0012/2020	EPI_ISL_421236	GISAID	–	Homo sapiens	Complete	China / Zhejiang / Hangzhou	2020-01-20	Hangzhou Center for Diseases Control and Prevention	2020-04-07	Hangzhou Center for Diseases Control and Prevention
hCoV-19/Spain/MD-H12-54/2020	EPI_ISL_529986	GISAID	–	Homo sapiens	Complete	Spain / Madrid	2020-01-20	Hospital Universitario 12 de Octubre	2020-09-10	Hospital Universitario 12 de Octubre
SARS-CoV-2/KMS1/human/2020/CHN	MT226610	GenBank	–	Homo sapiens	Complete	China	2020-01-20	–	2020-03-20	Institute of Medical Biology, Chinese Academy of Medical Sciences and Peking Union Medical College, No. 935, Jiao Ling Road, Kunming, Yunnan 650118, China
hCoV-19/Japan/PG-0015/2020	EPI_ISL_479799	GISAID	–	Homo sapiens	Complete	Japan / Hokkaido	2020-01-20	Sapporo City Institute of Public Health	2020-07-01	Pathogen Genomics Center, National Institute of Infectious Diseases
hCoV-19/Japan/PG-0016/2020	EPI_ISL_479800	GISAID	–	Homo sapiens	Complete	Japan / Hokkaido	2020-01-20	Sapporo City Institute of Public Health	2020-07-01	Pathogen Genomics Center, National Institute of Infectious Diseases
hCoV-19/Guangdong/20SF123/2020	EPI_ISL_428449	GISAID	–	Homo sapiens	Complete	China / Guangdong / Zhanjiang	2020-01-20	Guangdong Provincial Center for Diseases Control and Prevention;Guangdong Provincial Institute of Public Health	2020-04-21	School of Public Health, The University of Hong Kong
Chongqing/YC01/2020	EPI_ISL_408478	GISAID	–	Homo sapiens	Complete	China/ Chongqing / Yongchuan	2020-01-21	Yongchuan District Center for Disease Control and Prevention, Chongqing,China	2020-02-09	Chongqing Municipal Center for Disease Control and Prevention, Chongqing,China
2019-nCoV/USA-IL1/2020	MN988713	GenBank	EPI_ISL_404253	Homo sapiens	Complete	USA / Illinois /Chicago	2020-01-21	Pathogen Discovery, Respiratory Viruses Branch, Division of Viral Diseases, Centers for Dieases Control and Prevention	2020-01-25	Division of Viral Diseases, Centers for Disease Control and Prevention
BetaCoV/Fujian/8/2020	EPI_ISL_411060	GISAID	–	Homo sapiens	Complete	China/ Fujian	2020-01-21	Fujian Center for Disease Control and Prevention	2020-02-19	Fujian Center for Disease Control and Prevention
hCoV-19/Hangzhou/HZCDC0091L/2020	EPI_ISL_421227	GISAID	–	Homo sapiens	Complete	China / Zhejiang / Hangzhou	2020-01-21	Hangzhou Center for Diseases Control and Prevention	2020-04-07	Hangzhou Center for Diseases Control and Prevention
hCoV-19/Hangzhou/HZCDC0090L/2020	EPI_ISL_421229	GISAID	–	Homo sapiens	Complete	China / Zhejiang / Hangzhou	2020-01-21	Hangzhou Center for Diseases Control and Prevention	2020-04-07	Hangzhou Center for Diseases Control and Prevention
hCoV-19/Hangzhou/HZCDC0049L/2020	EPI_ISL_421231	GISAID	–	Homo sapiens	Complete	China / Zhejiang / Hangzhou	2020-01-21	Hangzhou Center for Diseases Control and Prevention	2020-04-07	Hangzhou Center for Diseases Control and Prevention
hCoV-19/Hangzhou/HZCDC0048L/2020	EPI_ISL_421232	GISAID	–	Homo sapiens	Complete	China / Zhejiang / Hangzhou	2020-01-21	Hangzhou Center for Diseases Control and Prevention	2020-04-07	Hangzhou Center for Diseases Control and Prevention
hCoV-19/Hangzhou/HZCDC0048/2020	EPI_ISL_421233	GISAID	–	Homo sapiens	Complete	China / Zhejiang / Hangzhou	2020-01-21	Hangzhou Center for Diseases Control and Prevention	2020-04-07	Hangzhou Center for Diseases Control and Prevention
hCoV-19/Hangzhou/HZCDC0025/2020	EPI_ISL_421234	GISAID	–	Homo sapiens	Complete	China / Zhejiang / Hangzhou	2020-01-21	Hangzhou Center for Diseases Control and Prevention	2020-04-07	Hangzhou Center for Diseases Control and Prevention
hCoV-19/HongKong/case2_VB20017970/2020	EPI_ISL_417064	GISAID	–	Homo sapiens	Complete	China / Hong Kong	2020-01-21	Prince of Wales Hospital	2020-03-24	Hong Kong Department of Health
hCoV-19/Spain/MD-H12-55/2020	EPI_ISL_529987	GISAID	–	Homo sapiens	Complete	Spain / Madrid	2020-01-21	Hospital Universitario 12 de Octubre	2020-09-10	Hospital Universitario 12 de Octubre
hCoV-19/Nanchang/JX14/2020	EPI_ISL_421243	GISAID	–	Homo sapiens	Complete	China / Jiangxi / Nanchang	2020-01-21	Jiangxi Province Center for Disease Control and Prevention	2020-04-07	Jiangxi Province Center for Disease Control and Prevention
SARS-CoV-2/HZ-48/human/2020/CHN	MT253701	GenBank	–	Homo sapiens	Complete	China / Zhejiang / Hangzhou	2020-01-21	–	2020-03-27	Microbiology Detection Department, Hangzhou Center for Disease Control and Prevention, Mingshi Road 568, Hangzhou, Zhejiang 310021, China
SARS-CoV-2/HZ-49/human/2020/CHN	MT253702	GenBank	–	Homo sapiens	Complete	China / Zhejiang / Hangzhou	2020-01-21	–	2020-03-27	Microbiology Detection Department, Hangzhou Center for Disease Control and Prevention, Mingshi Road 568, Hangzhou, Zhejiang 310021, China
SARS-CoV-2/HZ-79/human/2020/CHN	MT253708	GenBank	–	Homo sapiens	Complete	China / Zhejiang / Hangzhou	2020-01-21	–	2020-03-27	Microbiology Detection Department, Hangzhou Center for Disease Control and Prevention, Mingshi Road 568, Hangzhou, Zhejiang 310021, China
SARS-CoV-2/HZ-90/human/2020/CHN	MT253709	GenBank	–	Homo sapiens	Complete	China / Zhejiang / Hangzhou	2020-01-21	–	2020-03-27	Microbiology Detection Department, Hangzhou Center for Disease Control and Prevention, Mingshi Road 568, Hangzhou, Zhejiang 310021, China
SARS-CoV-2/HZ-91/human/2020/CHN	MT253710	GenBank	–	Homo sapiens	Complete	China / Zhejiang / Hangzhou	2020-01-21	–	2020-03-27	Microbiology Detection Department, Hangzhou Center for Disease Control and Prevention, Mingshi Road 568, Hangzhou, Zhejiang 310021, China
hCoV-19/China/Shanghai/SH0093	EPI_ISL_416389	GISAID	–	Homo sapiens	Complete	China / Shanghai	2020-01-21	Shanghai Public Health Clinical Center, Shanghai Medical College, Fudan University	2020-03-20	National Research Center for Translational Medicine (Shanghai), Ruijin Hospital affiliated to Shanghai Jiao Tong University School of Medicine & Shanghai Public Health Clinical Center
hCoV-19/Guangdong/20SF115/2020	EPI_ISL_428443	GISAID	–	Homo sapiens	Complete	China / Guangdong / Guangzhou	2020-01-21	Guangdong Provincial Center for Diseases Control and Prevention;Guangdong Provincial Institute of Public Health	2020-04-21	School of Public Health, The University of Hong Kong
hCoV-19/Guangdong/20SF117/2020	EPI_ISL_428447	GISAID	–	Homo sapiens	Complete	China / Guangdong / Shenzhen	2020-01-21	Guangdong Provincial Center for Diseases Control and Prevention;Guangdong Provincial Institute of Public Health	2020-04-21	School of Public Health, The University of Hong Kong
SARS-CoV-2/human/CHN/CN1/2020	MT407649	GenBank	–	Homo sapiens	Complete	China / Zhejiang	2020-01-22	–	2020-04-27	Department of Microbiology, Zhejiang Provincial Center for Disease Control and Prevention, 3399 Binsheng Road, Hangzhou, Zhejiang 310051, P.R. China
SARS-CoV-2/human/CHN/CN2/2020	MT407650	GenBank	–	Homo sapiens	Complete	China / Zhejiang	2020-01-22	–	2020-04-27	Department of Microbiology, Zhejiang Provincial Center for Disease Control and Prevention, 3399 Binsheng Road, Hangzhou, Zhejiang 310051, P.R. China
SARS-CoV-2/human/CHN/CN5/2020	MT407651	GenBank	–	Homo sapiens	Complete	China / Zhejiang	2020-01-22	–	2020-04-27	Department of Microbiology, Zhejiang Provincial Center for Disease Control and Prevention, 3399 Binsheng Road, Hangzhou, Zhejiang 310051, P.R. China
SARS-CoV-2/human/CHN/WHUHnCoV001/2020	MT079843	GenBank	–	Homo sapiens	Complete	China	2020-01-22	–	2020-02-18	Department of Respiratory and Critical Care Medicine, Peking University People's Hospital, No. 11 Xizhimen South Street, Xicheng District, Beijing 100044, China
SARS-CoV-2/human/CHN/WHUHnCoV002/2020	MT079844	GenBank	–	Homo sapiens	Complete	China	2020-01-22	–	2020-02-18	Department of Respiratory and Critical Care Medicine, Peking University People's Hospital, No. 11 Xizhimen South Street, Xicheng District, Beijing 100044, China
SARS-CoV-2/human/CHN/WHUHnCoV003/2020	MT079845	GenBank	–	Homo sapiens	Complete	China	2020-01-22	–	2020-02-18	Department of Respiratory and Critical Care Medicine, Peking University People's Hospital, No. 11 Xizhimen South Street, Xicheng District, Beijing 100044, China
SARS-CoV-2/human/CHN/WHUHnCoV004/2020	MT079846	GenBank	–	Homo sapiens	Complete	China	2020-01-22	–	2020-02-18	Department of Respiratory and Critical Care Medicine, Peking University People's Hospital, No. 11 Xizhimen South Street, Xicheng District, Beijing 100044, China
SARS-CoV-2/human/CHN/WHUHnCoV005/2020	MT079847	GenBank	–	Homo sapiens	Complete	China	2020-01-22	–	2020-02-18	Department of Respiratory and Critical Care Medicine, Peking University People's Hospital, No. 11 Xizhimen South Street, Xicheng District, Beijing 100044, China
SARS-CoV-2/human/CHN/WHUHnCoV006/2020	MT079848	GenBank	–	Homo sapiens	Complete	China	2020-01-22	–	2020-02-18	Department of Respiratory and Critical Care Medicine, Peking University People's Hospital, No. 11 Xizhimen South Street, Xicheng District, Beijing 100044, China
SARS-CoV-2/human/CHN/WHUHnCoV007/2020	MT079849	GenBank	–	Homo sapiens	Complete	China	2020-01-22	–	2020-02-18	Department of Respiratory and Critical Care Medicine, Peking University People's Hospital, No. 11 Xizhimen South Street, Xicheng District, Beijing 100044, China
SARS-CoV-2/human/CHN/WHUHnCoV008/2020	MT079850	GenBank	–	Homo sapiens	Complete	China	2020-01-22	–	2020-02-18	Department of Respiratory and Critical Care Medicine, Peking University People's Hospital, No. 11 Xizhimen South Street, Xicheng District, Beijing 100044, China
SARS-CoV-2/human/CHN/WHUHnCoV011/2020	MT079851	GenBank	–	Homo sapiens	Complete	China	2020-01-22	–	2020-02-18	Department of Respiratory and Critical Care Medicine, Peking University People's Hospital, No. 11 Xizhimen South Street, Xicheng District, Beijing 100044, China
SARS-CoV-2/human/CHN/WHUHnCoV012/2020	MT079852	GenBank	–	Homo sapiens	Complete	China	2020-01-22	–	2020-02-18	Department of Respiratory and Critical Care Medicine, Peking University People's Hospital, No. 11 Xizhimen South Street, Xicheng District, Beijing 100044, China
SARS-CoV-2/human/CHN/WHUHnCoV020/2020	MT079853	GenBank	–	Homo sapiens	Complete	China	2020-01-22	–	2020-02-18	Department of Respiratory and Critical Care Medicine, Peking University People's Hospital, No. 11 Xizhimen South Street, Xicheng District, Beijing 100044, China
SARS-CoV-2/human/CHN/WHUHnCoV021/2020	MT079854	GenBank	–	Homo sapiens	Complete	China	2020-01-22	–	2020-02-18	Department of Respiratory and Critical Care Medicine, Peking University People's Hospital, No. 11 Xizhimen South Street, Xicheng District, Beijing 100044, China
SARS-CoV-2/human/CHN/IME-HZ01/2020	MT039874	GenBank	–	Homo sapiens	Complete	China	2020-01-22	–	2020-02-09	Dept. OPA, Beijing Institute of Microbiology and Epidemiology, 20 Dongda Street, Fengtai District, Beijing, Beijing 100071, China
2019-nCoV/USA-CA2/2020	MN994468	GenBank	–	Homo sapiens	Complete	USA / California / Orange County	2020-01-22	California Department of Public Health	2020-01-27	Division of Viral Diseases, Centers for Disease Control and Prevention
2019-nCoV/USA-AZ1/2020	MN997409	GenBank	–	Homo sapiens	Complete	USA / Arizona / Phoenix	2020-01-22	Arizona Department of Health Services	2020-01-28	Division of Viral Diseases, Centers for Disease Control and Prevention
BetaCoV/Fujian/13/2020	EPI_ISL_411066	GISAID	–	Homo sapiens	Complete	China/ Fujian	2020-01-22	Fujian Center for Disease Control and Prevention	2020-02-19	Fujian Center for Disease Control and Prevention
BetaCoV/Guangdong/20SF174/2020	EPI_ISL_406531	GISAID	–	Homo sapiens	Complete	China/ Guangdong Province	2020-01-22	Guangdong Provincial Center for Diseases Contorl and Prevention; Guangdong Provinical Public Health	2020-01-29	Guangdong Provincial Center for Disease Control and Prevention
BetaCoV/Guangzhou/20SF206/2020	EPI_ISL_406533	GISAID	–	Homo sapiens	Complete	China/ Guangdong Province / Guangzhou City	2020-01-22	Guangdong Provincial Center for Diseases Contorl and Prevention; Guangdong Provinical Public Health	2020-01-29	Guangdong Provincial Center for Diseases Control and Prevention
BetaCoV/Foshan/20SF207/2020	EPI_ISL_406534	GISAID	–	Homo sapiens	Complete	China/ Guangdong Province	2020-01-22	Guangdong Provincial Center for Diseases Control and Prevention; Guangdong Provincial Public Health	2020-01-29	Guangdong Provincial Center for Diseases Control and Prevention
BetaCoV/Foshan/20SF210/2020	EPI_ISL_406535	GISAID	–	Homo sapiens	Complete	China/ Guangdong Province	2020-01-22	Guangdong Provincial Center for Diseases Control and Prevention; Guangdong Provincial Public Health	2020-01-29	Guangdong Provincial Center for Diseases Control and Prevention
BetaCoV/Foshan/20SF211/2020	EPI_ISL_406536	GISAID	–	Homo sapiens	Complete	China/ Guangdong Province	2020-01-22	Guangdong Provincial Center for Diseases Control and Prevention; Guangdong Provincial Public Health	2020-01-29	Guangdong Provincial Center for Diseases Control and Prevention
hCoV-19/Hangzhou/HZCDC0135/2020	EPI_ISL_421225	GISAID	–	Homo sapiens	Complete	China / Zhejiang / Hangzhou	2020-01-22	Hangzhou Center for Diseases Control and Prevention	2020-04-07	Hangzhou Center for Diseases Control and Prevention
hCoV-19/Hangzhou/HZCDC0119/2020	EPI_ISL_421226	GISAID	–	Homo sapiens	Complete	China / Zhejiang / Hangzhou	2020-01-22	Hangzhou Center for Diseases Control and Prevention	2020-04-07	Hangzhou Center for Diseases Control and Prevention
hCoV-19/Spain/MD-H12-56/2020	EPI_ISL_529988	GISAID	–	Homo sapiens	Complete	Spain / Madrid	2020-01-22	Hospital Universitario 12 de Octubre	2020-09-10	Hospital Universitario 12 de Octubre
hCoV-19/Jiujiang/JX22/2020	EPI_ISL_421237	GISAID	–	Homo sapiens	Complete	China / Jiangxi / Jiujiang	2020-01-22	Jiangxi Province Center for Disease Control and Prevention	2020-04-07	Jiangxi Province Center for Disease Control and Prevention
hCoV-19/Shangrao/JX29/2020	EPI_ISL_421244	GISAID	–	Homo sapiens	Complete	China / Jiangxi / Shangrao	2020-01-22	Jiangxi Province Center for Disease Control and Prevention	2020-04-07	Jiangxi Province Center for Disease Control and Prevention
SARS-CoV-2/nCoV-19-01S/human/2020/VNM	MT192772	GenBank	–	Homo sapiens	Complete	Viet Nam / Ho Chi Minh city	2020-01-22	–	2020-03-14	Microbiology and Immunology department, Pasteur institute in Ho Chi Minh city, Pasteur Street, Ho Chi Minh, Ho Chi Minh 72408, Viet Nam
SARS-CoV-2/nCoV-19-02S/human/2020/VNM	MT192773	GenBank	–	Homo sapiens	Complete	Viet Nam / Ho Chi Minh city	2020-01-22	–	2020-03-14	Microbiology and Immunology department, Pasteur institute in Ho Chi Minh city, Pasteur Street, Ho Chi Minh, Ho Chi Minh 72408, Viet Nam
SARS-CoV-2/HZ-60/human/2020/CHN	MT253705	GenBank	–	Homo sapiens	Complete	China / Zhejiang / Hangzhou	2020-01-22	–	2020-03-27	Microbiology Detection Department, Hangzhou Center for Disease Control and Prevention, Mingshi Road 568, Hangzhou, Zhejiang 310021, China
SARS-CoV-2/HZ-62/human/2020/CHN	MT253706	GenBank	–	Homo sapiens	Complete	China / Zhejiang / Hangzhou	2020-01-22	–	2020-03-27	Microbiology Detection Department, Hangzhou Center for Disease Control and Prevention, Mingshi Road 568, Hangzhou, Zhejiang 310021, China
SARS-CoV-2/human/HKG/HKU-001a/2020	MT230904	GenBank	–	Homo sapiens	Complete	China / Hong Kong	2020-01-22	–	2020-03-22	Microbiology, The University of Hong Kong, Block T Queen Mary Hospital Pok Fu Lam Road, Hong Kong, China
hCoV-19/Thailand/NIH-162/2020	EPI_ISL_434694	GISAID	–	Homo sapiens	Complete	Thailand / Samut Prakarn	2020-01-22	Bamrasnaradura hospital	2020-05-01	National Institute of Health. Department of medical Sciences, Ministry of Public Health, Thailand
BetaCoV/Sydney/2/2020	EPI_ISL_408976	GISAID	–	Homo sapiens	Complete	Australia/ New South Wales / Sydney	2020-01-22	Centre for Infectious Diseases and Microbiology Laboratory Services	2020-02-11	NSW Health Pathology - Institute of Clinical Pathology and Medical Research; Westmead Hospital; University of Sydney
BetaCoV/Hong Kong/VM20001061/2020	EPI_ISL_412028	GISAID	–	Homo sapiens	Complete	China/ Hong Kong	2020-01-22	Hong Kong Department of Health	2020-02-24	School of Public Health, The University of Hon g Kong
SARS-CoV-2/human/USA/NR-52282/2020	MT547814	GenBank	–	Homo sapiens	Complete	United States	2020-01-22	–	2020-06-01	Sequencing and Bioinformatics Center, BEI Resources/American Type Culture Collection (ATCC), 10801 University Blvd., Manassas, VA 20110, USA
hCoV-19/Hangzhou/ZJU-05/2020	EPI_ISL_415711	GISAID	–	Homo sapiens	Complete	China / Hangzhou	2020-01-22	State Key Laboratory for Diagnosis and Treatment of Infectious Diseases, National Clinical Research Center for Infectious Diseases, First Affiliated Hospital, Zhejiang University School of Medicine, Hangzhou, China. 310003	2020-03-19	State Key Laboratory for Diagnosis and Treatment of Infectious Diseases, National Clinical Research Center for Infectious Diseases, First Affiliated Hospital, Zhejiang University School of Medicine, Hangzhou, China. 310003
hCoV-19/Hong Kong/XM-PII-S4/2020	EPI_ISL_417443	GISAID	–	Homo sapiens	Complete	China / Hong Kong	2020-01-22	State Key Laboratory for Emerging Infectious Diseases Department of Microbiology Li Ka Shing Faculty of Medicine The University of Hong Kong	2020-03-26	State Key Laboratory for Emerging Infectious Diseases Department of Microbiology Li Ka Shing Faculty of Medicine The University of Hong Kong
hCoV-19/China/SC-MY-057/2020	EPI_ISL_451323	GISAID	–	Homo sapiens	Complete	China / Sichuan	2020-01-22	West China Hospital of Sichuan University	2020-05-24	State Key Laboratory of Biotherapy of Sichuan University
BetaCoV/Taiwan/2/2020	EPI_ISL_406031	GISAID	–	Homo sapiens	Complete	Taiwan/Kaohsiung City	2020-01-23	Centers for Disease Control, R.O.C. (Taiwan)	2020-01-27	Centers for Disease Control, R.O.C. (Taiwan)
Chongqing/ZX01/2020	EPI_ISL_408479	GISAID	–	Homo sapiens	Complete	China/ Chongqing / Zhongxian	2020-01-23	Zhongxian Center for Disease Control and Prevention, Zhongxian, Chongqing Municipality,China	2020-02-09	Chongqing Municipal Center for Disease Control and Prevention, Chongqing,China
SARS-CoV-2/human/CHN/Shanghai_CH-03/2020	MT622319	GenBank	–	Homo sapiens	Complete	China	2020-01-23	–	2020-06-16	Department of Microbiology, Second Military Medical University, 8 Panshan Road, Yangpu District, shanghai 200433, China
2019-nCoV/USA-CA1/2020	MN994467	GenBank	–	Homo sapiens	Complete	USA / California / Los Angeles	2020-01-23	California Department of Public Health	2020-01-27	Division of Viral Diseases, Centers for Disease Control and Prevention
SARS-CoV-2/human/THA/SI200383-NT/2020	MT447156	GenBank	–	Homo sapiens	Complete	Thailand	2020-01-23	–	2020-05-01	Faculty of Medicine, Chulalongkorn University, Rama IV Rd, Bangkok 10330, Thailand
SARS-CoV-2/human/THA/SI203285-NT/2020	MT447166	GenBank	–	Homo sapiens	Complete	Thailand	2020-01-23	–	2020-05-01	Faculty of Medicine, Chulalongkorn University, Rama IV Rd, Bangkok 10330, Thailand
hCoV-19/Fujian/3520022Y/2020	EPI_ISL_431785	GISAID	–	Homo sapiens	Complete	China / Fujian	2020-01-23	Fujian Center for Disease Control and Prevention	2020-04-29	Fujian Center for Disease Control and Prevention
BetaCoV/Guangdong/20SF201/2020	EPI_ISL_406538	GISAID	–	Homo sapiens	Complete	China/ Guangdong Province	2020-01-23	Guangdong Provincial Center for Diseases Control and Prevention;Guangdong Provincial Institute of Public Health	2020-01-29	Guangdong Provincial Center for Diseases Control and Prevention
hCoV-19/Spain/MD-H12-57/2020	EPI_ISL_529989	GISAID	–	Homo sapiens	Complete	Spain / Madrid	2020-01-23	Hospital Universitario 12 de Octubre	2020-09-10	Hospital Universitario 12 de Octubre
BetaCoV/Jiangsu/JS01/2020	EPI_ISL_411950	GISAID	–	Homo sapiens	Complete	China/ Jiangsu	2020-01-23	NHC Key laboratory of Enteric Pathogenic Microbiology, Institute of Pathogenic Microbiology	2020-02-22	Jiangsu Provincial Center for Disease Control & Prevention
hCoV-19/Nanchang/JX39/2020	EPI_ISL_421248	GISAID	–	Homo sapiens	Complete	China / Jiangxi / Nanchang	2020-01-23	Jiangxi Province Center for Disease Control and Prevention	2020-04-07	Jiangxi Province Center for Disease Control and Prevention
SARS-CoV-2/HZ-162/human/2020/CHN	MT253696	GenBank	–	Homo sapiens	Complete	China / Zhejiang / Hangzhou	2020-01-23	–	2020-03-27	Microbiology Detection Department, Hangzhou Center for Disease Control and Prevention, Mingshi Road 568, Hangzhou, Zhejiang 310021, China
SARS-CoV-2/HZ-178/human/2020/CHN	MT253697	GenBank	–	Homo sapiens	Complete	China / Zhejiang / Hangzhou	2020-01-23	–	2020-03-27	Microbiology Detection Department, Hangzhou Center for Disease Control and Prevention, Mingshi Road 568, Hangzhou, Zhejiang 310021, China
SARS-CoV-2/HZ-185/human/2020/CHN	MT253698	GenBank	–	Homo sapiens	Complete	China / Zhejiang / Hangzhou	2020-01-23	–	2020-03-27	Microbiology Detection Department, Hangzhou Center for Disease Control and Prevention, Mingshi Road 568, Hangzhou, Zhejiang 310021, China
SARS-CoV-2/human/HKG/HKU-902a/2020	MT114412	GenBank	–	Homo sapiens	Complete	China / Hong Kong	2020-01-23	–	2020-02-24	Microbiology, The University of Hong Kong, Block T Queen Mary Hospital Pok Fu Lam Road, Hong Kong, China
hCoV-19/Thailand/Bangkok_168/2020	EPI_ISL_450196	GISAID	–	Homo sapiens	Complete	Thailand / Bangkok	2020-01-23	bumrungrad international hospital	2020-05-20	National Institute of Health. Department of medical Sciences, Ministry of Public Health, Thailand
BetaCoV/Canada/ON/VIDO-01/2020	EPI_ISL_413015	GISAID	–	Homo sapiens	Complete	Canada / Ontario	2020-01-23	Public Health Ontario Laboratory	2020-03-02	National Microbiology Laboratory
BetaCoV/Singapore/1/2020	EPI_ISL_406973	GISAID	–	Homo sapiens	Complete	Singapore	2020-01-23	Singapore General Hospital	–	National Public Health Laboratory
BetaCoV/France/IDF0372/2020	EPI_ISL_406596	GISAID	–	Homo sapiens	Complete	France / Ile-de-France / Paris	2020-01-23	Department of Infectious and Tropical Diseases, Bichat Claude Bernard Hospital, Paris	2020-01-29	National Reference Center for Viruses of Respiratory Infections, Institut Pasteur, Paris
BetaCoV/France/IDF0373/2020	EPI_ISL_406597	GISAID	–	Homo sapiens	Complete	France / Ile-de-France / Paris	2020-01-23	Department of Infectious and Tropical Diseases, Bichat Claude Bernard Hospital, Paris	2020-01-29	National Reference Center for Viruses of Respiratory Infections, Institut Pasteur, Paris
BetaCoV/France/IDF0372-isl/2020	EPI_ISL_410720	GISAID	–	Homo sapiens	Complete	France / Ile-de-France / Paris	2020-01-23	Department of Infectious and Tropical Diseases, Bichat Claude Bernard Hospital, Paris	2020-02-18	National Reference Center for Viruses of Respiratory Infections, Institut Pasteur, Paris
BetaCoV/Japan/OS-20-07-1/2020	EPI_ISL_410532	GISAID	–	Homo sapiens	Complete	Japan / Osaka	2020-01-23	Dept. of Pathology, National Institute of Infectious Diseases	2020-02-17	Pathogen Genomics Center, National Institute of Infectious Diseases
hCoV-19/Canada/ON-VIDO-01/2020	EPI_ISL_425177	GISAID	–	Homo sapiens	Complete	Canada / Ontario	2020-01-23	Public Health Ontario	2020-04-14	Public Health Agency of Canada - National Microbiology Laboratory
hCoV-19/China/SC-WCH4-288/2020	EPI_ISL_451390	GISAID	–	Homo sapiens	Complete	China / Sichuan	2020-01-23	West China Hospital of Sichuan University	2020-05-24	State Key Laboratory of Biotherapy of Sichuan University
SARS-CoV-2/Wuhan_IME-BJ01/human/2020/CHN	GWHACAX01000001	Genome Warehouse	–	Homo sapiens	Complete	China / Beijing	2020-01-24	Beijing Institute of Micribiology and Epidemiology	2020-03-02	Beijing Institute of Micribiology and Epidemiology
hCoV-19/Shandong/LY005/2020	EPI_ISL_414938	GISAID	–	Homo sapiens	Complete	China / Shandong	2020-01-24	Shandong Provincial Center for Disease Control and Prevention	2020-03-16	Beijing Institute of Microbiology and Epidemiology
hCoV-19/Beijing/BJ53/2020	EPI_ISL_430734	GISAID	–	Homo sapiens	Complete	China / Beijing	2020-01-24	Center for Disease prevetion and Control of PLA	2020-04-27	Center for Disease prevetion and Control of PLA
hCoV-19/Beijing/BJ54/2020	EPI_ISL_430735	GISAID	–	Homo sapiens	Complete	China / Beijing	2020-01-24	Center for Disease prevetion and Control of PLA	2020-04-27	Center for Disease prevetion and Control of PLA
hCoV-19/Lishui/LS003/2020	EPI_ISL_495459	GISAID	–	Homo sapiens	Complete	China / Zhejiang / Lishui	2020-01-24	Centers for Disease Control and Prevention of Lishui	2020-07-23	Department of Inspection，Centers for Disease Control and Prevention of Lishui
BetaCoV/Anhui/SZ005/2020	EPI_ISL_413485	GISAID	–	Homo sapiens	Complete	China/ Anhui / Suzhou	2020-01-24	Department of microbiology laboratory,Anhui Provincial Center for Disease Control and Prevention	2020-03-05	Department of microbiology laboratory,Anhui Provincial Center for Disease Control and Prevention
hCoV-19/Spain/MD-H12-58/2020	EPI_ISL_529990	GISAID	–	Homo sapiens	Complete	Spain / Madrid	2020-01-24	Hospital Universitario 12 de Octubre	2020-09-10	Hospital Universitario 12 de Octubre
BetaCoV/Jiangsu/JS02/2020	EPI_ISL_411952	GISAID	–	Homo sapiens	Complete	China/ Jiangsu	2020-01-24	NHC Key laboratory of Enteric Pathogenic Microbiology, Institute of Pathogenic Microbiology	2020-02-22	Jiangsu Provincial Center for Disease Control & Prevention
BetaCoV/Jiangsu/JS03/2020	EPI_ISL_411953	GISAID	–	Homo sapiens	Complete	China/ Jiangsu	2020-01-24	NHC Key laboratory of Enteric Pathogenic Microbiology, Institute of Pathogenic Microbiology	2020-02-22	Jiangsu Provincial Center for Disease Control & Prevention
hCoV-19/Malaysia/MKAK-CL-2020-5045/2020	EPI_ISL_416829	GISAID	–	Homo sapiens	Complete	Malaysia / Selangor	2020-01-24	National Public Health Laboratory	2020-03-23	Malaysia Genome Institute
hCoV-19/Malaysia/MKAK-CL-2020-5047/2020	EPI_ISL_416866	GISAID	–	Homo sapiens	Complete	Malaysia / Selangor	2020-01-24	National Public Health Laboratory	2020-03-23	Malaysia Genome Institute
hCoV-19/Malaysia/MKAK-CL-2020-5049/2020	EPI_ISL_416884	GISAID	–	Homo sapiens	Complete	Malaysia / Selangor	2020-01-24	National Public Health Laboratory	2020-03-23	Malaysia Genome Institute
SARS-CoV-2/HZ-477/human/2020/CHN	MT253699	GenBank	–	Homo sapiens	Complete	China / Zhejiang / Hangzhou	2020-01-24	–	2020-03-27	Microbiology Detection Department, Hangzhou Center for Disease Control and Prevention, Mingshi Road 568, Hangzhou, Zhejiang 310021, China
SARS-CoV-2/human/HKG/HKU-902b/2020	MT114413	GenBank	–	Homo sapiens	Complete	China / Hong Kong	2020-01-24	–	2020-02-24	Microbiology, The University of Hong Kong, Block T Queen Mary Hospital Pok Fu Lam Road, Hong Kong, China
SARS-CoV-2/human/HKG/HKU-903a/2020	MT114414	GenBank	–	Homo sapiens	Complete	China / Hong Kong	2020-01-24	–	2020-02-24	Microbiology, The University of Hong Kong, Block T Queen Mary Hospital Pok Fu Lam Road, Hong Kong, China
SARS-CoV-2/human/HKG/HKU-905a/2020	MT365028	GenBank	–	Homo sapiens	Complete	China / Hong Kong	2020-01-24	–	2020-04-17	Microbiology, The University of Hong Kong, Block T Queen Mary Hospital Pok Fu Lam Road, Hong Kong, China
BetaCoV/Vietnam/VR03-38142/2020	EPI_ISL_408668	GISAID	–	Homo sapiens	Complete	Vietnam / Thanh Hoa	2020-01-24	National Influenza Center - National Institute of Hygiene and Epidemiology (NIHE)	2020-02-10	National Influenza Center - National Institute of Hygiene and Epidemiology (NIHE)
hCoV-19/Thailand/Nonthaburi_193/2020	EPI_ISL_447911	GISAID	–	Homo sapiens	Complete	Thailand / Nonthaburi	2020-01-24	n/a	2020-05-19	National Institute of Health. Department of medical Sciences, Ministry of Public Health, Thailand
BetaCoV/Australia/NSW01/2020	EPI_ISL_407893	GISAID	–	Homo sapiens	Complete	Australia/ New South Wales / Sydney	2020-01-24	Centre for Infectious Diseases and Microbiology Laboratory Services	2020-02-06	NSW Health Pathology - Institute of Clinical Pathology and Medical Research; Westmead Hospital; University of Sydney
hCoV-19/Australia/NSW04/2020	EPI_ISL_417030	GISAID	–	Homo sapiens	Complete	Australia / New South Wales / Sydney	2020-01-24	Centre for Infectious Diseases and Microbiology Laboratory Services	2020-03-24	NSW Health Pathology - Institute of Clinical Pathology and Medical Research; Westmead Hospital; University of Sydney
hCoV-19/Guangdong/20SF616/2020	EPI_ISL_428465	GISAID	–	Homo sapiens	Complete	China / Guangdong / Shenzhen	2020-01-24	Guangdong Provincial Center for Diseases Control and Prevention;Guangdong Provincial Institute of Public Health	2020-04-21	School of Public Health, The University of Hong Kong
hCoV-19/Hangzhou/ZJU-04/2020	EPI_ISL_416046	GISAID	–	Homo sapiens	Complete	China / Hangzhou	2020-01-24	State Key Laboratory for Diagnosis and Treatment of Infectious Diseases, National Clinical Research Center for Infectious Diseases, First Affiliated Hospital, Zhejiang University School of Medicine, Hangzhou, China 310003	2020-03-20	State Key Laboratory for Diagnosis and Treatment of Infectious Diseases, National Clinical Research Center for Infectious Diseases, First Affiliated Hospital, Zhejiang University School of Medicine, Hangzhou, China 310003
hCoV-19/China/SC-PHCC1-022/2020	EPI_ISL_451345	GISAID	–	Homo sapiens	Complete	China / Sichuan	2020-01-24	West China Hospital of Sichuan University	2020-05-24	State Key Laboratory of Biotherapy of Sichuan University
hCoV-19/China/SC-PHCC2-040/2020	EPI_ISL_451360	GISAID	–	Homo sapiens	Complete	China / Sichuan	2020-01-24	West China Hospital of Sichuan University	2020-05-24	State Key Laboratory of Biotherapy of Sichuan University
hCoV-19/China/SC-PHCC2-041/2020	EPI_ISL_451361	GISAID	–	Homo sapiens	Complete	China / Sichuan	2020-01-24	West China Hospital of Sichuan University	2020-05-24	State Key Laboratory of Biotherapy of Sichuan University
hCoV-19/China/SC-WCH4-290/2020	EPI_ISL_451392	GISAID	–	Homo sapiens	Complete	China / Sichuan	2020-01-24	West China Hospital of Sichuan University	2020-05-24	State Key Laboratory of Biotherapy of Sichuan University
BetaCoV/Taiwan/3/2020	EPI_ISL_411926	GISAID	–	Homo sapiens	Complete	China/ Taiwan / Taipei	2020-01-24	Taiwan Centers for Disease Control	2020-02-21	Taiwan Centers for Disease Control
hCoV-19/Zhejiang/HZ103/2020	EPI_ISL_422425	GISAID	–	Homo sapiens	Complete	China / Zhejiang	2020-01-24	Zhejiang Provincial Center for Disease Control and Prevention	2020-04-10	Zhejiang Provincial Center for Disease Control and Prevention
hCoV-19/Australia/NSW2153/2020	EPI_ISL_509505	GISAID	–	Homo sapiens	Complete	Australia / New South Wales	2020-01-25	Area of Virology, Serology and Virology Division (SAViD), New South Wales Health Pathology Randwick	2020-08-05	Area of Virology, Serology and Virology Division (SAViD), New South Wales Health Pathology Randwick
SARS-CoV-2/human/CHN/Beijing-P2.1/2020	GWHAORD01000001	Genome Warehouse	–	Homo sapiens	Complete	China / Beijing	2020-01-25	Beijing Ditan Hospital, Capital Medical University	2020-09-11	Beijing Ditan Hospital, Capital Medical University
SARS-CoV-2/Wuhan_IME-BJ02/human/2020/CHN	GWHACAY01000001	Genome Warehouse	–	Homo sapiens	Complete	China / Beijing	2020-01-25	Beijing Institute of Micribiology and Epidemiology	2020-03-02	Beijing Institute of Micribiology and Epidemiology
hCoV-19/Shandong/LY007/2020	EPI_ISL_414940	GISAID	–	Homo sapiens	Complete	China / Shandong	2020-01-25	Shandong Provincial Center for Disease Control and Prevention	2020-03-16	Beijing Institute of Microbiology and Epidemiology
SARS-CoV-2/human/CHN/P5-SARS-CoV-2/2020	MW011763	GenBank	–	Homo sapiens	Complete	China / Hunan / Huaihua	2020-01-25	–	2020-09-16	Centre for Infectious Disease Control, Center for Disease Control and Prevention of PLA, 20 DongDa Street, Fengtai District, Beijing, Beijing 100071, China
hCoV-19/Wuhan/0125-A137/2020	EPI_ISL_493149	GISAID	–	Homo sapiens	Complete	China / Hubei / Wuhan	2020-01-25	National Virus Resource Center, Chinese Academy of Sciences, Wuhan 430071, China	2020-07-21	Computational Virology Group, Center for Bacteria and Viruses Resources and Bioinformation, Wuhan Institute of Virology, Chinese Academy of Sciences，Wuhan 430071, China
hCoV-19/Wuhan/0125-A142/2020	EPI_ISL_493150	GISAID	–	Homo sapiens	Complete	China / Hubei / Wuhan	2020-01-25	National Virus Resource Center, Chinese Academy of Sciences, Wuhan 430071, China	2020-07-21	Computational Virology Group, Center for Bacteria and Viruses Resources and Bioinformation, Wuhan Institute of Virology, Chinese Academy of Sciences，Wuhan 430071, China
hCoV-19/Wuhan/0125-A145/2020	EPI_ISL_493151	GISAID	–	Homo sapiens	Complete	China / Hubei / Wuhan	2020-01-25	National Virus Resource Center, Chinese Academy of Sciences, Wuhan 430071, China	2020-07-21	Computational Virology Group, Center for Bacteria and Viruses Resources and Bioinformation, Wuhan Institute of Virology, Chinese Academy of Sciences，Wuhan 430071, China
hCoV-19/Wuhan/0125-A148/2020	EPI_ISL_493152	GISAID	–	Homo sapiens	Complete	China / Hubei / Wuhan	2020-01-25	National Virus Resource Center, Chinese Academy of Sciences, Wuhan 430071, China	2020-07-21	Computational Virology Group, Center for Bacteria and Viruses Resources and Bioinformation, Wuhan Institute of Virology, Chinese Academy of Sciences，Wuhan 430071, China
hCoV-19/Wuhan/0125-A152/2020	EPI_ISL_493153	GISAID	–	Homo sapiens	Complete	China / Hubei / Wuhan	2020-01-25	National Virus Resource Center, Chinese Academy of Sciences, Wuhan 430071, China	2020-07-21	Computational Virology Group, Center for Bacteria and Viruses Resources and Bioinformation, Wuhan Institute of Virology, Chinese Academy of Sciences，Wuhan 430071, China
hCoV-19/Wuhan/0125-A153/2020	EPI_ISL_493154	GISAID	–	Homo sapiens	Complete	China / Hubei / Wuhan	2020-01-25	National Virus Resource Center, Chinese Academy of Sciences, Wuhan 430071, China	2020-07-21	Computational Virology Group, Center for Bacteria and Viruses Resources and Bioinformation, Wuhan Institute of Virology, Chinese Academy of Sciences，Wuhan 430071, China
hCoV-19/Wuhan/0125-A160/2020	EPI_ISL_493155	GISAID	–	Homo sapiens	Complete	China / Hubei / Wuhan	2020-01-25	National Virus Resource Center, Chinese Academy of Sciences, Wuhan 430071, China	2020-07-21	Computational Virology Group, Center for Bacteria and Viruses Resources and Bioinformation, Wuhan Institute of Virology, Chinese Academy of Sciences，Wuhan 430071, China
hCoV-19/Wuhan/0125-A163/2020	EPI_ISL_493156	GISAID	–	Homo sapiens	Complete	China / Hubei / Wuhan	2020-01-25	National Virus Resource Center, Chinese Academy of Sciences, Wuhan 430071, China	2020-07-21	Computational Virology Group, Center for Bacteria and Viruses Resources and Bioinformation, Wuhan Institute of Virology, Chinese Academy of Sciences，Wuhan 430071, China
hCoV-19/Wuhan/0125-A164/2020	EPI_ISL_493157	GISAID	–	Homo sapiens	Complete	China / Hubei / Wuhan	2020-01-25	National Virus Resource Center, Chinese Academy of Sciences, Wuhan 430071, China	2020-07-21	Computational Virology Group, Center for Bacteria and Viruses Resources and Bioinformation, Wuhan Institute of Virology, Chinese Academy of Sciences，Wuhan 430071, China
hCoV-19/Wuhan/0125-A167/2020	EPI_ISL_493158	GISAID	–	Homo sapiens	Complete	China / Hubei / Wuhan	2020-01-25	National Virus Resource Center, Chinese Academy of Sciences, Wuhan 430071, China	2020-07-21	Computational Virology Group, Center for Bacteria and Viruses Resources and Bioinformation, Wuhan Institute of Virology, Chinese Academy of Sciences，Wuhan 430071, China
hCoV-19/Wuhan/0125-A168/2020	EPI_ISL_493159	GISAID	–	Homo sapiens	Complete	China / Hubei / Wuhan	2020-01-25	National Virus Resource Center, Chinese Academy of Sciences, Wuhan 430071, China	2020-07-21	Computational Virology Group, Center for Bacteria and Viruses Resources and Bioinformation, Wuhan Institute of Virology, Chinese Academy of Sciences，Wuhan 430071, China
hCoV-19/Wuhan/0125-A170/2020	EPI_ISL_493161	GISAID	–	Homo sapiens	Complete	China / Hubei / Wuhan	2020-01-25	National Virus Resource Center, Chinese Academy of Sciences, Wuhan 430071, China	2020-07-21	Computational Virology Group, Center for Bacteria and Viruses Resources and Bioinformation, Wuhan Institute of Virology, Chinese Academy of Sciences，Wuhan 430071, China
hCoV-19/Wuhan/0125-A174/2020	EPI_ISL_493163	GISAID	–	Homo sapiens	Complete	China / Hubei / Wuhan	2020-01-25	National Virus Resource Center, Chinese Academy of Sciences, Wuhan 430071, China	2020-07-21	Computational Virology Group, Center for Bacteria and Viruses Resources and Bioinformation, Wuhan Institute of Virology, Chinese Academy of Sciences，Wuhan 430071, China
hCoV-19/Wuhan/0125-A182/2020	EPI_ISL_493164	GISAID	–	Homo sapiens	Complete	China / Hubei / Wuhan	2020-01-25	National Virus Resource Center, Chinese Academy of Sciences, Wuhan 430071, China	2020-07-21	Computational Virology Group, Center for Bacteria and Viruses Resources and Bioinformation, Wuhan Institute of Virology, Chinese Academy of Sciences，Wuhan 430071, China
hCoV-19/Wuhan/0125-A191/2020	EPI_ISL_493165	GISAID	–	Homo sapiens	Complete	China / Hubei / Wuhan	2020-01-25	National Virus Resource Center, Chinese Academy of Sciences, Wuhan 430071, China	2020-07-21	Computational Virology Group, Center for Bacteria and Viruses Resources and Bioinformation, Wuhan Institute of Virology, Chinese Academy of Sciences，Wuhan 430071, China
hCoV-19/Wuhan/0125-A192/2020	EPI_ISL_493166	GISAID	–	Homo sapiens	Complete	China / Hubei / Wuhan	2020-01-25	National Virus Resource Center, Chinese Academy of Sciences, Wuhan 430071, China	2020-07-21	Computational Virology Group, Center for Bacteria and Viruses Resources and Bioinformation, Wuhan Institute of Virology, Chinese Academy of Sciences，Wuhan 430071, China
hCoV-19/HongKong/Case6_21012020/2020	EPI_ISL_417178	GISAID	–	Homo sapiens	Complete	China / Hong Kong	2020-01-25	Department of Pathology, Princess Margaret Hospital	2020-03-24	Department of Health Technology and Informatics, Faculty of Health and Social Science, The Hong Kong Polytechnic University
hCoV-19/Lishui/LS111/2020	EPI_ISL_429852	GISAID	–	Homo sapiens	Complete	China / Zhejiang / Lishui	2020-01-25	Centers for Disease Control and Prevention of Lishui	2020-04-24	Department of Inspection，Centers for Disease Control and Prevention of Lishui
SARS-CoV-2/CGMH-CGU-01/human2020/TWN	MT192759	GenBank	–	Homo sapiens	Complete	China / Taiwan	2020-01-25	–	2020-03-13	Department of Laboratory Medicine, Lin-Kou Chang-Gung Memorial Hospital, No. 5, Fu-Shing St., Taoyuan 333, Taiwan
BetaCoV/Australia/VIC01/2020	EPI_ISL_406844	GenBank	MT007544	Homo sapiens	Complete	Australia/ Victoria / Clayton	2020-01-25	Monash Medical Centre	2020-01-31	Department of Microbiology and Immunology, The University of Melbourne at The Peter Doherty Institute for Infection and Immunity
hCoV-19/Hong Kong/HKU-200723-093/2020	EPI_ISL_497860	GISAID	–	Homo sapiens	Complete	China / Hong Kong	2020-01-25	Department of Microbiology, The University of Hong Kong	2020-07-25	Department of Microbiology, The University of Hong Kong
BetaCoV/USA/WA1-F6/2020	EPI_ISL_407215	GenBank	MT02088	Homo sapiens	Complete	USA / Washington	2020-01-25	WA State Department of Health	2020-02-04	Division of Viral Diseases, Centers for Dieases Control and Prevention
BetaCoV/USA/WA1-A12/2020	EPI_ISL_407214	GenBank	MT020880	Homo sapiens	Complete	USA / Washington	2020-01-25	WA State Department of Health	2020-02-04	Division of Viral Diseases, Centers for Dieases Control and Prevention
SARS-CoV-2/human/THA/SI200433-NT/2020	MT447157	GenBank	–	Homo sapiens	Complete	Thailand	2020-01-25	–	2020-05-01	Faculty of Medicine, Chulalongkorn University, Rama IV Rd, Bangkok 10330, Thailand
SARS-CoV-2/human/THA/SI200468-NT/2020	MT447158	GenBank	–	Homo sapiens	Complete	Thailand	2020-01-25	–	2020-05-01	Faculty of Medicine, Chulalongkorn University, Rama IV Rd, Bangkok 10330, Thailand
hCoV-19/Spain/MD-H12-59/2020	EPI_ISL_529991	GISAID	–	Homo sapiens	Complete	Spain / Madrid	2020-01-25	Hospital Universitario 12 de Octubre	2020-09-10	Hospital Universitario 12 de Octubre
hCoV-19/Hunan/HN-CIDC-P5/2020	EPI_ISL_539334	GISAID	–	Homo sapiens	Complete	China / Hunan / Huaihua	2020-01-25	Institute of Disease Control and Prevention, People's Liberation Army	2020-09-16	Institute of Disease Control and Prevention, People's Liberation Army
hCoV-19/Ganzhou/JX81/2020	EPI_ISL_421242	GISAID	–	Homo sapiens	Complete	China / Jiangxi / Ganzhou	2020-01-25	Jiangxi Province Center for Disease Control and Prevention	2020-04-07	Jiangxi Province Center for Disease Control and Prevention
hCoV-19/Nanchang/JX90/2020	EPI_ISL_421245	GISAID	–	Homo sapiens	Complete	China / Jiangxi / Nanchang	2020-01-25	Jiangxi Province Center for Disease Control and Prevention	2020-04-07	Jiangxi Province Center for Disease Control and Prevention
hCoV-19/Xinyu/JX122/2020	EPI_ISL_421249	GISAID	–	Homo sapiens	Complete	China / Jiangxi / Xinyu	2020-01-25	Jiangxi Province Center for Disease Control and Prevention	2020-04-07	Jiangxi Province Center for Disease Control and Prevention
BetaCoV/Korea/KCDC03/2020	EPI_ISL_407193	GISAID	–	Homo sapiens	Complete	Korea / Gyeonggi-do	2020-01-25	Korea Centers for Disease Control & Prevention (KCDC) Center for Laboratory Control of Infectious Diseases Division of Viral Diseases	–	Korea Centers for Disease Control & Prevention (KCDC) Center for Laboratory Control of Infectious Diseases Division of Viral Diseases
SARS-CoV-2/HZ-481/human/2020/CHN	MT253700	GenBank	–	Homo sapiens	Complete	China / Zhejiang / Hangzhou	2020-01-25	–	2020-03-27	Microbiology Detection Department, Hangzhou Center for Disease Control and Prevention, Mingshi Road 568, Hangzhou, Zhejiang 310021, China
SARS-CoV-2/HZ-551/human/2020/CHN	MT253703	GenBank	–	Homo sapiens	Complete	China / Zhejiang / Hangzhou	2020-01-25	–	2020-03-27	Microbiology Detection Department, Hangzhou Center for Disease Control and Prevention, Mingshi Road 568, Hangzhou, Zhejiang 310021, China
SARS-CoV-2/HZ-576/human/2020/CHN	MT253704	GenBank	–	Homo sapiens	Complete	China / Zhejiang / Hangzhou	2020-01-25	–	2020-03-27	Microbiology Detection Department, Hangzhou Center for Disease Control and Prevention, Mingshi Road 568, Hangzhou, Zhejiang 310021, China
SARS-CoV-2/HZ-638/human/2020/CHN	MT253707	GenBank	–	Homo sapiens	Complete	China / Zhejiang / Hangzhou	2020-01-25	–	2020-03-27	Microbiology Detection Department, Hangzhou Center for Disease Control and Prevention, Mingshi Road 568, Hangzhou, Zhejiang 310021, China
hCoV-19/Thailand/Bangkok_237/2020	EPI_ISL_447912	GISAID	–	Homo sapiens	Complete	Thailand / Bangkok	2020-01-25	n/a	2020-05-19	National Institute of Health. Department of medical Sciences, Ministry of Public Health, Thailand
hCoV-19/Thailand/Phuket_247/2020	EPI_ISL_447914	GISAID	–	Homo sapiens	Complete	Thailand / Phuket	2020-01-25	n/a	2020-05-19	National Institute of Health. Department of medical Sciences, Ministry of Public Health, Thailand
BetaCoV/Japan/AI/I-004/2020	EPI_ISL_407084	GenBank	LC521925	Homo sapiens	Complete	Japan / Aichi	2020-01-25	Department of Virology III, National Institute of Infectious Diseases	2020-02-03	National Institute of Infectious Diseases, Pathogen Genomics Center
hCoV-19/China/Shanghai/SH0002	EPI_ISL_416316	GISAID	–	Homo sapiens	Complete	China / Shanghai	2020-01-25	Shanghai Public Health Clinical Center, Shanghai Medical College, Fudan University	2020-03-20	National Research Center for Translational Medicine (Shanghai), Ruijin Hospital affiliated to Shanghai Jiao Tong University School of Medicine & Shanghai Public Health Clinical Center
hCoV-19/China/Shanghai/SH0003	EPI_ISL_416317	GISAID	–	Homo sapiens	Complete	China / Shanghai	2020-01-25	Shanghai Public Health Clinical Center, Shanghai Medical College, Fudan University	2020-03-20	National Research Center for Translational Medicine (Shanghai), Ruijin Hospital affiliated to Shanghai Jiao Tong University School of Medicine & Shanghai Public Health Clinical Center
BetaCoV/Sydney/3/2020	EPI_ISL_408977	GISAID	–	Homo sapiens	Complete	Australia/ New South Wales / Sydney	2020-01-25	Serology, Virology and OTDS Laboratories (SAViD), NSW Health Pathology Randwick	2020-02-11	NSW Health Pathology - Institute of Clinical Pathology and Medical Research; Centre for Infectious Diseases and Microbiology Laboratory Services; Westmead Hospital; University of Sydney
BetaCoV/Canada/ON-PHL2445/2020	EPI_ISL_413014	GISAID	–	Homo sapiens	Complete	Canada / Ontario	2020-01-25	Public Health Ontario Laboratory	2020-03-02	Ontario Agency for Health Protection and Promotion (OAHPP)
BetaCoV/Japan/NA-20-05-1/2020	EPI_ISL_410531	GISAID	–	Homo sapiens	Complete	Japan / Nara	2020-01-25	Dept. of Pathology, National Institute of Infectious Diseases	2020-02-17	Pathogen Genomics Center, National Institute of Infectious Diseases
BetaCoV/Singapore/2/2020	EPI_ISL_407987	GISAID	–	Homo sapiens	Complete	Singapore	2020-01-25	Molecular Laboratory, Division of Pathology	2020-02-07	Programme in Emerging Infectious Diseases, Duke-NUS Medical School
hCoV-19/Canada/ON_PHL4181/2020	EPI_ISL_418327	GISAID	–	Homo sapiens	Complete	Canada / Ontario	2020-01-25	Public Health Ontario Laboratories	2020-03-30	Public Health Ontario Laboratories
hCoV-19/Guangdong/20SF602/2020	EPI_ISL_428464	GISAID	–	Homo sapiens	Complete	China / Guangdong / Zhanjiang	2020-01-25	Guangdong Provincial Center for Diseases Control and Prevention;Guangdong Provincial Institute of Public Health	2020-04-21	School of Public Health, The University of Hong Kong
hCoV-19/Hangzhou/ZJU-03/2020	EPI_ISL_416044	GISAID	–	Homo sapiens	Complete	China / Hangzhou	2020-01-25	State Key Laboratory for Diagnosis and Treatment of Infectious Diseases, National Clinical Research Center for Infectious Diseases, First Affiliated Hospital, Zhejiang University School of Medicine, Hangzhou, China 310003	2020-03-20	State Key Laboratory for Diagnosis and Treatment of Infectious Diseases, National Clinical Research Center for Infectious Diseases, First Affiliated Hospital, Zhejiang University School of Medicine, Hangzhou, China 310003
hCoV-19/Hangzhou/ZJU-01/2020	EPI_ISL_415709	GISAID	–	Homo sapiens	Complete	China / Hangzhou	2020-01-25	State Key Laboratory for Diagnosis and Treatment of Infectious Diseases, National Clinical Research Center for Infectious Diseases, First Affiliated Hospital, Zhejiang University School of Medicine, Hangzhou, China. 310003	2020-03-19	State Key Laboratory for Diagnosis and Treatment of Infectious Diseases, National Clinical Research Center for Infectious Diseases, First Affiliated Hospital, Zhejiang University School of Medicine, Hangzhou, China. 310003
hCoV-19/China/SC-WCH-315/2020	EPI_ISL_451382	GISAID	–	Homo sapiens	Complete	China / Sichuan	2020-01-25	West China Hospital of Sichuan University	2020-05-24	State Key Laboratory of Biotherapy of Sichuan University
hCoV-19/Australia/VIC03/2020	EPI_ISL_416411	GISAID	–	Homo sapiens	Complete	Australia / Victoria / Melbourne	2020-01-25	Victorian Infectious Diseases Reference Laboratory (VIDRL)	2020-03-20	Victorian Infectious Diseases Reference Laboratory and Microbiological Diagnostic Unit Public Health Laboratory, Doherty Institute
hCoV-19/China/WF0001/2020	EPI_ISL_413691	GISAID	–	Homo sapiens	Complete	China/ Shandong / Weifang	2020-01-25	Weifang Center for Disease Control and Prevention	2020-03-09	Weifang Center for Disease Control and Prevention
SARS-CoV-2/Wuhan_YB012506/human/2020/CHN	GWHACDI01000001	Genome Warehouse	–	Homo sapiens	Complete	China / Hubei / Wuhan	2020-01-25	Hubei General Hospital	2020-03-26	Wuhan Institute of Virology, Chinese Academy of Sciences
SARS-CoV-2/Wuhan_YB012504/human/2020/CHN	GWHACDJ01000001	Genome Warehouse	–	Homo sapiens	Complete	China / Hubei / Wuhan	2020-01-25	Hubei General Hospital	2020-03-26	Wuhan Institute of Virology, Chinese Academy of Sciences
SARS-CoV-2/human/CHN/P8-SARS-CoV-2/2020	MW011766	GenBank	–	Homo sapiens	Complete	China / Hunan / Shaoyang	2020-01-26	–	2020-09-16	Centre for Infectious Disease Control, Center for Disease Control and Prevention of PLA, 20 DongDa Street, Fengtai District, Beijing, Beijing 100071, China
hCoV-19/Wuhan/0126-C5/2020	EPI_ISL_493167	GISAID	–	Homo sapiens	Complete	China / Hubei / Wuhan	2020-01-26	National Virus Resource Center, Chinese Academy of Sciences, Wuhan 430071, China	2020-07-21	Computational Virology Group, Center for Bacteria and Viruses Resources and Bioinformation, Wuhan Institute of Virology, Chinese Academy of Sciences，Wuhan 430071, China
hCoV-19/Wuhan/0126-C7/2020	EPI_ISL_493168	GISAID	–	Homo sapiens	Complete	China / Hubei / Wuhan	2020-01-26	National Virus Resource Center, Chinese Academy of Sciences, Wuhan 430071, China	2020-07-21	Computational Virology Group, Center for Bacteria and Viruses Resources and Bioinformation, Wuhan Institute of Virology, Chinese Academy of Sciences，Wuhan 430071, China
hCoV-19/Wuhan/0126-C10/2020	EPI_ISL_493169	GISAID	–	Homo sapiens	Complete	China / Hubei / Wuhan	2020-01-26	National Virus Resource Center, Chinese Academy of Sciences, Wuhan 430071, China	2020-07-21	Computational Virology Group, Center for Bacteria and Viruses Resources and Bioinformation, Wuhan Institute of Virology, Chinese Academy of Sciences，Wuhan 430071, China
hCoV-19/Wuhan/0126-C12/2020	EPI_ISL_493170	GISAID	–	Homo sapiens	Complete	China / Hubei / Wuhan	2020-01-26	National Virus Resource Center, Chinese Academy of Sciences, Wuhan 430071, China	2020-07-21	Computational Virology Group, Center for Bacteria and Viruses Resources and Bioinformation, Wuhan Institute of Virology, Chinese Academy of Sciences，Wuhan 430071, China
hCoV-19/Wuhan/0126-C13/2020	EPI_ISL_493171	GISAID	–	Homo sapiens	Complete	China / Hubei / Wuhan	2020-01-26	National Virus Resource Center, Chinese Academy of Sciences, Wuhan 430071, China	2020-07-21	Computational Virology Group, Center for Bacteria and Viruses Resources and Bioinformation, Wuhan Institute of Virology, Chinese Academy of Sciences，Wuhan 430071, China
hCoV-19/Wuhan/0126-C14/2020	EPI_ISL_493172	GISAID	–	Homo sapiens	Complete	China / Hubei / Wuhan	2020-01-26	National Virus Resource Center, Chinese Academy of Sciences, Wuhan 430071, China	2020-07-21	Computational Virology Group, Center for Bacteria and Viruses Resources and Bioinformation, Wuhan Institute of Virology, Chinese Academy of Sciences，Wuhan 430071, China
hCoV-19/Wuhan/0126-C26/2020	EPI_ISL_493173	GISAID	–	Homo sapiens	Complete	China / Hubei / Wuhan	2020-01-26	National Virus Resource Center, Chinese Academy of Sciences, Wuhan 430071, China	2020-07-21	Computational Virology Group, Center for Bacteria and Viruses Resources and Bioinformation, Wuhan Institute of Virology, Chinese Academy of Sciences，Wuhan 430071, China
hCoV-19/Wuhan/0126-C31/2020	EPI_ISL_493174	GISAID	–	Homo sapiens	Complete	China / Hubei / Wuhan	2020-01-26	National Virus Resource Center, Chinese Academy of Sciences, Wuhan 430071, China	2020-07-21	Computational Virology Group, Center for Bacteria and Viruses Resources and Bioinformation, Wuhan Institute of Virology, Chinese Academy of Sciences，Wuhan 430071, China
hCoV-19/Wuhan/0126-C43/2020	EPI_ISL_493175	GISAID	–	Homo sapiens	Complete	China / Hubei / Wuhan	2020-01-26	National Virus Resource Center, Chinese Academy of Sciences, Wuhan 430071, China	2020-07-21	Computational Virology Group, Center for Bacteria and Viruses Resources and Bioinformation, Wuhan Institute of Virology, Chinese Academy of Sciences，Wuhan 430071, China
hCoV-19/Wuhan/0126-C45/2020	EPI_ISL_493176	GISAID	–	Homo sapiens	Complete	China / Hubei / Wuhan	2020-01-26	National Virus Resource Center, Chinese Academy of Sciences, Wuhan 430071, China	2020-07-21	Computational Virology Group, Center for Bacteria and Viruses Resources and Bioinformation, Wuhan Institute of Virology, Chinese Academy of Sciences，Wuhan 430071, China
hCoV-19/Wuhan/0126-C47/2020	EPI_ISL_493177	GISAID	–	Homo sapiens	Complete	China / Hubei / Wuhan	2020-01-26	National Virus Resource Center, Chinese Academy of Sciences, Wuhan 430071, China	2020-07-21	Computational Virology Group, Center for Bacteria and Viruses Resources and Bioinformation, Wuhan Institute of Virology, Chinese Academy of Sciences，Wuhan 430071, China
hCoV-19/Wuhan/0126-C77/2020	EPI_ISL_493178	GISAID	–	Homo sapiens	Complete	China / Hubei / Wuhan	2020-01-26	National Virus Resource Center, Chinese Academy of Sciences, Wuhan 430071, China	2020-07-21	Computational Virology Group, Center for Bacteria and Viruses Resources and Bioinformation, Wuhan Institute of Virology, Chinese Academy of Sciences，Wuhan 430071, China
hCoV-19/Wuhan/0126-C93/2020	EPI_ISL_493179	GISAID	–	Homo sapiens	Complete	China / Hubei / Wuhan	2020-01-26	National Virus Resource Center, Chinese Academy of Sciences, Wuhan 430071, China	2020-07-21	Computational Virology Group, Center for Bacteria and Viruses Resources and Bioinformation, Wuhan Institute of Virology, Chinese Academy of Sciences，Wuhan 430071, China
hCoV-19/Wuhan/0126-C94/2020	EPI_ISL_493180	GISAID	–	Homo sapiens	Complete	China / Hubei / Wuhan	2020-01-26	National Virus Resource Center, Chinese Academy of Sciences, Wuhan 430071, China	2020-07-21	Computational Virology Group, Center for Bacteria and Viruses Resources and Bioinformation, Wuhan Institute of Virology, Chinese Academy of Sciences，Wuhan 430071, China
hCoV-19/Wuhan/0126-C98/2020	EPI_ISL_493181	GISAID	–	Homo sapiens	Complete	China / Hubei / Wuhan	2020-01-26	National Virus Resource Center, Chinese Academy of Sciences, Wuhan 430071, China	2020-07-21	Computational Virology Group, Center for Bacteria and Viruses Resources and Bioinformation, Wuhan Institute of Virology, Chinese Academy of Sciences，Wuhan 430071, China
hCoV-19/Wuhan/0126-C100/2020	EPI_ISL_493182	GISAID	–	Homo sapiens	Complete	China / Hubei / Wuhan	2020-01-26	National Virus Resource Center, Chinese Academy of Sciences, Wuhan 430071, China	2020-07-21	Computational Virology Group, Center for Bacteria and Viruses Resources and Bioinformation, Wuhan Institute of Virology, Chinese Academy of Sciences，Wuhan 430071, China
hCoV-19/Wuhan/0126-C101/2020	EPI_ISL_493183	GISAID	–	Homo sapiens	Complete	China / Hubei / Wuhan	2020-01-26	National Virus Resource Center, Chinese Academy of Sciences, Wuhan 430071, China	2020-07-21	Computational Virology Group, Center for Bacteria and Viruses Resources and Bioinformation, Wuhan Institute of Virology, Chinese Academy of Sciences，Wuhan 430071, China
hCoV-19/Wuhan/0126-C102/2020	EPI_ISL_493184	GISAID	–	Homo sapiens	Complete	China / Hubei / Wuhan	2020-01-26	National Virus Resource Center, Chinese Academy of Sciences, Wuhan 430071, China	2020-07-21	Computational Virology Group, Center for Bacteria and Viruses Resources and Bioinformation, Wuhan Institute of Virology, Chinese Academy of Sciences，Wuhan 430071, China
hCoV-19/Wuhan/0126-C103/2020	EPI_ISL_493185	GISAID	–	Homo sapiens	Complete	China / Hubei / Wuhan	2020-01-26	National Virus Resource Center, Chinese Academy of Sciences, Wuhan 430071, China	2020-07-21	Computational Virology Group, Center for Bacteria and Viruses Resources and Bioinformation, Wuhan Institute of Virology, Chinese Academy of Sciences，Wuhan 430071, China
hCoV-19/Wuhan/0126-C106/2020	EPI_ISL_493186	GISAID	–	Homo sapiens	Complete	China / Hubei / Wuhan	2020-01-26	National Virus Resource Center, Chinese Academy of Sciences, Wuhan 430071, China	2020-07-21	Computational Virology Group, Center for Bacteria and Viruses Resources and Bioinformation, Wuhan Institute of Virology, Chinese Academy of Sciences，Wuhan 430071, China
hCoV-19/Wuhan/0126-C109/2020	EPI_ISL_493188	GISAID	–	Homo sapiens	Complete	China / Hubei / Wuhan	2020-01-26	National Virus Resource Center, Chinese Academy of Sciences, Wuhan 430071, China	2020-07-21	Computational Virology Group, Center for Bacteria and Viruses Resources and Bioinformation, Wuhan Institute of Virology, Chinese Academy of Sciences，Wuhan 430071, China
hCoV-19/Wuhan/0126-C111/2020	EPI_ISL_493189	GISAID	–	Homo sapiens	Complete	China / Hubei / Wuhan	2020-01-26	National Virus Resource Center, Chinese Academy of Sciences, Wuhan 430071, China	2020-07-21	Computational Virology Group, Center for Bacteria and Viruses Resources and Bioinformation, Wuhan Institute of Virology, Chinese Academy of Sciences，Wuhan 430071, China
SARS-CoV-2/human/CHN/CN3/2020	MT407652	GenBank	–	Homo sapiens	Complete	China / Zhejiang	2020-01-26	–	2020-04-27	Department of Microbiology, Zhejiang Provincial Center for Disease Control and Prevention, 3399 Binsheng Road, Hangzhou, Zhejiang 310051, P.R. China
SARS-CoV-2/human/CHN/CN4/2020	MT407653	GenBank	–	Homo sapiens	Complete	China / Zhejiang	2020-01-26	–	2020-04-27	Department of Microbiology, Zhejiang Provincial Center for Disease Control and Prevention, 3399 Binsheng Road, Hangzhou, Zhejiang 310051, P.R. China
SARS-CoV-2/human/THA/SI200478-NST/2020	MT447159	GenBank	–	Homo sapiens	Complete	Thailand	2020-01-26	–	2020-05-01	Faculty of Medicine, Chulalongkorn University, Rama IV Rd, Bangkok 10330, Thailand
Guangzhou/GZ8H0001/2020	CNA0013697	CNGBdb	–	Homo sapiens	Complete	China / Guangdong / Guangzhou	2020-01-26	Guangzhou Eighth People's Hospital, Guangzhou, China	2020-03-09	Guangzhou Eighth People's Hospital, Guangzhou, China
Guangzhou/GZ8H0002/2020	CNA0013698	CNGBdb	–	Homo sapiens	Complete	China / Guangdong / Guangzhou	2020-01-26	Guangzhou Eighth People's Hospital, Guangzhou, China	2020-03-09	Guangzhou Eighth People's Hospital, Guangzhou, China
Guangzhou/GZ8H0007/2020	CNA0013702	CNGBdb	–	Homo sapiens	Complete	China / Guangdong / Guangzhou	2020-01-26	Guangzhou Eighth People's Hospital, Guangzhou, China	2020-03-09	Guangzhou Eighth People's Hospital, Guangzhou, China
Guangzhou/GZ8H0016/2020	CNA0013708	CNGBdb	–	Homo sapiens	Complete	China / Guangdong / Guangzhou	2020-01-26	Guangzhou Eighth People's Hospital, Guangzhou, China	2020-03-09	Guangzhou Eighth People's Hospital, Guangzhou, China
hCoV-19/Spain/MD-H12-61/2020	EPI_ISL_529992	GISAID	–	Homo sapiens	Complete	Spain / Madrid	2020-01-26	Hospital Universitario 12 de Octubre	2020-09-10	Hospital Universitario 12 de Octubre
SARS-CoV-2/105/human/2020/CHN	MT135041	GenBank	–	Homo sapiens	Complete	China/ Beijing	2020-01-26	–	2020-03-02	Infectious Disease Control Center, Center for Disease Control and Prevention of PLA
hCoV-19/Hunan/HN-CIDC-P8/2020	EPI_ISL_539337	GISAID	–	Homo sapiens	Complete	China / Hunan / Shaoyang	2020-01-26	Institute of Disease Control and Prevention, People's Liberation Army	2020-09-16	Institute of Disease Control and Prevention, People's Liberation Army
SARS-CoV-2/Changzhou_JS27/human/2020/CHN	GWHAMMJ01000001	Genome Warehouse	–	Homo sapiens	Complete	China / Jiangsu / Changzhou	2020-01-26	Jiangsu Provincial Center for Disease Control and Prevention	2020-05-29	Jiangsu Provincial Center for Disease Control and Prevention
hCoV-19/Shangrao/JX105/2020	EPI_ISL_421239	GISAID	–	Homo sapiens	Complete	China / Jiangxi / Shangrao	2020-01-26	Jiangxi Province Center for Disease Control and Prevention	2020-04-07	Jiangxi Province Center for Disease Control and Prevention
hCoV-19/Jian/JX129/2020	EPI_ISL_421253	GISAID	–	Homo sapiens	Complete	China / Jiangxi / Jian	2020-01-26	Jiangxi Province Center for Disease Control and Prevention	2020-04-07	Jiangxi Province Center for Disease Control and Prevention
hCoV-19/Xinyu/JX124/2020	EPI_ISL_421260	GISAID	–	Homo sapiens	Complete	China / Jiangxi / Xinyu	2020-01-26	Jiangxi Province Center for Disease Control and Prevention	2020-04-07	Jiangxi Province Center for Disease Control and Prevention
hCoV-19/Thailand/Bangkok_269/2020	EPI_ISL_447915	GISAID	–	Homo sapiens	Complete	Thailand / Bangkok	2020-01-26	n/a	2020-05-19	National Institute of Health. Department of medical Sciences, Ministry of Public Health, Thailand
hCoV-19/Guangdong/20SF629/2020	EPI_ISL_428466	GISAID	–	Homo sapiens	Complete	China / Guangdong / Dongguan	2020-01-26	Guangdong Provincial Center for Diseases Control and Prevention;Guangdong Provincial Institute of Public Health	2020-04-21	School of Public Health, The University of Hong Kong
hCoV-19/Guangdong/20SF630/2020	EPI_ISL_428467	GISAID	–	Homo sapiens	Complete	China / Guangdong / Dongguan	2020-01-26	Guangdong Provincial Center for Diseases Control and Prevention;Guangdong Provincial Institute of Public Health	2020-04-21	School of Public Health, The University of Hong Kong
hCoV-19/Guangdong/20SF632/2020	EPI_ISL_428468	GISAID	–	Homo sapiens	Complete	China / Guangdong / Dongguan	2020-01-26	Guangdong Provincial Center for Diseases Control and Prevention;Guangdong Provincial Institute of Public Health	2020-04-21	School of Public Health, The University of Hong Kong
hCoV-19/Hangzhou/ZJU-08/2020	EPI_ISL_416473	GISAID	–	Homo sapiens	Complete	China / Zhejiang / Hangzhou	2020-01-26	State Key Laboratory for Diagnosis and Treatment of Infectious Diseases, National Clinical Research Center for Infectious Diseases, First Affiliated Hospital, Zhejiang University School of Medicine, Hangzhou, China 310003	2020-03-22	State Key Laboratory for Diagnosis and Treatment of Infectious Diseases, National Clinical Research Center for Infectious Diseases, First Affiliated Hospital, Zhejiang University School of Medicine, Hangzhou, China 310003
hCoV-19/Hangzhou/ZJU-02/2020	EPI_ISL_416042	GISAID	–	Homo sapiens	Complete	China / Hangzhou	2020-01-26	State Key Laboratory for Diagnosis and Treatment of Infectious Diseases, National Clinical Research Center for Infectious Diseases, First Affiliated Hospital, Zhejiang University School of Medicine, Hangzhou, China. 310003	2020-03-20	State Key Laboratory for Diagnosis and Treatment of Infectious Diseases, National Clinical Research Center for Infectious Diseases, First Affiliated Hospital, Zhejiang University School of Medicine, Hangzhou, China. 310003
hCoV-19/China/SC-GA-061/2020	EPI_ISL_451312	GISAID	–	Homo sapiens	Complete	China / Sichuan	2020-01-26	West China Hospital of Sichuan University	2020-05-24	State Key Laboratory of Biotherapy of Sichuan University
hCoV-19/China/SC-GA-062/2020	EPI_ISL_451313	GISAID	–	Homo sapiens	Complete	China / Sichuan	2020-01-26	West China Hospital of Sichuan University	2020-05-24	State Key Laboratory of Biotherapy of Sichuan University
hCoV-19/China/SC-PHCC2-045/2020	EPI_ISL_451365	GISAID	–	Homo sapiens	Complete	China / Sichuan	2020-01-26	West China Hospital of Sichuan University	2020-05-24	State Key Laboratory of Biotherapy of Sichuan University
hCoV-19/China/WF0002/2020	EPI_ISL_413692	GISAID	–	Homo sapiens	Complete	China/ Shandong / Weifang	2020-01-26	Weifang Center for Disease Control and Prevention	2020-03-09	Weifang Center for Disease Control and Prevention
SARS-CoV-2/Wuhan_YB012611/human/2020/CHN	GWHACDF01000001	Genome Warehouse	–	Homo sapiens	Complete	China / Hubei / Wuhan	2020-01-26	Hubei General Hospital	2020-03-26	Wuhan Institute of Virology, Chinese Academy of Sciences
SARS-CoV-2/Wuhan_YB012605/human/2020/CHN	GWHACDG01000001	Genome Warehouse	–	Homo sapiens	Complete	China / Hubei / Wuhan	2020-01-26	Hubei General Hospital	2020-03-26	Wuhan Institute of Virology, Chinese Academy of Sciences
SARS-CoV-2/Wuhan_YB012602/human/2020/CHN	GWHACDH01000001	Genome Warehouse	–	Homo sapiens	Complete	China / Hubei / Wuhan	2020-01-26	Hubei General Hospital	2020-03-26	Wuhan Institute of Virology, Chinese Academy of Sciences
SARS-CoV-2/Wuhan_IME-BJ05/human/2020/CHN	GWHACBB01000001	Genome Warehouse	–	Homo sapiens	Complete	China / Beijing	2020-01-27	Beijing Institute of Microbiology and Epidemiology	2020-04-19	Beijing Institute of Micribiology and Epidemiology
hCoV-19/Guangzhou/GZMU0059/2020	EPI_ISL_429102	GISAID	–	Homo sapiens	Complete	China / Guangdong / Guangzhou	2020-01-27	The First Affiliated Hospital of Guangzhou Medical University	2020-04-23	BGI-shenzhen & The First Affiliated Hospital of Guangzhou Medical University
SARS-CoV-2/human/CHN/P7-SARS-CoV-2/2020	MW011765	GenBank	–	Homo sapiens	Complete	China / Hunan / Shaoyang	2020-01-27	–	2020-09-16	Centre for Infectious Disease Control, Center for Disease Control and Prevention of PLA, 20 DongDa Street, Fengtai District, Beijing, Beijing 100071, China
hCoV-19/Spain/MD-H12-62/2020	EPI_ISL_529993	GISAID	–	Homo sapiens	Complete	Spain / Madrid	2020-01-27	Hospital Universitario 12 de Octubre	2020-09-10	Hospital Universitario 12 de Octubre
hCoV-19/Hunan/HN-CIDC-P7/2020	EPI_ISL_539336	GISAID	–	Homo sapiens	Complete	China / Hunan / Shaoyang	2020-01-27	Institute of Disease Control and Prevention, People's Liberation Army	2020-09-16	Institute of Disease Control and Prevention, People's Liberation Army
hCoV-19/Nanchang/JX149/2020	EPI_ISL_421247	GISAID	–	Homo sapiens	Complete	China / Jiangxi / Nanchang	2020-01-27	Jiangxi Province Center for Disease Control and Prevention	2020-04-07	Jiangxi Province Center for Disease Control and Prevention
hCoV-19/Jian/JX169/2020	EPI_ISL_421256	GISAID	–	Homo sapiens	Complete	China / Jiangxi / Jian	2020-01-27	Jiangxi Province Center for Disease Control and Prevention	2020-04-07	Jiangxi Province Center for Disease Control and Prevention
hCoV-19/Pingxiang/JX151/2020	EPI_ISL_421259	GISAID	–	Homo sapiens	Complete	China / Jiangxi / Pingxiang	2020-01-27	Jiangxi Province Center for Disease Control and Prevention	2020-04-07	Jiangxi Province Center for Disease Control and Prevention
SARS-CoV-2/29/human/2020/IND	MT012098	GenBank	EPI_ISL_413522	Homo sapiens	Complete	India / Kerala State	2020-01-27	–	2020-02-01	Maximum Containment Laboratory, National Institute of Virology
hCoV-19/Australia/VIC5749/2020	EPI_ISL_518548	GISAID	–	Homo sapiens	Complete	Australia / Victoria	2020-01-27	Microbiological Diagnostic Unit - Public Health Laboratory (MDU-PHL)	2020-08-25	MDU-PHL
SARS-CoV-2/human/HKG/HKU-903b/2020	MT114415	GenBank	–	Homo sapiens	Complete	China / Hong Kong	2020-01-27	–	2020-02-24	Microbiology, The University of Hong Kong, Block T Queen Mary Hospital Pok Fu Lam Road, Hong Kong, China
SARS-CoV-2/human/HKG/HKU-907a/2020	MT114416	GenBank	–	Homo sapiens	Complete	China / Hong Kong	2020-01-27	–	2020-02-24	Microbiology, The University of Hong Kong, Block T Queen Mary Hospital Pok Fu Lam Road, Hong Kong, China
SARS-CoV-2/human/HKG/HKU-908a/2020	MT114418	GenBank	–	Homo sapiens	Complete	China / Hong Kong	2020-01-27	–	2020-02-24	Microbiology, The University of Hong Kong, Block T Queen Mary Hospital Pok Fu Lam Road, Hong Kong, China
BetaCoV/Singapore/7/2020	EPI_ISL_410713	GISAID	–	Homo sapiens	Complete	Singapore	2020-01-27	National Public Health Laboratory, National Centre for Infectious Diseases	2020-02-18	National Public Health Laboratory, National Centre for Infectious Diseases
hCoV-19/Singapore/15/2020	EPI_ISL_418996	GISAID	–	Homo sapiens	Complete	Singapore	2020-01-27	National Public Health Laboratory, National Centre for Infectious Diseases	2020-04-01	National Public Health Laboratory, National Centre for Infectious Diseases
hCoV-19/Singapore/165/2020	EPI_ISL_462283	GISAID	–	Homo sapiens	Complete	Singapore	2020-01-27	National Public Health Laboratory, National Centre for Infectious Diseases	2020-06-08	National Public Health Laboratory, National Centre for Infectious Diseases
BetaCoV/USA/CA6/2020	EPI_ISL_410044	GISAID	–	Homo sapiens	Complete	USA / California	2020-01-27	California Department of Public Health	2020-02-11	Pathogen Discovery, Respiratory Viruses Branch, Division of Viral Diseases, Centers for Dieases Control and Prevention
hCoV-19/Guangdong/20SF665/2020	EPI_ISL_428469	GISAID	–	Homo sapiens	Complete	China / Guangdong / Zhongshan	2020-01-27	Guangdong Provincial Center for Diseases Control and Prevention;Guangdong Provincial Institute of Public Health	2020-04-21	School of Public Health, The University of Hong Kong
hCoV-19/Guangdong/20SF684/2020	EPI_ISL_428470	GISAID	–	Homo sapiens	Complete	China / Guangdong / Shantou	2020-01-27	Guangdong Provincial Center for Diseases Control and Prevention;Guangdong Provincial Institute of Public Health	2020-04-21	School of Public Health, The University of Hong Kong
hCoV-19/Guangdong/20SF685/2020	EPI_ISL_428471	GISAID	–	Homo sapiens	Complete	China / Guangdong / Shantou	2020-01-27	Guangdong Provincial Center for Diseases Control and Prevention;Guangdong Provincial Institute of Public Health	2020-04-21	School of Public Health, The University of Hong Kong
hCoV-19/Guangdong/20SF758/2020	EPI_ISL_428473	GISAID	–	Homo sapiens	Complete	China / Guangdong / Zhuhai	2020-01-27	Guangdong Provincial Center for Diseases Control and Prevention;Guangdong Provincial Institute of Public Health	2020-04-21	School of Public Health, The University of Hong Kong
hCoV-19/China/SC-MY-053/2020	EPI_ISL_451319	GISAID	–	Homo sapiens	Complete	China / Sichuan	2020-01-27	West China Hospital of Sichuan University	2020-05-24	State Key Laboratory of Biotherapy of Sichuan University
hCoV-19/China/SC-MY-054/2020	EPI_ISL_451320	GISAID	–	Homo sapiens	Complete	China / Sichuan	2020-01-27	West China Hospital of Sichuan University	2020-05-24	State Key Laboratory of Biotherapy of Sichuan University
hCoV-19/China/SC-NJ-090/2020	EPI_ISL_451339	GISAID	–	Homo sapiens	Complete	China / Sichuan	2020-01-27	West China Hospital of Sichuan University	2020-05-24	State Key Laboratory of Biotherapy of Sichuan University
hCoV-19/China/SC-PHCC1-030/2020	EPI_ISL_451351	GISAID	–	Homo sapiens	Complete	China / Sichuan	2020-01-27	West China Hospital of Sichuan University	2020-05-24	State Key Laboratory of Biotherapy of Sichuan University
hCoV-19/China/SC-PHCC1-032/2020	EPI_ISL_451353	GISAID	–	Homo sapiens	Complete	China / Sichuan	2020-01-27	West China Hospital of Sichuan University	2020-05-24	State Key Laboratory of Biotherapy of Sichuan University
hCoV-19/China/SC-PHCC2-039/2020	EPI_ISL_451359	GISAID	–	Homo sapiens	Complete	China / Sichuan	2020-01-27	West China Hospital of Sichuan University	2020-05-24	State Key Laboratory of Biotherapy of Sichuan University
hCoV-19/China/SC-WCH-311/2020	EPI_ISL_451381	GISAID	–	Homo sapiens	Complete	China / Sichuan	2020-01-27	West China Hospital of Sichuan University	2020-05-24	State Key Laboratory of Biotherapy of Sichuan University
hCoV-19/China/SC-WCH3-255/2020	EPI_ISL_451384	GISAID	–	Homo sapiens	Complete	China / Sichuan	2020-01-27	West China Hospital of Sichuan University	2020-05-24	State Key Laboratory of Biotherapy of Sichuan University
hCoV-19/China/SC-WCH4-285/2020	EPI_ISL_451387	GISAID	–	Homo sapiens	Complete	China / Sichuan	2020-01-27	West China Hospital of Sichuan University	2020-05-24	State Key Laboratory of Biotherapy of Sichuan University
SARS-CoV-2/IQTC04/human/2020/CHN	MT123292	GenBank	–	Homo sapiens	Complete	China/ Guangdong / Guangzhou	2020-01-27	–	2020-02-28	Technology Centre, Guangzhou Customs
BetaCoV/Cambodia/0012/2020	EPI_ISL_411902	GISAID	–	Homo sapiens	Complete	Cambodia / Sihanoukville	2020-01-27	Virology Unit, Institut Pasteur du Cambodge.	2020-02-21	Virology Unit, Institut Pasteur du Cambodge (Sequencing done by: Jessica E Manning/Jennifer A Bohl at Malaria and Vector Research Research Laboratory, National Institute of Allergy and Infectious Diseases and Vida Ahyong from Chan-Zuckerberg Biohub)
hCoV-19/China/WF0003/2020	EPI_ISL_413693	GISAID	–	Homo sapiens	Complete	China/ Shandong / Weifang	2020-01-27	Weifang Center for Disease Control and Prevention	2020-03-09	Weifang Center for Disease Control and Prevention
hCoV-19/China/WF0004/2020	EPI_ISL_413694	GISAID	–	Homo sapiens	Complete	China/ Shandong / Weifang	2020-01-27	Weifang Center for Disease Control and Prevention	2020-03-09	Weifang Center for Disease Control and Prevention
hCoV-19/Guangzhou/ID104/2020	NMDC60013275	NMDC	–	Homo sapiens	Complete	China / Guangdong / Guangzhou	2020-01-28	–	2020-06-01	–
hCoV-19/Guangzhou/ID097/2020	NMDC60013276	NMDC	–	Homo sapiens	Complete	China / Guangdong / Guangzhou	2020-01-28	–	2020-06-01	–
SARS-CoV-2/Wuhan_IME-BJ03/human/2020/CHN	GWHACAZ01000001	Genome Warehouse	–	Homo sapiens	Complete	China / Beijing	2020-01-28	Beijing Institute of Micribiology and Epidemiology	2020-03-02	Beijing Institute of Micribiology and Epidemiology
SARS-CoV-2/Wuhan_IME-BJ04/human/2020/CHN	GWHACBA01000001	Genome Warehouse	–	Homo sapiens	Complete	China / Beijing	2020-01-28	Beijing Institute of Micribiology and Epidemiology	2020-03-02	Beijing Institute of Micribiology and Epidemiology
SARS-CoV-2/human/CHN/P6-SARS-CoV-2/2020	MW011764	GenBank	–	Homo sapiens	Complete	China / Hunan / Huaihua	2020-01-28	–	2020-09-16	Centre for Infectious Disease Control, Center for Disease Control and Prevention of PLA, 20 DongDa Street, Fengtai District, Beijing, Beijing 100071, China
BetaCoV/Germany/BavPat1/2020	EPI_ISL_406862	GISAID	–	Homo sapiens	Complete	Germany / Bavaria / Munich	2020-01-28	Charité Universitätsmedizin Berlin, Institute of Virology; Institut für Mikrobiologie der Bundeswehr, Munich	–	Charité Universitätsmedizin Berlin, Institute of Virology
hCoV-19/Lishui/LS556/2020	EPI_ISL_429853	GISAID	–	Homo sapiens	Complete	China / Zhejiang / Lishui	2020-01-28	Centers for Disease Control and Prevention of Lishui	2020-04-24	Department of Inspection，Centers for Disease Control and Prevention of Lishui
SARS-CoV-2/human/DEU/BavPat1-ChVir929/2020	MT270101	GenBank	–	Homo sapiens	Complete	Germany / Bavaria	2020-01-28	–	2020-03-28	Department of Virology, Charite - Universitaetsmedizin Berlin, Chariteplatz 1, Berlin, Berlin 10117, Germany
SARS-CoV-2/human/DEU/BavPat3-ChVir1020/2020	MT270103	GenBank	–	Homo sapiens	Complete	Germany / Bavaria	2020-01-28	–	2020-03-28	Department of Virology, Charite - Universitaetsmedizin Berlin, Chariteplatz 1, Berlin, Berlin 10117, Germany
Guangzhou/GZ8H0008/2020	CNA0013703	CNGBdb	–	Homo sapiens	Complete	China / Guangdong / Guangzhou	2020-01-28	Guangzhou Eighth People's Hospital, Guangzhou, China	2020-03-09	Guangzhou Eighth People's Hospital, Guangzhou, China
hCoV-19/Spain/MD-H12-63/2020	EPI_ISL_529994	GISAID	–	Homo sapiens	Complete	Spain / Madrid	2020-01-28	Hospital Universitario 12 de Octubre	2020-09-10	Hospital Universitario 12 de Octubre
SARS-CoV-2/231/human/2020/CHN	MT135042	GenBank	–	Homo sapiens	Complete	China/ Beijing	2020-01-28	–	2020-03-02	Infectious Disease Control Center, Center for Disease Control and Prevention of PLA
SARS-CoV-2/233/human/2020/CHN	MT135043	GenBank	–	Homo sapiens	Complete	China/ Beijing	2020-01-28	–	2020-03-02	Infectious Disease Control Center, Center for Disease Control and Prevention of PLA
SARS-CoV-2/235/human/2020/CHN	MT135044	GenBank	–	Homo sapiens	Complete	China/ Beijing	2020-01-28	–	2020-03-02	Infectious Disease Control Center, Center for Disease Control and Prevention of PLA
hCoV-19/Malaysia/IMR_WC085/2020	EPI_ISL_430443	GISAID	–	Homo sapiens	Complete	Malaysia	2020-01-28	Institute for Medical Research, Infectious Disease Research Centre, National Institutes of Health, Ministry of Health Malaysia	2020-04-27	Institute for Medical Research, Infectious Disease Research Centre, National Institutes of Health, Ministry of Health Malaysia
hCoV-19/Hunan/HN-CIDC-P6/2020	EPI_ISL_539335	GISAID	–	Homo sapiens	Complete	China / Hunan / Huaihua	2020-01-28	Institute of Disease Control and Prevention, People's Liberation Army	2020-09-16	Institute of Disease Control and Prevention, People's Liberation Army
BetaCoV/France/IDF0386/2020/P1	EPI_ISL_411219	GISAID	–	Homo sapiens	Complete	France / Ile-de-France / Paris	2020-01-28	Sorbonne Université, INSERM et Assistance Publique-Hôpitaux de Paris (Pitié Salpétrière)	2020-02-19	Laboratoire Virpath, CIRI U111, UCBL1, INSERM, CNRS, ENS Lyon
BetaCoV/France/IDF0386/2020/P3	EPI_ISL_411220	GISAID	–	Homo sapiens	Complete	France / Ile-de-France / Paris	2020-01-28	Sorbonne Université, INSERM et Assistance Publique-Hôpitaux de Paris (Pitié Salpétrière)	2020-02-19	Laboratoire Virpath, CIRI U111, UCBL1, INSERM, CNRS, ENS Lyon
hCoV-19/China/Shanghai/SH0004	EPI_ISL_416318	GISAID	–	Homo sapiens	Complete	China / Shanghai	2020-01-28	Shanghai Public Health Clinical Center, Shanghai Medical College, Fudan University	2020-03-20	National Research Center for Translational Medicine (Shanghai), Ruijin Hospital affiliated to Shanghai Jiao Tong University School of Medicine & Shanghai Public Health Clinical Center
hCoV-19/China/Shanghai/SH0005	EPI_ISL_416319	GISAID	–	Homo sapiens	Complete	China / Shanghai	2020-01-28	Shanghai Public Health Clinical Center, Shanghai Medical College, Fudan University	2020-03-20	National Research Center for Translational Medicine (Shanghai), Ruijin Hospital affiliated to Shanghai Jiao Tong University School of Medicine & Shanghai Public Health Clinical Center
hCoV-19/China/Shanghai/SH0007	EPI_ISL_416320	GISAID	–	Homo sapiens	Complete	China / Shanghai	2020-01-28	Shanghai Public Health Clinical Center, Shanghai Medical College, Fudan University	2020-03-20	National Research Center for Translational Medicine (Shanghai), Ruijin Hospital affiliated to Shanghai Jiao Tong University School of Medicine & Shanghai Public Health Clinical Center
hCoV-19/China/Shanghai/SH0008	EPI_ISL_416321	GISAID	–	Homo sapiens	Complete	China / Shanghai	2020-01-28	Shanghai Public Health Clinical Center, Shanghai Medical College, Fudan University	2020-03-20	National Research Center for Translational Medicine (Shanghai), Ruijin Hospital affiliated to Shanghai Jiao Tong University School of Medicine & Shanghai Public Health Clinical Center
BetaCoV/USA/IL2/2020	EPI_ISL_410045	GISAID	–	Homo sapiens	Complete	USA / Illinois	2020-01-28	IL Department of Public Health Chicago Laboratory	2020-02-11	Pathogen Discovery, Respiratory Viruses Branch, Division of Viral Diseases, Centers for Dieases Control and Prevention
BetaCoV/Australia/QLD01/2020	EPI_ISL_407894	GISAID	–	Homo sapiens	Complete	Australia/ Queensland / Gold Coast	2020-01-28	Pathology Queensland	2020-02-06	Public Health Virology Laboratory
hCoV-19/Guangdong/20SF753/2020	EPI_ISL_428472	GISAID	–	Homo sapiens	Complete	China / Guangdong / Zhuhai	2020-01-28	Guangdong Provincial Center for Diseases Control and Prevention;Guangdong Provincial Institute of Public Health	2020-04-21	School of Public Health, The University of Hong Kong
hCoV-19/Guangdong/20SF808/2020	EPI_ISL_428474	GISAID	–	Homo sapiens	Complete	China / Guangdong / Huizhou	2020-01-28	Guangdong Provincial Center for Diseases Control and Prevention;Guangdong Provincial Institute of Public Health	2020-04-21	School of Public Health, The University of Hong Kong
hCoV-19/Guangdong/20SF812/2020	EPI_ISL_428475	GISAID	–	Homo sapiens	Complete	China / Guangdong / Huizhou	2020-01-28	Guangdong Provincial Center for Diseases Control and Prevention;Guangdong Provincial Institute of Public Health	2020-04-21	School of Public Health, The University of Hong Kong
hCoV-19/Guangdong/20SF813/2020	EPI_ISL_428476	GISAID	–	Homo sapiens	Complete	China / Guangdong / Huizhou	2020-01-28	Guangdong Provincial Center for Diseases Control and Prevention;Guangdong Provincial Institute of Public Health	2020-04-21	School of Public Health, The University of Hong Kong
hCoV-19/Hangzhou/ZJU-09/2020	EPI_ISL_416474	GISAID	–	Homo sapiens	Complete	China / Zhejiang / Hangzhou	2020-01-28	State Key Laboratory for Diagnosis and Treatment of Infectious Diseases, National Clinical Research Center for Infectious Diseases, First Affiliated Hospital, Zhejiang University School of Medicine, Hangzhou, China 310003	2020-03-22	State Key Laboratory for Diagnosis and Treatment of Infectious Diseases, National Clinical Research Center for Infectious Diseases, First Affiliated Hospital, Zhejiang University School of Medicine, Hangzhou, China 310003
hCoV-19/China/SC-WCH1-005/2020	EPI_ISL_451376	GISAID	–	Homo sapiens	Complete	China / Sichuan	2020-01-28	West China Hospital of Sichuan University	2020-05-24	State Key Laboratory of Biotherapy of Sichuan University
hCoV-19/China/SC-WCH2-017/2020	EPI_ISL_451378	GISAID	–	Homo sapiens	Complete	China / Sichuan	2020-01-28	West China Hospital of Sichuan University	2020-05-24	State Key Laboratory of Biotherapy of Sichuan University
BetaCoV/Taiwan/4/2020	EPI_ISL_411927	GISAID	–	Homo sapiens	Complete	China/ Taiwan / Taipei	2020-01-28	Taiwan Centers for Disease Control	2020-02-21	Taiwan Centers for Disease Control
hCoV-19/Guangzhou/ID100/2020	NMDC60013277	NMDC	–	Homo sapiens	Complete	China / Guangdong / Guangzhou	2020-01-29	–	2020-06-01	–
hCoV-19/United Arab Emirates/L5630/2020	EPI_ISL_435137	GISAID	–	Homo sapiens	Complete	United Arab Emirates	2020-01-29	Mohammed Bin Rashid University of Medicine and Health Sciences	2020-05-03	Al Jalila Genomics Center
SARS-CoV-2/Wuhan_IME-BJ07/human/2020/CHN	GWHACBD01000001	Genome Warehouse	–	Homo sapiens	Complete	China / Beijing	2020-01-29	Beijing Institute of Micribiology and Epidemiology	2020-03-02	Beijing Institute of Micribiology and Epidemiology
hCoV-19/Guangzhou/GZMU0051/2020	EPI_ISL_429096	GISAID	–	Homo sapiens	Complete	China / Guangdong / Guangzhou	2020-01-29	The First Affiliated Hospital of Guangzhou Medical University	2020-04-23	BGI-shenzhen & The First Affiliated Hospital of Guangzhou Medical University
hCoV-19/Guangzhou/GZMU0052/2020	EPI_ISL_429097	GISAID	–	Homo sapiens	Complete	China / Guangdong / Guangzhou	2020-01-29	The First Affiliated Hospital of Guangzhou Medical University	2020-04-23	BGI-shenzhen & The First Affiliated Hospital of Guangzhou Medical University
hCoV-19/Guangzhou/GZMU0054/2020	EPI_ISL_429098	GISAID	–	Homo sapiens	Complete	China / Guangdong / Guangzhou	2020-01-29	The First Affiliated Hospital of Guangzhou Medical University	2020-04-23	BGI-shenzhen & The First Affiliated Hospital of Guangzhou Medical University
hCoV-19/Guangzhou/GZMU0055/2020	EPI_ISL_429105	GISAID	–	Homo sapiens	Complete	China / Guangdong / Guangzhou	2020-01-29	The First Affiliated Hospital of Guangzhou Medical University	2020-04-23	BGI-shenzhen & The First Affiliated Hospital of Guangzhou Medical University
hCoV-19/Beijing/BJ287/2020	EPI_ISL_430722	GISAID	–	Homo sapiens	Complete	China / Beijing	2020-01-29	Center for Disease prevetion and Control of PLA	2020-04-27	Center for Disease prevetion and Control of PLA
hCoV-19/Beijing/BJ288/2020	EPI_ISL_430725	GISAID	–	Homo sapiens	Complete	China / Beijing	2020-01-29	Center for Disease prevetion and Control of PLA	2020-04-27	Center for Disease prevetion and Control of PLA
hCoV-19/Beijing/BJ252/2020	EPI_ISL_430736	GISAID	–	Homo sapiens	Complete	China / Beijing	2020-01-29	Center for Disease prevetion and Control of PLA	2020-04-27	Center for Disease prevetion and Control of PLA
hCoV-19/Beijing/BJ251/2020	EPI_ISL_430742	GISAID	–	Homo sapiens	Complete	China / Beijing	2020-01-29	Center for Disease prevetion and Control of PLA	2020-04-27	Center for Disease prevetion and Control of PLA
SARS-CoV-2/human/CHN/P10-SARS-CoV-2/2020	MW011767	GenBank	–	Homo sapiens	Complete	China / Hunan / Shaoyang	2020-01-29	–	2020-09-16	Centre for Infectious Disease Control, Center for Disease Control and Prevention of PLA, 20 DongDa Street, Fengtai District, Beijing, Beijing 100071, China
SARS-CoV-2/human/CHN/P11-SARS-CoV-2/2020	MW011768	GenBank	–	Homo sapiens	Complete	China / Hunan / Shaoyang	2020-01-29	–	2020-09-16	Centre for Infectious Disease Control, Center for Disease Control and Prevention of PLA, 20 DongDa Street, Fengtai District, Beijing, Beijing 100071, China
hCoV-19/Hong Kong/HKU-200723-004/2020	EPI_ISL_497771	GISAID	–	Homo sapiens	Complete	China / Hong Kong	2020-01-29	Department of Microbiology, The University of Hong Kong	2020-07-25	Department of Microbiology, The University of Hong Kong
hCoV-19/Hong Kong/HKU-200723-030/2020	EPI_ISL_497797	GISAID	–	Homo sapiens	Complete	China / Hong Kong	2020-01-29	Department of Microbiology, The University of Hong Kong	2020-07-25	Department of Microbiology, The University of Hong Kong
hCoV-19/Hong Kong/HKU-200723-060/2020	EPI_ISL_497827	GISAID	–	Homo sapiens	Complete	China / Hong Kong	2020-01-29	Department of Microbiology, The University of Hong Kong	2020-07-25	Department of Microbiology, The University of Hong Kong
SARS-CoV-2/human/DEU/BavPat4-ChVir1019/2020	MT270102	GenBank	–	Homo sapiens	Complete	Germany / Bavaria	2020-01-29	–	2020-03-28	Department of Virology, Charite - Universitaetsmedizin Berlin, Chariteplatz 1, Berlin, Berlin 10117, Germany
nCoV-FIN-29-Jan-2020	MT020781	GenBank	–	Homo sapiens	Complete	Finland	2020-01-29	–	2020-02-04	Department of Virology, University of Helsinki, Haartmaninkatu 3, Helsinki 00280, Finland
2019-nCoV/USA-CA3/2020	MT027062	GenBank	EPI_ISL_408008	Homo sapiens	Complete	USA / California	2020-01-29	California Department of Health	2020-02-06	Division of Viral Diseases, Centers for Disease Control and Prevention
2019-nCoV/USA-CA4/2020	MT027063	GenBank	EPI_ISL_408009	Homo sapiens	Complete	USA / California	2020-01-29	California Department of Health	2020-02-06	Division of Viral Diseases, Centers for Disease Control and Prevention
2019-nCoV/USA-CA5/2020	MT027064	GenBank	EPI_ISL_408010	Homo sapiens	Complete	USA / California	2020-01-29	California Department of Health	2020-02-06	Division of Viral Diseases, Centers for Disease Control and Prevention
SARS-CoV-2/human/THA/SI200615-NT/2020	MT447160	GenBank	–	Homo sapiens	Complete	Thailand	2020-01-29	–	2020-05-01	Faculty of Medicine, Chulalongkorn University, Rama IV Rd, Bangkok 10330, Thailand
Guangzhou/GZ8H0003/2020	CNA0013699	CNGBdb	–	Homo sapiens	Complete	China / Guangdong / Guangzhou	2020-01-29	Guangzhou Eighth People's Hospital, Guangzhou, China	2020-03-09	Guangzhou Eighth People's Hospital, Guangzhou, China
Guangzhou/GZ8H0010/2020	CNA0013704	CNGBdb	–	Homo sapiens	Complete	China / Guangdong / Guangzhou	2020-01-29	Guangzhou Eighth People's Hospital, Guangzhou, China	2020-03-09	Guangzhou Eighth People's Hospital, Guangzhou, China
Guangzhou/GZ8H0011/2020	CNA0013705	CNGBdb	–	Homo sapiens	Complete	China / Guangdong / Guangzhou	2020-01-29	Guangzhou Eighth People's Hospital, Guangzhou, China	2020-03-09	Guangzhou Eighth People's Hospital, Guangzhou, China
hCoV-19/Spain/MD-H12-64/2020	EPI_ISL_529995	GISAID	–	Homo sapiens	Complete	Spain / Madrid	2020-01-29	Hospital Universitario 12 de Octubre	2020-09-10	Hospital Universitario 12 de Octubre
hCoV-19/Hunan/HN-CIDC-P10/2020	EPI_ISL_539338	GISAID	–	Homo sapiens	Complete	China / Hunan / Shaoyang	2020-01-29	Institute of Disease Control and Prevention, People's Liberation Army	2020-09-16	Institute of Disease Control and Prevention, People's Liberation Army
hCoV-19/Hunan/HN-CIDC-P11/2020	EPI_ISL_539339	GISAID	–	Homo sapiens	Complete	China / Hunan / Shaoyang	2020-01-29	Institute of Disease Control and Prevention, People's Liberation Army	2020-09-16	Institute of Disease Control and Prevention, People's Liberation Army
hCoV-19/Nanchang/JX174/2020	EPI_ISL_421238	GISAID	–	Homo sapiens	Complete	China / Jiangxi / Nanchang	2020-01-29	Jiangxi Province Center for Disease Control and Prevention	2020-04-07	Jiangxi Province Center for Disease Control and Prevention
hCoV-19/Nanchang/JX176/2020	EPI_ISL_421261	GISAID	–	Homo sapiens	Complete	China / Jiangxi / Nanchang	2020-01-29	Jiangxi Province Center for Disease Control and Prevention	2020-04-07	Jiangxi Province Center for Disease Control and Prevention
hCoV-19/Nanchang/JX155/2020	EPI_ISL_421262	GISAID	–	Homo sapiens	Complete	China / Jiangxi / Nanchang	2020-01-29	Jiangxi Province Center for Disease Control and Prevention	2020-04-07	Jiangxi Province Center for Disease Control and Prevention
BetaCoV/Italy/INMI1-isl/2020	EPI_ISL_410545	GISAID	–	Homo sapiens	Complete	Italy / Rome	2020-01-29	INMI Lazzaro Spallanzani IRCCS	2020-02-17	Laboratory of Virology, INMI Lazzaro Spallanzani IRCCS
SARS-CoV-2/human/HKG/HKU-907b/2020	MT114417	GenBank	–	Homo sapiens	Complete	China / Hong Kong	2020-01-29	–	2020-02-24	Microbiology, The University of Hong Kong, Block T Queen Mary Hospital Pok Fu Lam Road, Hong Kong, China
SARS-CoV-2/human/HKG/HKU-908b/2020	MT114419	GenBank	–	Homo sapiens	Complete	China / Hong Kong	2020-01-29	–	2020-02-24	Microbiology, The University of Hong Kong, Block T Queen Mary Hospital Pok Fu Lam Road, Hong Kong, China
hCoV-19/Thailand/Bangkok_323/2020	EPI_ISL_447916	GISAID	–	Homo sapiens	Complete	Thailand / Bangkok	2020-01-29	n/a	2020-05-19	National Institute of Health. Department of medical Sciences, Ministry of Public Health, Thailand
hCoV-19/Thailand/Nonthaburi_363/2020	EPI_ISL_447917	GISAID	–	Homo sapiens	Complete	Thailand / Nonthaburi	2020-01-29	n/a	2020-05-19	National Institute of Health. Department of medical Sciences, Ministry of Public Health, Thailand
hCoV-19/Singapore/20/2020	EPI_ISL_418993	GISAID	–	Homo sapiens	Complete	Singapore	2020-01-29	National Public Health Laboratory, National Centre for Infectious Diseases	2020-04-01	National Public Health Laboratory, National Centre for Infectious Diseases
hCoV-19/Singapore/3Clin/2020	EPI_ISL_418994	GISAID	–	Homo sapiens	Complete	Singapore	2020-01-29	National Public Health Laboratory, National Centre for Infectious Diseases	2020-04-01	National Public Health Laboratory, National Centre for Infectious Diseases
BetaCoV/France/IDF0515-isl/2020	EPI_ISL_410984	GISAID	–	Homo sapiens	Complete	France / Ile-de-France / Paris	2020-01-29	Department of Infectious and Tropical Diseases, Bichat Claude Bernard Hospital, Paris	2020-02-18	National Reference Center for Viruses of Respiratory Infections, Institut Pasteur, Paris
France/IDF0515/2020	EPI_ISL_408430	GISAID	–	Homo sapiens	Complete	France / Ile De France / Paris	2020-01-29	Department of Infectious and Tropical Diseases, Bichat Claude Bernard Hospital, Paris, France	2020-02-08	National Reference Center for Viruses of Respiratory Infections, Institut Pasteur, Paris, France
France/IDF0626/2020	EPI_ISL_408431	GISAID	–	Homo sapiens	Complete	France / Ile De France / Paris	2020-01-29	Sorbonne Universite, Inserm et Assistance Publique-Hopitaux de Paris, Paris, France	2020-02-08	National Reference Center for Viruses of Respiratory Infections, Institut Pasteur, Paris, France
hCoV-19/China/Shanghai/SH0009	EPI_ISL_416322	GISAID	–	Homo sapiens	Complete	China / Shanghai	2020-01-29	Shanghai Public Health Clinical Center, Shanghai Medical College, Fudan University	2020-03-20	National Research Center for Translational Medicine (Shanghai), Ruijin Hospital affiliated to Shanghai Jiao Tong University School of Medicine & Shanghai Public Health Clinical Center
hCoV-19/China/Shanghai/SH0010	EPI_ISL_416323	GISAID	–	Homo sapiens	Complete	China / Shanghai	2020-01-29	Shanghai Public Health Clinical Center, Shanghai Medical College, Fudan University	2020-03-20	National Research Center for Translational Medicine (Shanghai), Ruijin Hospital affiliated to Shanghai Jiao Tong University School of Medicine & Shanghai Public Health Clinical Center
hCoV-19/China/Shanghai/SH0011	EPI_ISL_416324	GISAID	–	Homo sapiens	Complete	China / Shanghai	2020-01-29	Shanghai Public Health Clinical Center, Shanghai Medical College, Fudan University	2020-03-20	National Research Center for Translational Medicine (Shanghai), Ruijin Hospital affiliated to Shanghai Jiao Tong University School of Medicine & Shanghai Public Health Clinical Center
2019-nCoV/USA-MA1/2020	MT039888	GISAID	EPI_ISL_409067	Homo sapiens	Complete	USA / Massachusetts	2020-01-29	Massachusetts Department of Public Health	2020-02-11	Pathogen Discovery, Respiratory Viruses Branch, Division of Viral Diseases, Centers for Dieases Control and Prevention
BetaCoV/Japan/TY-WK-012/2020	EPI_ISL_408665	GISAID	–	Homo sapiens	Complete	Japan / Tokyo	2020-01-29	Dept. of Virology III, National Institute of Infectious Diseases	2020-02-10	Pathogen Genomics Center, National Institute of Infectious Diseases
BetaCoV/Japan/KY-V-029/2020	EPI_ISL_408669	GISAID	–	Homo sapiens	Complete	Japan / Kyoto	2020-01-29	Dept. of Virology III, National Institute of Infectious Diseases	2020-02-10	Pathogen Genomics Center, National Institute of Infectious Diseases
BetaCoV/England/01/2020	EPI_ISL_407071	GISAID	–	Homo sapiens	Complete	England	2020-01-29	Respiratory Virus Unit, Microbiology Services Colindale, Public Health England	–	Respiratory Virus Unit, Microbiology Services Colindale, Public Health England
BetaCoV/England/02/2020	EPI_ISL_407073	GISAID	–	Homo sapiens	Complete	England	2020-01-29	Respiratory Virus Unit, Microbiology Services Colindale, Public Health England	–	Respiratory Virus Unit, Microbiology Services Colindale, Public Health England
hCoV-19/Guangdong/20SF1107/2020	EPI_ISL_428441	GISAID	–	Homo sapiens	Complete	China / Guangdong / Huizhou	2020-01-29	Guangdong Provincial Center for Diseases Control and Prevention;Guangdong Provincial Institute of Public Health	2020-04-21	School of Public Health, The University of Hong Kong
hCoV-19/Guangdong/20SF840/2020	EPI_ISL_428478	GISAID	–	Homo sapiens	Complete	China / Guangdong / Dongguan	2020-01-29	Guangdong Provincial Center for Diseases Control and Prevention;Guangdong Provincial Institute of Public Health	2020-04-21	School of Public Health, The University of Hong Kong
hCoV-19/China/SC-NC-071/2020	EPI_ISL_451330	GISAID	–	Homo sapiens	Complete	China / Sichuan	2020-01-29	West China Hospital of Sichuan University	2020-05-24	State Key Laboratory of Biotherapy of Sichuan University
hCoV-19/China/SC-NC-076/2020	EPI_ISL_451335	GISAID	–	Homo sapiens	Complete	China / Sichuan	2020-01-29	West China Hospital of Sichuan University	2020-05-24	State Key Laboratory of Biotherapy of Sichuan University
hCoV-19/China/SC-NC-077/2020	EPI_ISL_451336	GISAID	–	Homo sapiens	Complete	China / Sichuan	2020-01-29	West China Hospital of Sichuan University	2020-05-24	State Key Laboratory of Biotherapy of Sichuan University
hCoV-19/China/SC-PHCC2-043/2020	EPI_ISL_451363	GISAID	–	Homo sapiens	Complete	China / Sichuan	2020-01-29	West China Hospital of Sichuan University	2020-05-24	State Key Laboratory of Biotherapy of Sichuan University
hCoV-19/China/SC-PHCC2-046/2020	EPI_ISL_451366	GISAID	–	Homo sapiens	Complete	China / Sichuan	2020-01-29	West China Hospital of Sichuan University	2020-05-24	State Key Laboratory of Biotherapy of Sichuan University
SARS-CoV-2/IQTC03/human/2020/CHN	MT123293	GenBank	–	Homo sapiens	Complete	China/ Guangdong / Guangzhou	2020-01-29	–	2020-02-28	Technology Centre, Guangzhou Customs
SARS-CoV-2/IQTC02/human/2020/CHN	MT123291	GenBank	EPI_ISL_412967	Homo sapiens	Complete	China/ Guangdong / Guangzhou	2020-01-29	–	2020-02-28	Technology Centre, Guangzhou Customs
BetaCoV/Italy/SPL1/2020	EPI_ISL_412974	GISAID	–	Homo sapiens	Complete	Italy / Rome	2020-01-29	Department of Infectious Diseases, Istituto Superiore di Sanità, Rome, Italy	2020-03-01	Virology Laboratory, Scientific Department, Army Medical Center
hCoV-19/Shandong/LY008/2020	EPI_ISL_414941	GISAID	–	Homo sapiens	Complete	China / Shandong	2020-01-30	Shandong Provincial Center for Disease Control and Prevention	2020-03-16	Beijing Institute of Microbiology and Epidemiology
hCoV-19/China/Shaoxing-02/2020	EPI_ISL_463894	GISAID	–	Homo sapiens	Complete	China / Zhejiang / Shaoxing	2020-01-30	Shaoxing Center for Disease Control and Prevention	2020-06-10	Department of Pathology and Laboratory Medicine, University of California Los Angeles
hCoV-19/China/Shaoxing-03/2020	EPI_ISL_463895	GISAID	–	Homo sapiens	Complete	China / Zhejiang / Shaoxing	2020-01-30	Shaoxing Center for Disease Control and Prevention	2020-06-10	Department of Pathology and Laboratory Medicine, University of California Los Angeles
SARS-CoV-2/human/DEU/BavPat2-ChVir984-ChVir1017/2020	MT270112	GenBank	–	Homo sapiens	Complete	Germany / Bavaria	2020-01-30	–	2020-03-28	Department of Virology, Charite - Universitaetsmedizin Berlin, Chariteplatz 1, Berlin, Berlin 10117, Germany
BetaCoV/Korea/KCDC05/2020	EPI_ISL_412869	GISAID	–	Homo sapiens	Complete	South Korea/Seoul	2020-01-30	Division of Viral Diseases, Center for Laboratory Control of Infectious Diseases, Korea Centers for Diseases Control and Prevention	2020-02-28	Division of Viral Diseases, Center for Laboratory Control of Infectious Diseases, Korea Centers for Diseases Control and Prevention
BetaCoV/Korea/KCDC06/2020	EPI_ISL_412870	GISAID	–	Homo sapiens	Complete	South Korea/ Seoul	2020-01-30	Division of Viral Diseases, Center for Laboratory Control of Infectious Diseases, Korea Centers for Diseases Control and Prevention	2020-02-28	Division of Viral Diseases, Center for Laboratory Control of Infectious Diseases, Korea Centers for Diseases Control and Prevention
hCoV-19/Korea/KCDC2002/2020	EPI_ISL_425118	GISAID	–	Homo sapiens	Complete	South Korea	2020-01-30	Division of Viral Diseases, Center for Laboratory Control of Infectious Diseases, Korea Centers for Diseases Control and Prevention	2020-04-14	Division of Viral Diseases, Center for Laboratory Control of Infectious Diseases, Korea Centers for Diseases Control and Prevention
hCoV-19/Korea/KCDC2061/2020	EPI_ISL_497962	GISAID	–	Homo sapiens	Complete	South Korea	2020-01-30	Division of Viral Diseases, Center for Laboratory Control of Infectious Diseases, Korea Centers for Diseases Control and Prevention	2020-07-26	Division of Viral Diseases, Center for Laboratory Control of Infectious Diseases, Korea Centers for Diseases Control and Prevention
hCoV-19/Guangdong/2020XN4243-P0035/2020	EPI_ISL_413853	GISAID	–	Homo sapiens	Complete	China/ Guangdong	2020-01-30	Guangdong Provincial Institution of Public Health, Guangdong Provinical Center for Disease Control and Prevention	2020-03-09	Guangdong Provincial Institution of Public Health
hCoV-19/Guangdong/2020XN4475-P0042/2020	EPI_ISL_413854	GISAID	–	Homo sapiens	Complete	China/ Guangdong	2020-01-30	Guangdong Provincial Institution of Public Health, Guangdong Provinical Center for Disease Control and Prevention	2020-03-09	Guangdong Provincial Institution of Public Health
hCoV-19/Guangdong/2020XN4459-P0041/2020	EPI_ISL_413858	GISAID	–	Homo sapiens	Complete	China/ Guangdong	2020-01-30	Guangdong Provincial Institution of Public Health, Guangdong Provinical Center for Disease Control and Prevention	2020-03-09	Guangdong Provincial Institution of Public Health
hCoV-19/Guangdong/2020XN4273-P0036/2020	EPI_ISL_413860	GISAID	–	Homo sapiens	Complete	China/ Guangdong	2020-01-30	Guangdong Provincial Institution of Public Health, Guangdong Provinical Center for Disease Control and Prevention	2020-03-09	Guangdong Provincial Institution of Public Health
hCoV-19/Spain/MD-H12-65/2020	EPI_ISL_529996	GISAID	–	Homo sapiens	Complete	Spain / Madrid	2020-01-30	Hospital Universitario 12 de Octubre	2020-09-10	Hospital Universitario 12 de Octubre
hCoV-19/Nanchang/JX177/2020	EPI_ISL_421241	GISAID	–	Homo sapiens	Complete	China / Jiangxi / Nanchang	2020-01-30	Jiangxi Province Center for Disease Control and Prevention	2020-04-07	Jiangxi Province Center for Disease Control and Prevention
SARS-CoV-2/INMI1/human/2020/ITA	MT066156	GenBank	–	Homo sapiens	Complete	Italy	2020-01-30	–	2020-02-14	Laboratory of Virology, INMI Lazzaro Spallanzani IRCCS
hCoV-19/Italy/INMI2-N/2020	EPI_ISL_451302	GISAID	–	Homo sapiens	Complete	Italy / Lazio	2020-01-30	Laboratory of Virology, INMI Lazzaro Spallanzani IRCCS	2020-05-24	Laboratory of Virology, INMI Lazzaro Spallanzani IRCCS
hCoV-19/Malaysia/IMR_WC119/2020	EPI_ISL_455790	GISAID	–	Homo sapiens	Complete	Malaysia / Selangor	2020-01-30	Institute for Medical Research, Infectious Disease Research Centre, National Institutes of Health, Ministry of Health Malaysia	2020-06-01	Malaysia Genome Institute
SARS-CoV-2/human/HKG/HKU-911a/2020	MT365029	GenBank	–	Homo sapiens	Complete	China / Hong Kong	2020-01-30	–	2020-04-17	Microbiology, The University of Hong Kong, Block T Queen Mary Hospital Pok Fu Lam Road, Hong Kong, China
SARS-CoV-2/human/HKG/HKU-904a/2020	MT365032	GenBank	–	Homo sapiens	Complete	China / Hong Kong	2020-01-30	–	2020-04-17	Microbiology, The University of Hong Kong, Block T Queen Mary Hospital Pok Fu Lam Road, Hong Kong, China
hCoV-19/China/Shanghai/SH0013	EPI_ISL_416326	GISAID	–	Homo sapiens	Complete	China / Shanghai	2020-01-30	Shanghai Public Health Clinical Center, Shanghai Medical College, Fudan University	2020-03-20	National Research Center for Translational Medicine (Shanghai), Ruijin Hospital affiliated to Shanghai Jiao Tong University School of Medicine & Shanghai Public Health Clinical Center
hCoV-19/China/Shanghai/SH0023	EPI_ISL_416332	GISAID	–	Homo sapiens	Complete	China / Shanghai	2020-01-30	Shanghai Public Health Clinical Center, Shanghai Medical College, Fudan University	2020-03-20	National Research Center for Translational Medicine (Shanghai), Ruijin Hospital affiliated to Shanghai Jiao Tong University School of Medicine & Shanghai Public Health Clinical Center
hCoV-19/China/Shanghai/SH0024	EPI_ISL_416333	GISAID	–	Homo sapiens	Complete	China / Shanghai	2020-01-30	Shanghai Public Health Clinical Center, Shanghai Medical College, Fudan University	2020-03-20	National Research Center for Translational Medicine (Shanghai), Ruijin Hospital affiliated to Shanghai Jiao Tong University School of Medicine & Shanghai Public Health Clinical Center
hCoV-19/China/Shanghai/SH0043	EPI_ISL_416352	GISAID	–	Homo sapiens	Complete	China / Shanghai	2020-01-30	Shanghai Public Health Clinical Center, Shanghai Medical College, Fudan University	2020-03-20	National Research Center for Translational Medicine (Shanghai), Ruijin Hospital affiliated to Shanghai Jiao Tong University School of Medicine & Shanghai Public Health Clinical Center
hCoV-19/China/Shanghai/SH0058	EPI_ISL_416365	GISAID	–	Homo sapiens	Complete	China / Shanghai	2020-01-30	Shanghai Public Health Clinical Center, Shanghai Medical College, Fudan University	2020-03-20	National Research Center for Translational Medicine (Shanghai), Ruijin Hospital affiliated to Shanghai Jiao Tong University School of Medicine & Shanghai Public Health Clinical Center
hCoV-19/China/Shanghai/SH0059	EPI_ISL_416366	GISAID	–	Homo sapiens	Complete	China / Shanghai	2020-01-30	Shanghai Public Health Clinical Center, Shanghai Medical College, Fudan University	2020-03-20	National Research Center for Translational Medicine (Shanghai), Ruijin Hospital affiliated to Shanghai Jiao Tong University School of Medicine & Shanghai Public Health Clinical Center
hCoV-19/China/Shanghai/SH0022	EPI_ISL_416331	GISAID	–	Homo sapiens	Complete	China / Shanghai	2020-01-30	Shanghai Public Health Clinical Center, Shanghai Medical College, Fudan University	2020-03-20	National Research Center for Translational Medicine (Shanghai), Ruijin Hospital affiliated to Shanghai Jiao Tong University School of Medicine & Shanghai Public Health Clinical Center
BetaCoV/Australia/QLD02/2020	EPI_ISL_407896	GISAID	–	Homo sapiens	Complete	Australia/ Queensland / Gold Coast	2020-01-30	Pathology Queensland	2020-02-06	Public Health Virology Laboratory
hCoV-19/Australia/SAP214/2020	EPI_ISL_468032	GISAID	–	Homo sapiens	Complete	Australia / South Australia	2020-01-30	SA Pathology	2020-06-16	SA Pathology
hCoV-19/Australia/SAP305/2020	EPI_ISL_468037	GISAID	–	Homo sapiens	Complete	Australia / South Australia	2020-01-30	SA Pathology	2020-06-16	SA Pathology
hCoV-19/Guangdong/20SF1136/2020	EPI_ISL_428442	GISAID	–	Homo sapiens	Complete	China / Guangdong / Shanwei	2020-01-30	Guangdong Provincial Center for Diseases Control and Prevention;Guangdong Provincial Institute of Public Health	2020-04-21	School of Public Health, The University of Hong Kong
hCoV-19/Guangdong/20SF1152/2020	EPI_ISL_428444	GISAID	–	Homo sapiens	Complete	China / Guangdong / Huizhou	2020-01-30	Guangdong Provincial Center for Diseases Control and Prevention;Guangdong Provincial Institute of Public Health	2020-04-21	School of Public Health, The University of Hong Kong
hCoV-19/Guangdong/20SF1153/2020	EPI_ISL_428445	GISAID	–	Homo sapiens	Complete	China / Guangdong / Huizhou	2020-01-30	Guangdong Provincial Center for Diseases Control and Prevention;Guangdong Provincial Institute of Public Health	2020-04-21	School of Public Health, The University of Hong Kong
hCoV-19/China/SC-GA-063/2020	EPI_ISL_451314	GISAID	–	Homo sapiens	Complete	China / Sichuan	2020-01-30	West China Hospital of Sichuan University	2020-05-24	State Key Laboratory of Biotherapy of Sichuan University
hCoV-19/China/SC-GA-064/2020	EPI_ISL_451315	GISAID	–	Homo sapiens	Complete	China / Sichuan	2020-01-30	West China Hospital of Sichuan University	2020-05-24	State Key Laboratory of Biotherapy of Sichuan University
hCoV-19/China/SC-NC-073/2020	EPI_ISL_451332	GISAID	–	Homo sapiens	Complete	China / Sichuan	2020-01-30	West China Hospital of Sichuan University	2020-05-24	State Key Laboratory of Biotherapy of Sichuan University
hCoV-19/China/SC-NC-075/2020	EPI_ISL_451334	GISAID	–	Homo sapiens	Complete	China / Sichuan	2020-01-30	West China Hospital of Sichuan University	2020-05-24	State Key Laboratory of Biotherapy of Sichuan University
hCoV-19/China/SC-NC-078/2020	EPI_ISL_451337	GISAID	–	Homo sapiens	Complete	China / Sichuan	2020-01-30	West China Hospital of Sichuan University	2020-05-24	State Key Laboratory of Biotherapy of Sichuan University
hCoV-19/China/SC-NJ-094/2020	EPI_ISL_451343	GISAID	–	Homo sapiens	Complete	China / Sichuan	2020-01-30	West China Hospital of Sichuan University	2020-05-24	State Key Laboratory of Biotherapy of Sichuan University
hCoV-19/China/SC-WCH4-287/2020	EPI_ISL_451389	GISAID	–	Homo sapiens	Complete	China / Sichuan	2020-01-30	West China Hospital of Sichuan University	2020-05-24	State Key Laboratory of Biotherapy of Sichuan University
hCoV-19/China/SC-WCH4-301/2020	EPI_ISL_451395	GISAID	–	Homo sapiens	Complete	China / Sichuan	2020-01-30	West China Hospital of Sichuan University	2020-05-24	State Key Laboratory of Biotherapy of Sichuan University
hCoV-19/China/SC-YA-087/2020	EPI_ISL_451396	GISAID	–	Homo sapiens	Complete	China / Sichuan	2020-01-30	West China Hospital of Sichuan University	2020-05-24	State Key Laboratory of Biotherapy of Sichuan University
BetaCoV/Hong Kong/VM20001988/2020	EPI_ISL_412029	GISAID	–	Homo sapiens	Complete	China/ Hong Kong	2020-01-30	Hong Kong Department of Health	2020-02-24	The University of Hong Kong
hCoV-19/Australia/SA02/2020	EPI_ISL_480779	GISAID	–	Homo sapiens	Complete	Australia / South Australia	2020-01-30	Victorian Infectious Diseases Reference Laboratory (VIDRL)	2020-07-02	VIDRL and MDU-PHL
hCoV-19/Australia/SA03/2020	EPI_ISL_480780	GISAID	–	Homo sapiens	Complete	Australia / South Australia	2020-01-30	Victorian Infectious Diseases Reference Laboratory (VIDRL)	2020-07-02	VIDRL and MDU-PHL
hCoV-19/Australia/VPRL014/2020	EPI_ISL_455603	GISAID	–	Homo sapiens	Complete	Australia / South Australia	2020-01-30	SA Pathology	2020-06-01	VPRL
hCoV-19/Guangzhou/ID101/2020	NMDC60013278	NMDC	–	Homo sapiens	Complete	China / Guangdong / Guangzhou	2020-01-31	–	2020-06-01	–
hCoV-19/Guangzhou/ID103/2020	NMDC60013283	NMDC	–	Homo sapiens	Complete	China / Guangdong / Guangzhou	2020-01-31	–	2020-06-01	–
SARS-CoV-2/human/CHN/Beijing-P6.1/2020	GWHAORL01000001	Genome Warehouse	–	Homo sapiens	Complete	China / Beijing	2020-01-31	Beijing Ditan Hospital, Capital Medical University	2020-09-11	Beijing Ditan Hospital, Capital Medical University
hCoV-19/Taiwan/8/2020	EPI_ISL_428488	GISAID	–	Homo sapiens	Complete	China / Taiwan	2020-01-31	Centers for Disease Control, R.O.C. (Taiwan)	2020-04-21	Centers for Disease Control, R.O.C. (Taiwan)
hCoV-19/Taiwan/5/2020	EPI_ISL_428489	GISAID	–	Homo sapiens	Complete	China / Taiwan	2020-01-31	Centers for Disease Control, R.O.C. (Taiwan)	2020-04-21	Centers for Disease Control, R.O.C. (Taiwan)
BetaCoV/Korea/KCDC07/2020	EPI_ISL_412871	GISAID	–	Homo sapiens	Complete	South Korea/ Seoul	2020-01-31	Division of Viral Diseases, Center for Laboratory Control of Infectious Diseases, Korea Centers for Diseases Control and Prevention	2020-02-28	Division of Viral Diseases, Center for Laboratory Control of Infectious Diseases, Korea Centers for Diseases Control and Prevention
hCoV-19/Korea/KCDC2062/2020	EPI_ISL_497963	GISAID	–	Homo sapiens	Complete	South Korea	2020-01-31	Division of Viral Diseases, Center for Laboratory Control of Infectious Diseases, Korea Centers for Diseases Control and Prevention	2020-07-26	Division of Viral Diseases, Center for Laboratory Control of Infectious Diseases, Korea Centers for Diseases Control and Prevention
hCoV-19/Guangdong/2020XN4448-P0002/2020	EPI_ISL_413857	GISAID	–	Homo sapiens	Complete	China/ Guangdong	2020-01-31	Guangdong Provincial Institution of Public Health, Guangdong Provinical Center for Disease Control and Prevention	2020-03-09	Guangdong Provincial Institution of Public Health
Guangzhou/GZ8H0004/2020	CNA0013700	CNGBdb	–	Homo sapiens	Complete	China / Guangdong / Guangzhou	2020-01-31	Guangzhou Eighth People's Hospital, Guangzhou, China	2020-03-09	Guangzhou Eighth People's Hospital, Guangzhou, China
Guangzhou/GZ8H0005/2020	CNA0013701	CNGBdb	–	Homo sapiens	Complete	China / Guangdong / Guangzhou	2020-01-31	Guangzhou Eighth People's Hospital, Guangzhou, China	2020-03-09	Guangzhou Eighth People's Hospital, Guangzhou, China
hCoV-19/Spain/MD-H12-66/2020	EPI_ISL_529997	GISAID	–	Homo sapiens	Complete	Spain / Madrid	2020-01-31	Hospital Universitario 12 de Octubre	2020-09-10	Hospital Universitario 12 de Octubre
hCoV-19/Beijing/DT-WH04/2020	EPI_ISL_452363	GISAID	–	Homo sapiens	Complete	China / Beijing	2020-01-31	Laboratory of Infectious Diseases Center of Beijing Ditan Hospital	2020-05-27	Laboratory of Infectious Diseases Center of Beijing Ditan Hospital
BetaCoV/Italy/INMI1-cs/2020	EPI_ISL_410546	GISAID	–	Homo sapiens	Complete	Italy / Rome	2020-01-31	INMI Lazzaro Spallanzani IRCCS	2020-02-17	Laboratory of Virology, INMI Lazzaro Spallanzani IRCCS
SARS-CoV-2/human/ITA/INMI1/2020	MT077125	GenBank	–	Homo sapiens	Complete	Italy	2020-01-31	–	2020-02-17	Laboratory of Virology, INMI Lazzaro Spallanzani IRCCS, via Portuense 292, Rome 00149, Italy
SARS-CoV-2/166/human/2020/IND	MT050493	GenBank	EPI_ISL_413523	Homo sapiens	Complete	India / Kerala State	2020-01-31	–	2020-02-11	Maximum Containment Laboratory, National Institute of Virology
SARS-CoV-2/human/HKG/HKU-913a/2020	MT365030	GenBank	–	Homo sapiens	Complete	China / Hong Kong	2020-01-31	–	2020-04-17	Microbiology, The University of Hong Kong, Block T Queen Mary Hospital Pok Fu Lam Road, Hong Kong, China
hCoV-19/Thailand/Bangkok_238/2020	EPI_ISL_447913	GISAID	–	Homo sapiens	Complete	Thailand / Bangkok	2020-01-31	n/a	2020-05-19	National Institute of Health. Department of medical Sciences, Ministry of Public Health, Thailand
hCoV-19/Singapore/466/2020	EPI_ISL_475997	GISAID	–	Homo sapiens	Complete	Singapore	2020-01-31	National Public Health Laboratory, National Centre for Infectious Diseases	2020-06-25	National Public Health Laboratory, National Centre for Infectious Diseases
hCoV-19/China/Shanghai/SH0094	EPI_ISL_416390	GISAID	–	Homo sapiens	Complete	China / Shanghai	2020-01-31	Shanghai Public Health Clinical Center, Shanghai Medical College, Fudan University	2020-03-20	National Research Center for Translational Medicine (Shanghai), Ruijin Hospital affiliated to Shanghai Jiao Tong University School of Medicine & Shanghai Public Health Clinical Center
BetaCoV/USA/WI1/2020	EPI_ISL_408670	GISAID	–	Homo sapiens	Complete	USA / Wisconsin	2020-01-31	Wisconsin Department of Health Services	2020-02-10	Pathogen Discovery, Respiratory Viruses Branch, Division of Viral Diseases, Centers for Dieases Control and Prevention
BetaCoV/Japan/TY-WK-501/2020	EPI_ISL_408666	GISAID	–	Homo sapiens	Complete	Japan / Tokyo	2020-01-31	Dept. of Virology III, National Institute of Infectious Diseases	2020-02-10	Pathogen Genomics Center, National Institute of Infectious Diseases
BetaCoV/Japan/TY-WK-521/2020	EPI_ISL_408667	GISAID	–	Homo sapiens	Complete	Japan / Tokyo	2020-01-31	Dept. of Virology III, National Institute of Infectious Diseases	2020-02-10	Pathogen Genomics Center, National Institute of Infectious Diseases
hCoV-19/China/SC-MY-059/2020	EPI_ISL_451325	GISAID	–	Homo sapiens	Complete	China / Sichuan	2020-01-31	West China Hospital of Sichuan University	2020-05-24	State Key Laboratory of Biotherapy of Sichuan University
hCoV-19/China/SC-NJ-095/2020	EPI_ISL_451344	GISAID	–	Homo sapiens	Complete	China / Sichuan	2020-01-31	West China Hospital of Sichuan University	2020-05-24	State Key Laboratory of Biotherapy of Sichuan University
hCoV-19/China/SC-WCH-082/2020	EPI_ISL_451374	GISAID	–	Homo sapiens	Complete	China / Sichuan	2020-01-31	West China Hospital of Sichuan University	2020-05-24	State Key Laboratory of Biotherapy of Sichuan University
hCoV-19/China/SC-YA-088/2020	EPI_ISL_451397	GISAID	–	Homo sapiens	Complete	China / Sichuan	2020-01-31	West China Hospital of Sichuan University	2020-05-24	State Key Laboratory of Biotherapy of Sichuan University
hCoV-19/China/SC-YB-085/2020	EPI_ISL_451398	GISAID	–	Homo sapiens	Complete	China / Sichuan	2020-01-31	West China Hospital of Sichuan University	2020-05-24	State Key Laboratory of Biotherapy of Sichuan University
hCoV-19/Sweden/20-02114/2020	EPI_ISL_476139	GISAID	–	Homo sapiens	Complete	Sweden / Jonkoping	2020-01-31	Folkhalsomyndigheten	2020-06-25	The Public Health Agency of Sweden
hCoV-19/Canada/BC_25367465/2020	EPI_ISL_463220	GISAID	–	Homo sapiens	Complete	Canada / British Columbia	2020-02-01	BCCDC Public Health Laboratory	2020-06-10	BCCDC Public Health Laboratory
SARS-CoV-2/human/CHN/Beijing-P4.2/2020	GWHAORI01000001	Genome Warehouse	–	Homo sapiens	Complete	China / Beijing	2020-02-01	Beijing Ditan Hospital, Capital Medical University	2020-09-11	Beijing Ditan Hospital, Capital Medical University
hCoV-19/Guangzhou/GZMU0033/2020	EPI_ISL_429085	GISAID	–	Homo sapiens	Complete	China / Guangdong / Guangzhou	2020-02-01	The First Affiliated Hospital of Guangzhou Medical University	2020-04-23	BGI-shenzhen & The First Affiliated Hospital of Guangzhou Medical University
hCoV-19/Guangzhou/GZMU0034/2020	EPI_ISL_429086	GISAID	–	Homo sapiens	Complete	China / Guangdong / Guangzhou	2020-02-01	The First Affiliated Hospital of Guangzhou Medical University	2020-04-23	BGI-shenzhen & The First Affiliated Hospital of Guangzhou Medical University
hCoV-19/Guangzhou/GZMU0035/2020	EPI_ISL_429088	GISAID	–	Homo sapiens	Complete	China / Guangdong / Guangzhou	2020-02-01	The First Affiliated Hospital of Guangzhou Medical University	2020-04-23	BGI-shenzhen & The First Affiliated Hospital of Guangzhou Medical University
hCoV-19/Guangzhou/GZMU0036/2020	EPI_ISL_429104	GISAID	–	Homo sapiens	Complete	China / Guangdong / Guangzhou	2020-02-01	The First Affiliated Hospital of Guangzhou Medical University	2020-04-23	BGI-shenzhen & The First Affiliated Hospital of Guangzhou Medical University
SARS-CoV-2/ISR_JP0320/human/2020/ISR	MT276597	GenBank	–	Homo sapiens	Complete	Israel	2020-02-01	–	2020-04-02	Biochemistry and Molecular Biology, Israel Institute for Biological Research, Reuven 24, Ness Ziona 74100, Israel
hCoV-19/Lithuania/ChVir1632/2020	EPI_ISL_416741	GISAID	–	Homo sapiens	Complete	Lithuania / Vilnius	2020-02-01	National Public Health Surveillance Laboratory, Vilnius, Lithuania	2020-03-23	Charite Universitaetsmedizin Berlin, Institute of Virology
TKYE6938_2020	LC553269	GenBank	–	Homo sapiens	Complete	Japan	2020-02-01	–	2020-06-03	Contact:Ryota Kumagai Tokyo Metropolitan Institute of Public Health, Department of Microbiology; 3-24-1 Hyakunin-cho, Shinjuku-ku, Tokyo 169-0073, Japan URL :http://www.tokyo-eiken.go.jp/
hCoV-19/Lishui/LS557/2020	EPI_ISL_429854	GISAID	–	Homo sapiens	Complete	China / Zhejiang / Lishui	2020-02-01	Centers for Disease Control and Prevention of Lishui	2020-04-24	Department of Inspection，Centers for Disease Control and Prevention of Lishui
hCoV-19/South Korea/CBNU-nCoV01/2020	EPI_ISL_507039	GISAID	–	Homo sapiens	Complete	South Korea	2020-02-01	Department of Microbiology, College of Medicine and Medical Research Institute Chungbuk National University	2020-08-03	Department of Microbiology, College of Medicine and Medical Research Institute Chungbuk National University
SARS-CoV-2/human/DEU/BavPat16-ChVir1530/2020	MT270113	GenBank	–	Homo sapiens	Complete	Germany / Bavaria	2020-02-01	–	2020-03-28	Department of Virology, Charite - Universitaetsmedizin Berlin, Chariteplatz 1, Berlin, Berlin 10117, Germany
SARS-CoV-2/human/DEU/BavPat15-ChVir1484-ChVir1536/2020	MT270114	GenBank	–	Homo sapiens	Complete	Germany / Bavaria	2020-02-01	–	2020-03-28	Department of Virology, Charite - Universitaetsmedizin Berlin, Chariteplatz 1, Berlin, Berlin 10117, Germany
SARS-CoV-2/human/DEU/BavPat7-ChVir1289/2020	MT270106	GenBank	–	Homo sapiens	Complete	Germany / Bavaria	2020-02-01	–	2020-03-28	Department of Virology, Charite - Universitaetsmedizin Berlin, Chariteplatz 1, Berlin, Berlin 10117, Germany
BetaCoV/Korea/KCDC12/2020	EPI_ISL_412872	GISAID	–	Homo sapiens	Complete	South Korea/ Gyeonggi-do	2020-02-01	Division of Viral Diseases, Center for Laboratory Control of Infectious Diseases, Korea Centers for Diseases Control and Prevention	2020-02-28	Division of Viral Diseases, Center for Laboratory Control of Infectious Diseases, Korea Centers for Diseases Control and Prevention
SARS-CoV-2/human/THA/SI200893-NT/2020	MT447154	GenBank	–	Homo sapiens	Complete	Thailand	2020-02-01	–	2020-05-01	Faculty of Medicine, Chulalongkorn University, Rama IV Rd, Bangkok 10330, Thailand
hCoV-19/Guangdong/GD2020080-P0010/2020	EPI_ISL_413861	GISAID	–	Homo sapiens	Complete	China/ Guangdong	2020-02-01	Guangdong Provincial Institution of Public Health, Guangdong Provinical Center for Disease Control and Prevention	2020-03-09	Guangdong Provincial Institution of Public Health
hCoV-19/Guangdong/GD2020087-P0008/2020	EPI_ISL_413863	GISAID	–	Homo sapiens	Complete	China/ Guangdong	2020-02-01	Guangdong Provincial Institution of Public Health, Guangdong Provinical Center for Disease Control and Prevention	2020-03-09	Guangdong Provincial Institution of Public Health
hCoV-19/Spain/MD-H12-67/2020	EPI_ISL_529998	GISAID	–	Homo sapiens	Complete	Spain / Madrid	2020-02-01	Hospital Universitario 12 de Octubre	2020-09-10	Hospital Universitario 12 de Octubre
hCoV-19/Yingtan/JX2480/2020	EPI_ISL_455466	GISAID	–	Homo sapiens	Complete	China / Jiangxi / Yingtan	2020-02-01	Jiangxi Province Center for Disease Control and Prevention	2020-05-30	Jiangxi Province Center for Disease Control and Prevention
hCoV-19/Beijing/DT-WH01/2020	EPI_ISL_452360	GISAID	–	Homo sapiens	Complete	China / Beijing	2020-02-01	Laboratory of Infectious Diseases Center of Beijing Ditan Hospital	2020-05-27	Laboratory of Infectious Diseases Center of Beijing Ditan Hospital
[truncated: 52,434 more rows]
